# Supplementary material for: Nrf2 activation reprograms macrophage intermediary metabolism and suppresses the type I interferon response
Source: iScience. 2022 Jan 30;25(2):103827. doi: 10.1016/j.isci.2022.103827 (PMC8844662; doi:10.1016/j.isci.2022.103827)
Supplement: Table S2. Keap1-KD_vs_WT_ Differential_Expression_TMT, related to Figure S1 [file mmc3.xlsx]

## Sheet: Keap1.KD_vs_WT_Results
Gene Name	Protein IDs	Keap1.KD_vs_WT_log2 fold change	Keap1.KD_vs_WT_p.val	Keap1.KD_vs_WT_p.adj	significant	Keap1.KD_vs_WT_significant	imputed	num_NAs	Protein.names
Abcb4	P21440	0.887	0.00437	0.0193	TRUE	TRUE	FALSE	0	Multidrug resistance protein 3
Abcb6	Q9DC29	1.2	0.002	0.00316	TRUE	TRUE	FALSE	0	ATP-binding cassette sub-family B member 6, mitochondrial
Abcc1	O35379	1.41	0.000441	1.55e-05	TRUE	TRUE	FALSE	0	Multidrug resistance-associated protein 1
Abcc10	Q8R4P9-2	0.723	0.00655	0.0412	TRUE	TRUE	FALSE	0	Multidrug resistance-associated protein 7
Abcc5	Q9R1X5	0.885	0.00616	0.0369	TRUE	TRUE	FALSE	0	Multidrug resistance-associated protein 5
Abcd2	Q61285	0.968	0.00124	0.000816	TRUE	TRUE	FALSE	0	ATP-binding cassette sub-family D member 2
Abcd3	P55096	0.859	0.00388	0.0152	TRUE	TRUE	FALSE	0	ATP-binding cassette sub-family D member 3
Acot2	Q9QYR9	0.705	0.00677	0.0436	TRUE	TRUE	FALSE	0	Acyl-coenzyme A thioesterase 2, mitochondrial
Acsf2	Q8VCW8	1.28	0.000208	2.91e-07	TRUE	TRUE	FALSE	0	Acyl-CoA synthetase family member 2, mitochondrial
Acss2	Q9QXG4	1.16	0.0033	0.0108	TRUE	TRUE	FALSE	0	Acetyl-coenzyme A synthetase, cytoplasmic
Actn1	Q7TPR4	1	0.00622	0.0375	TRUE	TRUE	FALSE	0	Alpha-actinin-1
Actn4	P57780	0.958	0.00627	0.038	TRUE	TRUE	FALSE	0	Alpha-actinin-4
Adssl1	P28650	0.79	0.00672	0.043	TRUE	TRUE	FALSE	0	Adenylosuccinate synthetase isozyme 1
Afg3l2	Q8JZQ2	0.871	0.00331	0.0109	TRUE	TRUE	FALSE	0	AFG3-like protein 2
Agpat3	Q9D517	0.806	0.00484	0.0236	TRUE	TRUE	FALSE	0	1-acyl-sn-glycerol-3-phosphate acyltransferase gamma
Akr1b8	P45377	1.55	0.00605	0.0357	TRUE	TRUE	FALSE	0	Aldose reductase-related protein 2
Alcam	Q61490	0.949	0.00202	0.00325	TRUE	TRUE	FALSE	0	CD166 antigen
Aldh1b1	Q9CZS1	1.18	0.000861	0.000224	TRUE	TRUE	FALSE	0	Aldehyde dehydrogenase X, mitochondrial
Aldh1l2	Q8K009	-0.899	0.00375	0.0142	TRUE	TRUE	FALSE	0	Mitochondrial 10-formyltetrahydrofolate dehydrogenase
Aldh2	P47738	1.22	0.00191	0.00282	TRUE	TRUE	FALSE	0	Aldehyde dehydrogenase, mitochondrial
Alox5	P48999	-0.947	0.00175	0.00226	TRUE	TRUE	FALSE	0	Arachidonate 5-lipoxygenase
Angptl2	Q9R045	1.23	0.00346	0.012	TRUE	TRUE	FALSE	0	Angiopoietin-related protein 2
Anpep	P97449	0.807	0.00459	0.0214	TRUE	TRUE	FALSE	0	Aminopeptidase N
Apobr	Q8VBT6	-0.846	0.00582	0.0333	TRUE	TRUE	FALSE	0	Apolipoprotein B receptor
Arhgap15	Q811M1	-0.901	0.00227	0.00426	TRUE	TRUE	FALSE	0	Rho GTPase-activating protein 15
Arhgap22	Q8BL80	1.12	0.00224	0.00413	TRUE	TRUE	FALSE	0	Rho GTPase-activating protein 22
Atp1a3	Q6PIC6	1.52	0.000238	6.7e-07	TRUE	TRUE	FALSE	0	Sodium/potassium-transporting ATPase subunit alpha-3
Atp6v0d2	Q80SY3	1.67	9.54e-05	1.09e-09	TRUE	TRUE	FALSE	0	V-type proton ATPase subunit d 2
Atxn2l	Q7TQH0-2	-0.726	0.0069	0.0451	TRUE	TRUE	FALSE	0	Ataxin-2-like protein
Auh	Q9JLZ3	0.828	0.00372	0.0139	TRUE	TRUE	FALSE	0	Methylglutaconyl-CoA hydratase, mitochondrial
Axl	Q00993	-0.766	0.00359	0.0129	TRUE	TRUE	FALSE	0	Tyrosine-protein kinase receptor UFO
Blvrb	Q923D2	1.46	0.00509	0.0259	TRUE	TRUE	FALSE	0	Flavin reductase (NADPH)
Bmp2k	Q91Z96	-0.874	0.00257	0.00589	TRUE	TRUE	FALSE	0	BMP-2-inducible protein kinase
Bphl	Q8R164	0.982	0.00221	0.004	TRUE	TRUE	FALSE	0	Valacyclovir hydrolase
Bst1	Q64277	1.06	0.00251	0.00552	TRUE	TRUE	FALSE	0	ADP-ribosyl cyclase/cyclic ADP-ribose hydrolase 2
C1qb	P14106	-1.03	0.00507	0.0257	TRUE	TRUE	FALSE	0	Complement C1q subcomponent subunit B
Cat	P24270	2.97	1.84e-06	1.21e-13	TRUE	TRUE	FALSE	0	Catalase
Cbr3	Q8K354	2.47	5.28e-05	5.51e-12	TRUE	TRUE	FALSE	0	Carbonyl reductase [NADPH] 3
Cbr4	Q91VT4	0.7	0.0069	0.0451	TRUE	TRUE	FALSE	0	Carbonyl reductase family member 4
Cd200r1	Q9ES57	0.931	0.00383	0.0148	TRUE	TRUE	FALSE	0	Cell surface glycoprotein CD200 receptor 1
Cd300lf	Q6SJQ7-2	-1.16	0.00117	0.000673	TRUE	TRUE	FALSE	0	CMRF35-like molecule 1
Cd36	Q08857	3.17	1.32e-06	1.21e-13	TRUE	TRUE	FALSE	0	Platelet glycoprotein 4
Cd5l	Q9QWK4	2.83	2.04e-05	1.21e-13	TRUE	TRUE	FALSE	0	CD5 antigen-like
Cd84	Q18PI6	1.25	0.000698	0.000107	TRUE	TRUE	FALSE	0	SLAM family member 5
Cds2	Q99L43	0.848	0.00266	0.00637	TRUE	TRUE	FALSE	0	Phosphatidate cytidylyltransferase 2
Cep170	Q6A065	-1.05	0.0037	0.0138	TRUE	TRUE	FALSE	0	Centrosomal protein of 170 kDa
Cep350	E9Q309	-0.792	0.00685	0.0445	TRUE	TRUE	FALSE	0
Chdh	Q8BJ64	1.51	0.00174	0.00222	TRUE	TRUE	FALSE	0	Choline dehydrogenase, mitochondrial
Chp1	P61022	0.766	0.0043	0.0187	TRUE	TRUE	FALSE	0	Calcineurin B homologous protein 1
Clec7a	Q6QLQ4	1.65	0.00188	0.00269	TRUE	TRUE	FALSE	0	C-type lectin domain family 7 member A
Col4a3bp	Q9EQG9-2	0.874	0.00567	0.0317	TRUE	TRUE	FALSE	0	Collagen type IV alpha-3-binding protein
Cpt1a	P97742	0.983	0.00183	0.00252	TRUE	TRUE	FALSE	0	Carnitine O-palmitoyltransferase 1, liver isoform
Crebbp	P45481	-1.07	0.00302	0.00879	TRUE	TRUE	FALSE	0	CREB-binding protein
Crebrf	Q8CDG5	-1.19	0.00513	0.0263	TRUE	TRUE	FALSE	0	CREB3 regulatory factor
Csf2ra	Q00941	1.45	0.000353	5.44e-06	TRUE	TRUE	FALSE	0	Granulocyte-macrophage colony-stimulating factor receptor subunit alpha
Dab2	P98078	-0.76	0.0052	0.0269	TRUE	TRUE	FALSE	0	Disabled homolog 2
Dhx58	Q99J87	-1.08	0.00614	0.0367	TRUE	TRUE	FALSE	0	Probable ATP-dependent RNA helicase DHX58
Dnase1l1	Q9D7J6	0.851	0.00639	0.0393	TRUE	TRUE	FALSE	0	Deoxyribonuclease-1-like 1
Dtx3l	Q3UIR3	-1.31	0.00105	0.000456	TRUE	TRUE	FALSE	0	E3 ubiquitin-protein ligase DTX3L
Ear3	O35290	2.09	0.000451	1.71e-05	TRUE	TRUE	FALSE	0	Eosinophil cationic-type ribonuclease 3
Ednrb	P48302	1.66	0.0042	0.0178	TRUE	TRUE	FALSE	0	Endothelin B receptor
Efr3b	Q6ZQ18	1.36	0.0037	0.0138	TRUE	TRUE	FALSE	0	Protein EFR3 homolog B
Eif2d	Q61211	-0.914	0.00512	0.0261	TRUE	TRUE	FALSE	0	Eukaryotic translation initiation factor 2D
Eif4g3	Q80XI3-3	-0.773	0.00703	0.0466	TRUE	TRUE	FALSE	0	Eukaryotic translation initiation factor 4 gamma 3
Elf1	Q60775	-0.859	0.0043	0.0187	TRUE	TRUE	FALSE	0	ETS-related transcription factor Elf-1
Enpp4	Q8BTJ4-2	-2.09	0.000115	4.92e-09	TRUE	TRUE	FALSE	0	Bis(5-adenosyl)-triphosphatase enpp4
Ep300	B2RWS6	-1.21	0.00558	0.0308	TRUE	TRUE	FALSE	0	Histone acetyltransferase p300
Ephx1	Q9D379	2.13	3.11e-05	1.21e-13	TRUE	TRUE	FALSE	0	Epoxide hydrolase 1
Esd	Q9R0P3	1.68	0.00179	0.00237	TRUE	TRUE	FALSE	0	S-formylglutathione hydrolase
Ethe1	Q9DCM0	1.25	0.00189	0.00275	TRUE	TRUE	FALSE	0	Persulfide dioxygenase ETHE1, mitochondrial
Etv6	P97360	-1.36	0.000838	0.000206	TRUE	TRUE	FALSE	0	Transcription factor ETV6
F11r	O88792	-1.45	0.00121	0.000746	TRUE	TRUE	FALSE	0	Junctional adhesion molecule A
F7	P70375	1.38	0.000963	0.000339	TRUE	TRUE	TRUE	1	Coagulation factor VII;Factor VII light chain;Factor VII heavy chain
Fam20c	Q5MJS3	1.05	0.00331	0.0109	TRUE	TRUE	FALSE	0	Extracellular serine/threonine protein kinase FAM20C
Fgfr1op	Q66JX5-2	-1.13	0.00191	0.0028	TRUE	TRUE	FALSE	0	FGFR1 oncogene partner
Fgl2	P12804	-1.66	0.00509	0.0259	TRUE	TRUE	FALSE	0	Fibroleukin
Fkbp5	Q64378	-1.17	0.00421	0.018	TRUE	TRUE	FALSE	0	Peptidyl-prolyl cis-trans isomerase FKBP5;Peptidyl-prolyl cis-trans isomerase FKBP5, N-terminally processed
Fuca1	Q99LJ1	1.31	0.00628	0.0381	TRUE	TRUE	FALSE	0	Tissue alpha-L-fucosidase
Galnt3	P70419	-1.14	0.00525	0.0273	TRUE	TRUE	FALSE	0	Polypeptide N-acetylgalactosaminyltransferase 3
Gatm	Q9D964	1.17	0.00119	0.000698	TRUE	TRUE	FALSE	0	Glycine amidinotransferase, mitochondrial
Gbe1	Q9D6Y9	1.41	0.000835	0.000204	TRUE	TRUE	FALSE	0	1,4-alpha-glucan-branching enzyme
Gclm	O09172	2.18	0.00223	0.00409	TRUE	TRUE	FALSE	0	Glutamate--cysteine ligase regulatory subunit
Gnaq	P21279	0.821	0.00349	0.0122	TRUE	TRUE	FALSE	0	Guanine nucleotide-binding protein G(q) subunit alpha
Gnb2	P62880	0.698	0.00553	0.0302	TRUE	TRUE	FALSE	0	Guanine nucleotide-binding protein G(I)/G(S)/G(T) subunit beta-2
Gpnmb	Q99P91	1.21	0.00216	0.00381	TRUE	TRUE	FALSE	0	Transmembrane glycoprotein NMB
Gsr	P47791-2	1.29	0.00429	0.0186	TRUE	TRUE	FALSE	0	Glutathione reductase, mitochondrial
Gsta3	P30115	3.05	0.00225	0.00419	TRUE	TRUE	FALSE	0	Glutathione S-transferase A3;Glutathione S-transferase A1;Glutathione S-transferase A1, N-terminally processed
Gstm1	P10649	1.65	0.000276	1.52e-06	TRUE	TRUE	FALSE	0	Glutathione S-transferase Mu 1
Gstm2	P15626	2.35	0.000382	8.1e-06	TRUE	TRUE	FALSE	0	Glutathione S-transferase Mu 2
Gvin1	Q80SU7	-1.11	0.0021	0.00355	TRUE	TRUE	FALSE	0	Interferon-induced very large GTPase 1
H6pd	Q8CFX1	1	0.00265	0.00635	TRUE	TRUE	FALSE	0	GDH/6PGL endoplasmic bifunctional protein;Glucose 1-dehydrogenase;6-phosphogluconolactonase
Hal	P35492	3.63	0.000451	1.7e-05	TRUE	TRUE	FALSE	0	Histidine ammonia-lyase
Hebp1	Q9R257	1	0.00124	0.000815	TRUE	TRUE	FALSE	0	Heme-binding protein 1
Herc6	F2Z461	-0.94	0.00489	0.0241	TRUE	TRUE	FALSE	0	E3 ISG15--protein ligase Herc6
Hibadh	Q99L13	0.728	0.00531	0.0279	TRUE	TRUE	FALSE	0	3-hydroxyisobutyrate dehydrogenase, mitochondrial
Hk2	O08528	0.852	0.00502	0.0253	TRUE	TRUE	FALSE	0	Hexokinase-2
Hmga2	P52927	-0.865	0.00314	0.00967	TRUE	TRUE	FALSE	0	High mobility group protein HMGI-C
Hmgb3	O54879	-0.957	0.00176	0.00228	TRUE	TRUE	FALSE	0	High mobility group protein B3
Hsd3b7	Q9EQC1	1.69	0.000291	1.96e-06	TRUE	TRUE	FALSE	0	3 beta-hydroxysteroid dehydrogenase type 7
Hspa13	Q8BM72	0.864	0.00569	0.0319	TRUE	TRUE	FALSE	0	Heat shock 70 kDa protein 13
Hvcn1	Q3U2S8	2.54	0.000686	0.0001	TRUE	TRUE	FALSE	0	Voltage-gated hydrogen channel 1
Hyal2	O35632	1.32	0.000794	0.000172	TRUE	TRUE	FALSE	0	Hyaluronidase-2
Idh2	P54071	0.777	0.00622	0.0375	TRUE	TRUE	FALSE	0	Isocitrate dehydrogenase [NADP], mitochondrial
Ifi203	O35368-3	-1.13	0.000725	0.000124	TRUE	TRUE	FALSE	0	Interferon-activable protein 203
Ifi205a	Q8CGE8	-2.34	0.00594	0.0345	TRUE	TRUE	FALSE	0	Interferon-activable protein 205-A
Ifi35	Q9D8C4	-1.26	0.00213	0.00368	TRUE	TRUE	FALSE	0	Interferon-induced 35 kDa protein homolog
Ifi44	Q8BV66	-3.07	0.000612	6.3e-05	TRUE	TRUE	FALSE	0	Interferon-induced protein 44
Ifih1	Q8R5F7	-1.19	0.00368	0.0137	TRUE	TRUE	FALSE	0	Interferon-induced helicase C domain-containing protein 1
Ifit1	Q64282	-1.36	0.00355	0.0127	TRUE	TRUE	FALSE	0	Interferon-induced protein with tetratricopeptide repeats 1
Ifit2	Q64112	-1.5	0.000608	6.12e-05	TRUE	TRUE	FALSE	0	Interferon-induced protein with tetratricopeptide repeats 2
Ifit3	Q64345	-1.48	0.00392	0.0155	TRUE	TRUE	FALSE	0	Interferon-induced protein with tetratricopeptide repeats 3
Igsf8	Q8R366	1.05	0.0033	0.0108	TRUE	TRUE	FALSE	0	Immunoglobulin superfamily member 8
Iigp1	Q9QZ85	-1.42	0.000192	1.77e-07	TRUE	TRUE	FALSE	0	Interferon-inducible GTPase 1
Irf2bp2	E9Q1P8	-1.32	0.00148	0.00142	TRUE	TRUE	FALSE	0	Interferon regulatory factor 2-binding protein 2
Irf9	Q61179	-1.03	0.00701	0.0463	TRUE	TRUE	FALSE	0	Interferon regulatory factor 9
Isg20	Q9JL16-2	-1.71	0.00168	0.00205	TRUE	TRUE	FALSE	0	Interferon-stimulated gene 20 kDa protein
Itgal	P24063	0.98	0.00319	0.00999	TRUE	TRUE	FALSE	0	Integrin alpha-L
Itgax	Q9QXH4	3.86	1.89e-06	1.21e-13	TRUE	TRUE	FALSE	0	Integrin alpha-X
Itgb2	P11835	1.05	0.000766	0.000152	TRUE	TRUE	FALSE	0	Integrin beta-2
Itgb3	O54890	1.23	0.00273	0.0068	TRUE	TRUE	FALSE	0	Integrin beta-3
Itpr2	Q9Z329	1	0.0048	0.0233	TRUE	TRUE	FALSE	0	Inositol 1,4,5-trisphosphate receptor type 2
Keap1	Q9Z2X8	-1.53	0.000396	9.58e-06	TRUE	TRUE	FALSE	0	Kelch-like ECH-associated protein 1
Lair1	Q8BG84-6	0.979	0.00596	0.0347	TRUE	TRUE	FALSE	0	Leukocyte-associated immunoglobulin-like receptor 1
Layn	Q8C351	2.81	0.000716	0.000119	TRUE	TRUE	FALSE	0	Layilin
Lhfpl2	Q8BGA2	1.33	0.00483	0.0235	TRUE	TRUE	FALSE	0	Lipoma HMGIC fusion partner-like 2 protein
Lpl	P11152	0.915	0.00168	0.00203	TRUE	TRUE	FALSE	0	Lipoprotein lipase
Maoa	Q64133	2.34	1.25e-05	1.21e-13	TRUE	TRUE	FALSE	0	Amine oxidase [flavin-containing] A
Marco	Q60754	0.911	0.0026	0.00603	TRUE	TRUE	FALSE	0	Macrophage receptor MARCO
Mdh2	P08249	0.844	0.00542	0.029	TRUE	TRUE	FALSE	0	Malate dehydrogenase, mitochondrial
Me1	P06801	1.05	0.0018	0.00241	TRUE	TRUE	FALSE	0	NADP-dependent malic enzyme
Mertk	Q60805	1	0.00137	0.00113	TRUE	TRUE	FALSE	0	Tyrosine-protein kinase Mer
Met	P16056	2.53	0.00206	0.0034	TRUE	TRUE	FALSE	0	Hepatocyte growth factor receptor
Mfge8	P21956-2	1.56	0.00155	0.00165	TRUE	TRUE	FALSE	0	Lactadherin
Mgst1	Q91VS7	2.39	2.48e-05	1.21e-13	TRUE	TRUE	FALSE	0	Microsomal glutathione S-transferase 1
Mitd1	Q8VDV8	-1.14	0.00085	0.000215	TRUE	TRUE	FALSE	0	MIT domain-containing protein 1
Mmp12	P34960	2.83	7.89e-05	2.22e-10	TRUE	TRUE	FALSE	0	Macrophage metalloelastase
Mmp8	O70138	2.07	0.00132	0.00101	TRUE	TRUE	FALSE	0	Neutrophil collagenase
Mpst	Q99J99	0.941	0.00162	0.00184	TRUE	TRUE	FALSE	0	3-mercaptopyruvate sulfurtransferase
Nadk2	Q8C5H8-2	1.06	0.000958	0.000333	TRUE	TRUE	FALSE	0	NAD kinase 2, mitochondrial
Ncaph	Q8C156	-0.892	0.00617	0.037	TRUE	TRUE	FALSE	0	Condensin complex subunit 2
Nes	Q6P5H2	-1.54	0.0047	0.0224	TRUE	TRUE	FALSE	0	Nestin
Nnt	Q61941	4.15	7.42e-07	1.21e-13	TRUE	TRUE	FALSE	0	NAD(P) transhydrogenase, mitochondrial
Nqo1	Q64669	2.92	3.37e-05	1.21e-13	TRUE	TRUE	FALSE	0	NAD(P)H dehydrogenase [quinone] 1
Nrp2	O35375-3	0.756	0.0064	0.0394	TRUE	TRUE	FALSE	0	Neuropilin-2
Oasl1	Q8VI94	-1.05	0.00726	0.0491	TRUE	TRUE	FALSE	0	2-5-oligoadenylate synthase-like protein 1
Oasl2	Q9Z2F2	-1.07	0.00366	0.0135	TRUE	TRUE	FALSE	0	2-5-oligoadenylate synthase-like protein 2
Ogfr	Q99PG2	-0.777	0.00711	0.0474	TRUE	TRUE	FALSE	0	Opioid growth factor receptor
Osbpl1a	Q91XL9	0.809	0.00688	0.0449	TRUE	TRUE	FALSE	0	Oxysterol-binding protein-related protein 1
P0DOV1	P0DOV1	-1.34	0.00413	0.0172	TRUE	TRUE	FALSE	0
P0DOV2	P0DOV2	-1.18	0.00728	0.0494	TRUE	TRUE	FALSE	0
Panx1	Q9JIP4	2.92	1.09e-05	1.21e-13	TRUE	TRUE	FALSE	0	Pannexin-1
Papss1	Q60967	-0.756	0.0045	0.0205	TRUE	TRUE	FALSE	0	Bifunctional 3-phosphoadenosine 5-phosphosulfate synthase 1;Sulfate adenylyltransferase;Adenylyl-sulfate kinase
Parp9	Q8CAS9-2	-1.18	0.000789	0.000168	TRUE	TRUE	FALSE	0	Poly [ADP-ribose] polymerase 9
Pcca	Q91ZA3	0.712	0.00528	0.0277	TRUE	TRUE	FALSE	0	Propionyl-CoA carboxylase alpha chain, mitochondrial
Pccb	Q99MN9	0.706	0.00525	0.0274	TRUE	TRUE	FALSE	0	Propionyl-CoA carboxylase beta chain, mitochondrial
Pde2a	Q922S4-2	1.68	0.000432	1.43e-05	TRUE	TRUE	FALSE	0	cGMP-dependent 3,5-cyclic phosphodiesterase
Pdlim4	P70271	1.58	0.00555	0.0304	TRUE	TRUE	FALSE	0	PDZ and LIM domain protein 4
Pdpn	Q62011	1.16	0.00651	0.0407	TRUE	TRUE	FALSE	0	Podoplanin
Pgap1	Q3UUQ7	1.13	0.000861	0.000225	TRUE	TRUE	FALSE	0	GPI inositol-deacylase
Pgd	Q9DCD0	1.45	0.000707	0.000113	TRUE	TRUE	FALSE	0	6-phosphogluconate dehydrogenase, decarboxylating
Phf11a	Q8BVM9	-1.67	0.00156	0.00166	TRUE	TRUE	FALSE	0	PHD finger protein 11A
Phgdh	Q61753	-0.856	0.00654	0.041	TRUE	TRUE	FALSE	0	D-3-phosphoglycerate dehydrogenase
Pilrb	Q2YFS2	-4.33	0.000157	4.84e-08	TRUE	TRUE	TRUE	2	Paired immunoglobulin-like type 2 receptor beta
Pla2g7	Q60963	1.41	0.00375	0.0142	TRUE	TRUE	FALSE	0	Platelet-activating factor acetylhydrolase
Plau	P06869	1.54	0.00494	0.0246	TRUE	TRUE	FALSE	0	Urokinase-type plasminogen activator;Urokinase-type plasminogen activator long chain A;Urokinase-type plasminogen activator short chain A;Urokinase-type plasminogen activator chain B
Plin2	P43883	-0.998	0.00208	0.00349	TRUE	TRUE	FALSE	0	Perilipin-2
Pls3	Q99K51	-2.06	3.04e-05	1.21e-13	TRUE	TRUE	FALSE	0	Plastin-3
Plxdc1	Q91ZV7	1.05	0.00467	0.0221	TRUE	TRUE	FALSE	0	Plexin domain-containing protein 1
Plxna1	P70206	1.08	0.00173	0.0022	TRUE	TRUE	FALSE	0	Plexin-A1
Plxnd1	Q3UH93	0.944	0.00398	0.0159	TRUE	TRUE	FALSE	0	Plexin-D1
Polb	Q8K409	-0.877	0.00359	0.013	TRUE	TRUE	FALSE	0	DNA polymerase beta
Pold1	P52431	-0.751	0.00612	0.0364	TRUE	TRUE	FALSE	0	DNA polymerase delta catalytic subunit
Pold2	O35654	-0.852	0.00456	0.0211	TRUE	TRUE	FALSE	0	DNA polymerase delta subunit 2
Prdx1	P35700	1.46	0.00148	0.00142	TRUE	TRUE	FALSE	0	Peroxiredoxin-1
Prdx5	P99029	0.971	0.0018	0.00243	TRUE	TRUE	FALSE	0	Peroxiredoxin-5, mitochondrial
Procr	Q64695	2.26	0.000751	0.000142	TRUE	TRUE	FALSE	0	Endothelial protein C receptor
Psap	Q61207	1.02	0.00397	0.0158	TRUE	TRUE	FALSE	0	Prosaposin
Ptgfrn	Q9WV91	1.73	0.00526	0.0275	TRUE	TRUE	FALSE	0	Prostaglandin F2 receptor negative regulator
Ptgr1	Q91YR9	2.25	0.00106	0.000481	TRUE	TRUE	FALSE	0	Prostaglandin reductase 1
Pyhin1	Q8BV49	-0.796	0.00733	0.0499	TRUE	TRUE	FALSE	0	Pyrin and HIN domain-containing protein 1;Pyrin and HIN domain-containing protein 1-like
Pyroxd2	Q3U4I7	1.34	0.00287	0.00775	TRUE	TRUE	TRUE	1	Pyridine nucleotide-disulfide oxidoreductase domain-containing protein 2
Q3UNZ8	Q3UNZ8	1.1	0.0027	0.00664	TRUE	TRUE	FALSE	0	Quinone oxidoreductase-like protein 2
Q9D3J9	Q9D3J9	-1.39	0.000562	4.42e-05	TRUE	TRUE	FALSE	0	Uncharacterized protein CXorf21 homolog
Racgap1	Q9WVM1	1.39	0.000557	4.26e-05	TRUE	TRUE	FALSE	0	Rac GTPase-activating protein 1
Rbm12	Q8R4X3	-0.819	0.0072	0.0485	TRUE	TRUE	FALSE	0	RNA-binding protein 12
Rnf128	Q9D304	2.16	4.15e-05	4.48e-13	TRUE	TRUE	FALSE	0	E3 ubiquitin-protein ligase RNF128
Rnf213	E9Q555	-1.02	0.00273	0.00681	TRUE	TRUE	FALSE	0	E3 ubiquitin-protein ligase RNF213
Rpl22l1	Q9D7S7-2	-1.03	0.00409	0.0169	TRUE	TRUE	FALSE	0	60S ribosomal protein L22-like 1
Rps29	P62274	-0.837	0.00509	0.0259	TRUE	TRUE	FALSE	0	40S ribosomal protein S29
Rras2	P62071	1.64	0.000515	3.09e-05	TRUE	TRUE	FALSE	0	Ras-related protein R-Ras2
Rsad1	Q5SUV1	1.41	0.00349	0.0122	TRUE	TRUE	FALSE	0	Radical S-adenosyl methionine domain-containing protein 1, mitochondrial
Rsad2	Q8CBB9	-1.88	0.000338	4.38e-06	TRUE	TRUE	FALSE	0	Radical S-adenosyl methionine domain-containing protein 2
Samsn1	P57725	-1.64	0.00296	0.00836	TRUE	TRUE	FALSE	0	SAM domain-containing protein SAMSN-1
Serpinb2	P12388	-1.24	0.00419	0.0178	TRUE	TRUE	FALSE	0	Plasminogen activator inhibitor 2, macrophage
Siglec12	Q91Y57	-1.14	0.00379	0.0145	TRUE	TRUE	FALSE	0	Sialic acid-binding Ig-like lectin 12
Slc11a1	P41251	1.01	0.00612	0.0364	TRUE	TRUE	FALSE	0	Natural resistance-associated macrophage protein 1
Slc22a4	Q9Z306	2.02	0.00213	0.00368	TRUE	TRUE	FALSE	0	Solute carrier family 22 member 4
Slc29a1	Q9JIM1-2	1.26	0.000524	3.29e-05	TRUE	TRUE	FALSE	0	Equilibrative nucleoside transporter 1
Slc30a1	Q60738	1.29	0.000287	1.84e-06	TRUE	TRUE	FALSE	0	Zinc transporter 1
Slc39a4	Q78IQ7	2.51	3.27e-05	1.21e-13	TRUE	TRUE	FALSE	0	Zinc transporter ZIP4
Slc6a9	P28571-1	2.13	0.00139	0.00117	TRUE	TRUE	FALSE	0	Sodium- and chloride-dependent glycine transporter 1
Slc7a11	Q9WTR6	1.15	0.00363	0.0133	TRUE	TRUE	FALSE	0	Cystine/glutamate transporter
Slc9a1	Q61165	0.864	0.00269	0.00655	TRUE	TRUE	FALSE	0	Sodium/hydrogen exchanger 1
Slfn5	Q8CBA2	-1.29	0.00227	0.00427	TRUE	TRUE	FALSE	0	Schlafen family member 5
Smpdl3b	P58242	-1.14	0.00392	0.0155	TRUE	TRUE	FALSE	0	Acid sphingomyelinase-like phosphodiesterase 3b
Spg21	Q9CQC8	0.815	0.0046	0.0214	TRUE	TRUE	FALSE	0	Maspardin
Spn	P15702	-1.08	0.00108	0.000498	TRUE	TRUE	FALSE	0	Leukosialin
Spp1	P10923	1.1	0.00345	0.0119	TRUE	TRUE	FALSE	0	Osteopontin
Sqrdl	Q9R112	1	0.00101	0.000408	TRUE	TRUE	FALSE	0	Sulfide:quinone oxidoreductase, mitochondrial
Stra6l	Q9DBN1	1.35	0.00104	0.00045	TRUE	TRUE	FALSE	0
Tfrc	Q62351	1.43	0.000309	2.68e-06	TRUE	TRUE	FALSE	0	Transferrin receptor protein 1
Tgfbi	P82198	-1.25	0.000882	0.000245	TRUE	TRUE	FALSE	0	Transforming growth factor-beta-induced protein ig-h3
Tgfbr1	Q64729-2	0.779	0.00365	0.0134	TRUE	TRUE	FALSE	0	TGF-beta receptor type-1
Tgtp1	Q62293	-2.09	0.000484	2.37e-05	TRUE	TRUE	FALSE	0
Themis2	Q91YX0	-1.01	0.00369	0.0137	TRUE	TRUE	FALSE	0	Protein THEMIS2
Tlr6	Q9EPW9	0.965	0.00179	0.00239	TRUE	TRUE	FALSE	0	Toll-like receptor 6
Tmc6	Q7TN60	1.65	0.000189	1.61e-07	TRUE	TRUE	FALSE	0	Transmembrane channel-like protein 6
Tmcc1	Q69ZZ6	1.07	0.0027	0.00664	TRUE	TRUE	FALSE	0	Transmembrane and coiled-coil domains protein 1
Tmem165	P52875	1.12	0.00177	0.00231	TRUE	TRUE	FALSE	0	Transmembrane protein 165
Tmem245	B1AZA5	1.3	0.00254	0.00569	TRUE	TRUE	FALSE	0	Transmembrane protein 245
Tmem65	Q4VAE3	0.88	0.00563	0.0312	TRUE	TRUE	FALSE	0	Transmembrane protein 65
Tnfrsf26	P83626	1.6	0.0026	0.00603	TRUE	TRUE	FALSE	0	Tumor necrosis factor receptor superfamily member 26
Top2a	Q01320	1.2	0.000571	4.71e-05	TRUE	TRUE	FALSE	0	DNA topoisomerase 2-alpha
Trem2	Q99NH8-2	1.06	0.00132	0.001	TRUE	TRUE	FALSE	0	Triggering receptor expressed on myeloid cells 2
Tst	P52196	2.23	6.15e-05	2.35e-11	TRUE	TRUE	FALSE	0	Thiosulfate sulfurtransferase
Txnrd1	Q9JMH6-2	1.63	0.00174	0.00222	TRUE	TRUE	FALSE	0	Thioredoxin reductase 1, cytoplasmic
Ube2l6	Q9QZU9	-0.921	0.00723	0.0488	TRUE	TRUE	FALSE	0	Ubiquitin/ISG15-conjugating enzyme E2 L6
Ublcp1	Q8BGR9	-1.34	0.00162	0.00185	TRUE	TRUE	FALSE	0	Ubiquitin-like domain-containing CTD phosphatase 1
Ugp2	Q91ZJ5	0.971	0.00217	0.00385	TRUE	TRUE	FALSE	0	UTP--glucose-1-phosphate uridylyltransferase
Ugt1a6	Q64435	1.97	0.000518	3.16e-05	TRUE	TRUE	FALSE	0	UDP-glucuronosyltransferase 1-6
Unc119	Q9Z2R6	-0.792	0.00453	0.0208	TRUE	TRUE	FALSE	0	Protein unc-119 homolog A
Wfs1	P56695	1.72	0.000256	1.01e-06	TRUE	TRUE	FALSE	0	Wolframin
Zadh2	Q8BGC4	1.15	0.00263	0.00622	TRUE	TRUE	FALSE	0	Zinc-binding alcohol dehydrogenase domain-containing protein 2
Znf622	Q91VY9	-1.09	0.00207	0.00345	TRUE	TRUE	FALSE	0	Zinc finger protein 622
Septin-10	Q8C650-2	-0.265	0.206	0.733	FALSE	FALSE	FALSE	0	Septin-10
Septin-11	Q8C1B7-3	-0.178	0.546	0.867	FALSE	FALSE	FALSE	0	Septin-11
Selenof	Q9ERR7	0.463	0.171	0.696	FALSE	FALSE	FALSE	0	15 kDa selenoprotein
Marchf1	Q6NZQ8-4	0.183	0.457	0.848	FALSE	FALSE	FALSE	0	E3 ubiquitin-protein ligase MARCH1
Mtarc1	Q9CW42	1.78	0.397	0.833	FALSE	FALSE	TRUE	2	Mitochondrial amidoxime-reducing component 1
Mtarc2	Q922Q1	0.0434	0.885	0.906	FALSE	FALSE	FALSE	0	Mitochondrial amidoxime reducing component 2
Septin-2	P42208	-0.0612	0.771	0.896	FALSE	FALSE	FALSE	0	Septin-2
Marchf5	Q3KNM2	0.316	0.36	0.82	FALSE	FALSE	FALSE	0	E3 ubiquitin-protein ligase MARCH5
Marchf6	Q6ZQ89-3	0.398	0.238	0.759	FALSE	FALSE	FALSE	0	E3 ubiquitin-protein ligase MARCH6
Septin-6	Q9R1T4-2	-0.154	0.577	0.872	FALSE	FALSE	FALSE	0	Septin-6
Septin-7	O55131	-0.0705	0.869	0.905	FALSE	FALSE	FALSE	0	Septin-7
Septin-8	Q8CHH9	0.06	0.796	0.898	FALSE	FALSE	FALSE	0	Septin-8
Septin-9	Q80UG5-3	0.172	0.561	0.869	FALSE	FALSE	FALSE	0	Septin-9
A2AG58	A2AG58	0.657	0.086	0.522	FALSE	FALSE	FALSE	0	Uncharacterized protein CXorf23 homolog
Aaas	P58742	0.234	0.493	0.856	FALSE	FALSE	FALSE	0	Aladin
Aacs	Q9D2R0	-0.557	0.37	0.824	FALSE	FALSE	FALSE	0	Acetoacetyl-CoA synthetase
Aaed1	Q9D1A0	0.392	0.593	0.874	FALSE	FALSE	FALSE	0	Thioredoxin-like protein AAED1
Aagab	Q8R2R3	-0.337	0.267	0.778	FALSE	FALSE	FALSE	0	Alpha- and gamma-adaptin-binding protein p34
Aak1	Q3UHJ0	-0.297	0.296	0.794	FALSE	FALSE	FALSE	0	AP2-associated protein kinase 1
Aar2	Q9D2V5	0.0376	0.889	0.906	FALSE	FALSE	FALSE	0	Protein AAR2 homolog
Aars	Q8BGQ7	-0.201	0.537	0.865	FALSE	FALSE	FALSE	0	Alanine--tRNA ligase, cytoplasmic
Aars2	Q14CH7	0.21	0.285	0.788	FALSE	FALSE	FALSE	0	Alanine--tRNA ligase, mitochondrial
Aarsd1	Q3THG9	0.109	0.638	0.881	FALSE	FALSE	FALSE	0	Alanyl-tRNA editing protein Aarsd1
Aasdhppt	Q9CQF6-2	-0.289	0.323	0.806	FALSE	FALSE	FALSE	0	L-aminoadipate-semialdehyde dehydrogenase-phosphopantetheinyl transferase
Aatf	Q9JKX4	0.197	0.447	0.846	FALSE	FALSE	FALSE	0	Protein AATF
Aatk	Q80YE4-2	0.514	0.112	0.595	FALSE	FALSE	FALSE	0	Serine/threonine-protein kinase LMTK1
Abca1	P41233	0.336	0.137	0.647	FALSE	FALSE	FALSE	0	ATP-binding cassette sub-family A member 1
Abca2	P41234	0.396	0.287	0.789	FALSE	FALSE	FALSE	0	ATP-binding cassette sub-family A member 2
Abca3	Q8R420	0.211	0.351	0.817	FALSE	FALSE	FALSE	0	ATP-binding cassette sub-family A member 3
Abca7	Q91V24	0.622	0.0144	0.126	FALSE	FALSE	FALSE	0	ATP-binding cassette sub-family A member 7
Abca9	Q8K449	0.879	0.0459	0.365	FALSE	FALSE	FALSE	0	ATP-binding cassette sub-family A member 9
Abcb10	Q9JI39	0.283	0.248	0.766	FALSE	FALSE	FALSE	0	ATP-binding cassette sub-family B member 10, mitochondrial
Abcb11	Q9QY30	0.0841	0.681	0.886	FALSE	FALSE	FALSE	0	Bile salt export pump
Abcb1a	P21447	0.272	0.298	0.795	FALSE	FALSE	FALSE	0	Multidrug resistance protein 1A
Abcb1b	P06795	0.3	0.306	0.798	FALSE	FALSE	FALSE	0	Multidrug resistance protein 1B
Abcb7	Q61102	0.537	0.0511	0.387	FALSE	FALSE	FALSE	0	ATP-binding cassette sub-family B member 7, mitochondrial
Abcb8	Q9CXJ4	0.173	0.387	0.829	FALSE	FALSE	FALSE	0	ATP-binding cassette sub-family B member 8, mitochondrial
Abcc3	B2RX12-3	0.538	0.0474	0.371	FALSE	FALSE	FALSE	0	Canalicular multispecific organic anion transporter 2
Abcd1	P48410	0.534	0.0529	0.394	FALSE	FALSE	FALSE	0	ATP-binding cassette sub-family D member 1
Abcd4	O89016	0.654	0.0614	0.431	FALSE	FALSE	FALSE	0	ATP-binding cassette sub-family D member 4
Abce1	P61222	-0.429	0.304	0.797	FALSE	FALSE	FALSE	0	ATP-binding cassette sub-family E member 1
Abcf1	Q6P542	-0.611	0.0418	0.345	FALSE	FALSE	FALSE	0	ATP-binding cassette sub-family F member 1
Abcf2	Q99LE6	-0.439	0.217	0.743	FALSE	FALSE	FALSE	0	ATP-binding cassette sub-family F member 2
Abcf3	Q8K268	-0.345	0.221	0.746	FALSE	FALSE	FALSE	0	ATP-binding cassette sub-family F member 3
Abcg1	Q64343	0.173	0.501	0.858	FALSE	FALSE	FALSE	0	ATP-binding cassette sub-family G member 1
Abcg2	Q7TMS5	0.46	0.0837	0.514	FALSE	FALSE	FALSE	0	ATP-binding cassette sub-family G member 2
Abcg3	Q99P81	0.0871	0.883	0.906	FALSE	FALSE	TRUE	2	ATP-binding cassette sub-family G member 3
Abhd10	Q6PE15	0.652	0.302	0.796	FALSE	FALSE	FALSE	0	Mycophenolic acid acyl-glucuronide esterase, mitochondrial
Abhd11	Q8K4F5	0.663	0.0333	0.293	FALSE	FALSE	FALSE	0	Alpha/beta hydrolase domain-containing protein 11
Abhd12	Q99LR1	0.15	0.467	0.851	FALSE	FALSE	FALSE	0	Monoacylglycerol lipase ABHD12
Abhd13	Q80UX8	0.361	0.406	0.835	FALSE	FALSE	FALSE	0	Alpha/beta hydrolase domain-containing protein 13
Abhd14b	Q8VCR7	0.127	0.613	0.877	FALSE	FALSE	FALSE	0	Alpha/beta hydrolase domain-containing protein 14B
Abhd15	Q5F2F2	-0.304	0.142	0.654	FALSE	FALSE	FALSE	0	Abhydrolase domain-containing protein 15
Abhd16a	Q9Z1Q2	0.487	0.041	0.34	FALSE	FALSE	FALSE	0	Abhydrolase domain-containing protein 16A
Abhd17a	Q99JW1	0.345	0.307	0.799	FALSE	FALSE	FALSE	0	Alpha/beta hydrolase domain-containing protein 17A
Abhd17b	Q7M759	0.392	0.147	0.663	FALSE	FALSE	FALSE	0	Alpha/beta hydrolase domain-containing protein 17B
Abhd17c	Q8VCV1	0.408	0.178	0.704	FALSE	FALSE	FALSE	0	Alpha/beta hydrolase domain-containing protein 17C
Abhd2	Q9QXM0	0.832	0.0714	0.467	FALSE	FALSE	FALSE	0	Abhydrolase domain-containing protein 2
Abhd3	Q91ZH7-2	0.854	0.0233	0.212	FALSE	FALSE	FALSE	0	Phospholipase ABHD3
Abhd4	Q8VD66	0.19	0.383	0.828	FALSE	FALSE	FALSE	0	Abhydrolase domain-containing protein 4
Abhd5	Q9DBL9	0.377	0.5	0.858	FALSE	FALSE	FALSE	0	1-acylglycerol-3-phosphate O-acyltransferase ABHD5
Abhd6	Q8R2Y0-2	-0.416	0.224	0.749	FALSE	FALSE	FALSE	0	Monoacylglycerol lipase ABHD6
Abi1	Q8CBW3-3	-0.0509	0.893	0.907	FALSE	FALSE	FALSE	0	Abl interactor 1
Abi3	Q8BYZ1	-0.0109	0.98	0.913	FALSE	FALSE	FALSE	0	ABI gene family member 3
Abl1	P00520-2	-0.484	0.261	0.774	FALSE	FALSE	FALSE	0	Tyrosine-protein kinase ABL1
Abl2	Q4JIM5	0.176	0.533	0.864	FALSE	FALSE	FALSE	0	Abelson tyrosine-protein kinase 2
Abr	Q5SSL4	0.0858	0.735	0.892	FALSE	FALSE	FALSE	0	Active breakpoint cluster region-related protein
Abr.1	Q5SSL4-4	0.794	0.419	0.839	FALSE	FALSE	TRUE	2	Active breakpoint cluster region-related protein
Abracl	Q4KML4	-0.0993	0.847	0.903	FALSE	FALSE	FALSE	0	Costars family protein ABRACL
Abt1	Q9QYL7	-0.102	0.802	0.899	FALSE	FALSE	FALSE	0	Activator of basal transcription 1
Acaa1a	Q921H8	0.337	0.227	0.751	FALSE	FALSE	FALSE	0	3-ketoacyl-CoA thiolase A, peroxisomal;3-ketoacyl-CoA thiolase B, peroxisomal
Acaa2	Q8BWT1	0.542	0.0338	0.296	FALSE	FALSE	FALSE	0	3-ketoacyl-CoA thiolase, mitochondrial
Acaca	Q5SWU9	-0.0126	0.962	0.912	FALSE	FALSE	FALSE	0	Acetyl-CoA carboxylase 1;Biotin carboxylase
Acad10	Q8K370	0.653	0.0161	0.143	FALSE	FALSE	FALSE	0	Acyl-CoA dehydrogenase family member 10
Acad11	Q80XL6	0.486	0.0518	0.39	FALSE	FALSE	FALSE	0	Acyl-CoA dehydrogenase family member 11
Acad8	Q9D7B6	0.395	0.0793	0.498	FALSE	FALSE	FALSE	0	Isobutyryl-CoA dehydrogenase, mitochondrial
Acad9	Q8JZN5	0.471	0.0597	0.424	FALSE	FALSE	FALSE	0	Acyl-CoA dehydrogenase family member 9, mitochondrial
Acadl	P51174	0.683	0.0396	0.332	FALSE	FALSE	FALSE	0	Long-chain specific acyl-CoA dehydrogenase, mitochondrial
Acadm	P45952	0.577	0.0216	0.196	FALSE	FALSE	FALSE	0	Medium-chain specific acyl-CoA dehydrogenase, mitochondrial
Acads	Q07417	0.773	0.221	0.746	FALSE	FALSE	FALSE	0	Short-chain specific acyl-CoA dehydrogenase, mitochondrial
Acadsb	Q9DBL1	0.379	0.0923	0.542	FALSE	FALSE	FALSE	0	Short/branched chain specific acyl-CoA dehydrogenase, mitochondrial
Acadvl	P50544	0.485	0.0465	0.368	FALSE	FALSE	FALSE	0	Very long-chain specific acyl-CoA dehydrogenase, mitochondrial
Acap1	Q8K2H4	-0.537	0.0902	0.536	FALSE	FALSE	FALSE	0	Arf-GAP with coiled-coil, ANK repeat and PH domain-containing protein 1
Acap2	Q6ZQK5	-0.201	0.395	0.832	FALSE	FALSE	FALSE	0	Arf-GAP with coiled-coil, ANK repeat and PH domain-containing protein 2
Acat1	Q8QZT1	0.213	0.288	0.789	FALSE	FALSE	FALSE	0	Acetyl-CoA acetyltransferase, mitochondrial
Acat2	Q8CAY6	0.101	0.697	0.888	FALSE	FALSE	FALSE	0	Acetyl-CoA acetyltransferase, cytosolic
Acbd3	Q8BMP6	0.496	0.111	0.594	FALSE	FALSE	FALSE	0	Golgi resident protein GCP60
Acbd5	Q5XG73-2	0.0826	0.81	0.9	FALSE	FALSE	FALSE	0	Acyl-CoA-binding domain-containing protein 5
Acd	Q5EE38	-0.49	0.414	0.837	FALSE	FALSE	TRUE	2	Adrenocortical dysplasia protein
Acin1	Q9JIX8-4	-0.202	0.385	0.829	FALSE	FALSE	FALSE	0	Apoptotic chromatin condensation inducer in the nucleus
Acly	Q91V92	-0.173	0.562	0.869	FALSE	FALSE	FALSE	0	ATP-citrate synthase
Aco1	P28271	0.335	0.35	0.817	FALSE	FALSE	FALSE	0	Cytoplasmic aconitate hydratase
Aco2	Q99KI0	0.606	0.0162	0.143	FALSE	FALSE	FALSE	0	Aconitate hydratase, mitochondrial
Acot11	Q8VHQ9	-0.471	0.324	0.806	FALSE	FALSE	FALSE	0	Acyl-coenzyme A thioesterase 11
Acot13	Q9CQR4	0.692	0.64	0.881	FALSE	FALSE	FALSE	0	Acyl-coenzyme A thioesterase 13;Acyl-coenzyme A thioesterase 13, N-terminally processed
Acot7	Q91V12	0.318	0.302	0.796	FALSE	FALSE	FALSE	0	Cytosolic acyl coenzyme A thioester hydrolase
Acot8	P58137	0.596	0.0469	0.369	FALSE	FALSE	FALSE	0	Acyl-coenzyme A thioesterase 8
Acot9	Q9R0X4	0.402	0.174	0.7	FALSE	FALSE	FALSE	0	Acyl-coenzyme A thioesterase 9, mitochondrial;Acyl-coenzyme A thioesterase 10, mitochondrial
Acox1	Q9R0H0-2	0.57	0.0557	0.406	FALSE	FALSE	FALSE	0	Peroxisomal acyl-coenzyme A oxidase 1
Acox3	Q9EPL9	0.77	0.0125	0.107	FALSE	FALSE	FALSE	0	Peroxisomal acyl-coenzyme A oxidase 3
Acp1	Q9D358	0.0448	0.867	0.905	FALSE	FALSE	FALSE	0	Low molecular weight phosphotyrosine protein phosphatase
Acp2	P24638	0.201	0.458	0.849	FALSE	FALSE	FALSE	0	Lysosomal acid phosphatase
Acp5	Q05117	0.744	0.0317	0.282	FALSE	FALSE	FALSE	0	Tartrate-resistant acid phosphatase type 5
Acp6	Q8BP40	0.651	0.0239	0.217	FALSE	FALSE	FALSE	0	Lysophosphatidic acid phosphatase type 6
Acpp	Q8CE08	1.12	0.203	0.73	FALSE	FALSE	TRUE	2	Prostatic acid phosphatase
Acsf3	Q3URE1	0.573	0.0198	0.179	FALSE	FALSE	FALSE	0	Acyl-CoA synthetase family member 3, mitochondrial
Acsl1	P41216	0.098	0.677	0.886	FALSE	FALSE	FALSE	0	Long-chain-fatty-acid--CoA ligase 1
Acsl3	Q9CZW4	0.383	0.104	0.576	FALSE	FALSE	FALSE	0	Long-chain-fatty-acid--CoA ligase 3
Acsl4	Q9QUJ7-2	-0.337	0.179	0.706	FALSE	FALSE	FALSE	0	Long-chain-fatty-acid--CoA ligase 4
Acsl5	Q8JZR0	0.233	0.595	0.875	FALSE	FALSE	FALSE	0	Long-chain-fatty-acid--CoA ligase 5
Acss1	Q99NB1	0.312	0.184	0.711	FALSE	FALSE	FALSE	0	Acetyl-coenzyme A synthetase 2-like, mitochondrial
Actb	P60710	-0.166	0.37	0.824	FALSE	FALSE	FALSE	0	Actin, cytoplasmic 1;Actin, cytoplasmic 1, N-terminally processed
Actbl2	Q8BFZ3	-0.0915	0.88	0.906	FALSE	FALSE	FALSE	0	Beta-actin-like protein 2
Actc1	P68033	-0.341	0.248	0.766	FALSE	FALSE	FALSE	0	Actin, alpha cardiac muscle 1;Actin, gamma-enteric smooth muscle;Actin, aortic smooth muscle;Actin, alpha skeletal muscle
Actg1	P63260	-0.198	0.501	0.858	FALSE	FALSE	FALSE	0	Actin, cytoplasmic 2;Actin, cytoplasmic 2, N-terminally processed
Actl6a	Q9Z2N8	0.11	0.868	0.905	FALSE	FALSE	FALSE	0	Actin-like protein 6A
Actr10	Q9QZB7	-0.0916	0.709	0.89	FALSE	FALSE	FALSE	0	Actin-related protein 10
Actr1a	P61164	-0.00646	0.975	0.913	FALSE	FALSE	FALSE	0	Alpha-centractin
Actr1b	Q8R5C5	-0.073	0.826	0.901	FALSE	FALSE	FALSE	0	Beta-centractin
Actr2	P61161	0.262	0.254	0.77	FALSE	FALSE	FALSE	0	Actin-related protein 2
Actr3	Q99JY9	0.235	0.346	0.815	FALSE	FALSE	FALSE	0	Actin-related protein 3
Actr5	Q80US4	-0.0513	0.904	0.908	FALSE	FALSE	FALSE	0	Actin-related protein 5
Actr6	Q9D864	0.0233	0.96	0.912	FALSE	FALSE	FALSE	0	Actin-related protein 6
Actr8	Q8R2S9	-0.08	0.719	0.891	FALSE	FALSE	FALSE	0	Actin-related protein 8
Acvr1	P37172	0.255	0.536	0.865	FALSE	FALSE	FALSE	0	Activin receptor type-1
Acvr1b	Q61271	0.513	0.0299	0.268	FALSE	FALSE	FALSE	0	Activin receptor type-1B
Acvrl1	Q61288	0.378	0.101	0.569	FALSE	FALSE	FALSE	0	Serine/threonine-protein kinase receptor R3
Acyp1	P56376	0.117	0.793	0.898	FALSE	FALSE	FALSE	0	Acylphosphatase-1
Ada	P03958	0.35	0.434	0.843	FALSE	FALSE	FALSE	0	Adenosine deaminase
Adam10	O35598	0.277	0.158	0.679	FALSE	FALSE	FALSE	0	Disintegrin and metalloproteinase domain-containing protein 10
Adam15	O88839-2	0.782	0.0103	0.0836	FALSE	FALSE	FALSE	0	Disintegrin and metalloproteinase domain-containing protein 15
Adam17	Q9Z0F8	-0.0692	0.772	0.896	FALSE	FALSE	FALSE	0	Disintegrin and metalloproteinase domain-containing protein 17
Adam8	Q05910	0.0684	0.784	0.897	FALSE	FALSE	FALSE	0	Disintegrin and metalloproteinase domain-containing protein 8
Adam9	Q61072	-0.116	0.663	0.884	FALSE	FALSE	FALSE	0	Disintegrin and metalloproteinase domain-containing protein 9
Adap2	Q8R2V5	-0.253	0.508	0.859	FALSE	FALSE	FALSE	0	Arf-GAP with dual PH domain-containing protein 2
Adar	Q99MU3	-0.825	0.0218	0.198	FALSE	FALSE	FALSE	0	Double-stranded RNA-specific adenosine deaminase
Adat2	Q6P6J0	0.329	0.786	0.898	FALSE	FALSE	TRUE	2	tRNA-specific adenosine deaminase 2
Adck1	Q9D0L4	0.636	0.0893	0.533	FALSE	FALSE	FALSE	0	Uncharacterized aarF domain-containing protein kinase 1
Adck2	Q6NSR3	0.0348	0.856	0.904	FALSE	FALSE	FALSE	0	Uncharacterized aarF domain-containing protein kinase 2
Adck3	Q60936	-0.0286	0.933	0.91	FALSE	FALSE	FALSE	0	Atypical kinase ADCK3, mitochondrial
Adck4	Q566J8	0.42	0.0923	0.542	FALSE	FALSE	FALSE	0	AarF domain-containing protein kinase 4
Adck5	Q80V03	0.506	0.16	0.681	FALSE	FALSE	FALSE	0	Uncharacterized aarF domain-containing protein kinase 5
Adcy2	Q80TL1	0.379	0.714	0.89	FALSE	FALSE	TRUE	2	Adenylate cyclase type 2
Adcy7	P51829	0.585	0.0424	0.348	FALSE	FALSE	FALSE	0	Adenylate cyclase type 7
Adcy9	P51830	0.814	0.023	0.209	FALSE	FALSE	FALSE	0	Adenylate cyclase type 9
Add1	Q9QYC0	-0.327	0.192	0.72	FALSE	FALSE	FALSE	0	Alpha-adducin
Add3	Q9QYB5-2	-0.176	0.666	0.884	FALSE	FALSE	FALSE	0	Gamma-adducin
Adh5	P28474	0.436	0.396	0.832	FALSE	FALSE	FALSE	0	Alcohol dehydrogenase class-3
Adi1	Q99JT9	0.562	0.162	0.685	FALSE	FALSE	FALSE	0	1,2-dihydroxy-3-keto-5-methylthiopentene dioxygenase
Adipor1	Q91VH1	-0.544	0.515	0.861	FALSE	FALSE	FALSE	0	Adiponectin receptor protein 1
Adk	P55264-2	0.287	0.51	0.86	FALSE	FALSE	FALSE	0	Adenosine kinase
Adnp	Q9Z103	-0.38	0.341	0.813	FALSE	FALSE	FALSE	0	Activity-dependent neuroprotector homeobox protein
Adnp2	Q8CHC8	-0.0364	0.898	0.907	FALSE	FALSE	FALSE	0	ADNP homeobox protein 2
Ado	Q6PDY2	0.59	0.0666	0.45	FALSE	FALSE	FALSE	0	2-aminoethanethiol dioxygenase
Adpgk	Q8VDL4-3	0.486	0.0494	0.38	FALSE	FALSE	FALSE	0	ADP-dependent glucokinase
Adprh	P54923	-0.0118	0.96	0.912	FALSE	FALSE	FALSE	0	[Protein ADP-ribosylarginine] hydrolase
Adprhl2	Q8CG72	0.384	0.216	0.742	FALSE	FALSE	FALSE	0	Poly(ADP-ribose) glycohydrolase ARH3
Adrbk1	Q99MK8	-0.449	0.174	0.699	FALSE	FALSE	FALSE	0	Beta-adrenergic receptor kinase 1
Adrm1	Q9JKV1	-0.316	0.412	0.837	FALSE	FALSE	FALSE	0	Proteasomal ubiquitin receptor ADRM1
Adsl	P54822	0.305	0.26	0.773	FALSE	FALSE	FALSE	0	Adenylosuccinate lyase
Adss	P46664	0.638	0.0259	0.236	FALSE	FALSE	FALSE	0	Adenylosuccinate synthetase isozyme 2
Aebp1	Q640N1	-0.397	0.102	0.57	FALSE	FALSE	FALSE	0	Adipocyte enhancer-binding protein 1
Aff1	O88573	-0.0235	0.948	0.911	FALSE	FALSE	FALSE	0	AF4/FMR2 family member 1
Aff4	Q9ESC8	-0.281	0.741	0.893	FALSE	FALSE	FALSE	0	AF4/FMR2 family member 4
Afg3l1	Q920A7	0.148	0.522	0.862	FALSE	FALSE	FALSE	0	AFG3-like protein 1
Aftph	Q80WT5-2	-0.821	0.0175	0.156	FALSE	FALSE	FALSE	0	Aftiphilin
Aga	Q64191	0.434	0.118	0.609	FALSE	FALSE	FALSE	0	N(4)-(beta-N-acetylglucosaminyl)-L-asparaginase;Glycosylasparaginase alpha chain;Glycosylasparaginase beta chain
Agap1	Q8BXK8	-0.168	0.689	0.887	FALSE	FALSE	FALSE	0	Arf-GAP with GTPase, ANK repeat and PH domain-containing protein 1
Agap3	Q8VHH5	-0.0805	0.734	0.892	FALSE	FALSE	FALSE	0	Arf-GAP with GTPase, ANK repeat and PH domain-containing protein 3
Agfg1	Q8K2K6-3	-0.385	0.222	0.747	FALSE	FALSE	FALSE	0	Arf-GAP domain and FG repeat-containing protein 1
Agfg2	Q80WC7-2	-0.186	0.365	0.822	FALSE	FALSE	FALSE	0	Arf-GAP domain and FG repeat-containing protein 2
Aggf1	Q7TN31	-0.626	0.446	0.846	FALSE	FALSE	TRUE	2	Angiogenic factor with G patch and FHA domains 1
Agk	Q9ESW4	0.46	0.129	0.632	FALSE	FALSE	FALSE	0	Acylglycerol kinase, mitochondrial
Ago1	Q8CJG1	-0.0149	0.954	0.911	FALSE	FALSE	FALSE	0	Protein argonaute-1
Ago2	Q8CJG0	-0.122	0.688	0.887	FALSE	FALSE	FALSE	0	Protein argonaute-2
Ago3	Q8CJF9	-0.126	0.557	0.869	FALSE	FALSE	TRUE	2	Protein argonaute-3
Agpat1	O35083	0.512	0.126	0.626	FALSE	FALSE	FALSE	0	1-acyl-sn-glycerol-3-phosphate acyltransferase alpha
Agpat2	Q8K3K7	0.707	0.204	0.731	FALSE	FALSE	FALSE	0	1-acyl-sn-glycerol-3-phosphate acyltransferase beta
Agpat4	Q8K4X7	0.46	0.0976	0.558	FALSE	FALSE	FALSE	0	1-acyl-sn-glycerol-3-phosphate acyltransferase delta
Agpat5	Q9D1E8	0.421	0.149	0.666	FALSE	FALSE	FALSE	0	1-acyl-sn-glycerol-3-phosphate acyltransferase epsilon
Agpat6	Q8K2C8	0.15	0.442	0.845	FALSE	FALSE	FALSE	0	Glycerol-3-phosphate acyltransferase 4
Agpat9	Q8C0N2	-0.601	0.0403	0.336	FALSE	FALSE	FALSE	0	Glycerol-3-phosphate acyltransferase 3
Agps	Q8C0I1	0.604	0.0247	0.225	FALSE	FALSE	FALSE	0	Alkyldihydroxyacetonephosphate synthase, peroxisomal
Agrn	A2ASQ1-3	0.118	0.865	0.905	FALSE	FALSE	FALSE	0	Agrin;Agrin N-terminal 110 kDa subunit;Agrin C-terminal 110 kDa subunit;Agrin C-terminal 90 kDa fragment;Agrin C-terminal 22 kDa fragment
Agtpbp1	Q641K1-2	-0.225	0.712	0.89	FALSE	FALSE	TRUE	1	Cytosolic carboxypeptidase 1
Ahctf1	Q8CJF7	-0.258	0.33	0.809	FALSE	FALSE	FALSE	0	Protein ELYS
Ahcy	P50247	0.204	0.603	0.876	FALSE	FALSE	FALSE	0	Adenosylhomocysteinase
Ahcyl1	Q80SW1	0.281	0.208	0.735	FALSE	FALSE	FALSE	0	Putative adenosylhomocysteinase 2
Ahcyl2	Q68FL4	0.286	0.432	0.842	FALSE	FALSE	FALSE	0	Putative adenosylhomocysteinase 3
Ahdc1	Q6PAL7	-0.293	0.633	0.88	FALSE	FALSE	FALSE	0	AT-hook DNA-binding motif-containing protein 1
Ahsa1	Q8BK64	-0.197	0.437	0.843	FALSE	FALSE	FALSE	0	Activator of 90 kDa heat shock protein ATPase homolog 1
Ahsa2	Q8N9S3	-0.511	0.11	0.591	FALSE	FALSE	FALSE	0	Activator of 90 kDa heat shock protein ATPase homolog 2
Ahsg	P29699	0.378	0.703	0.889	FALSE	FALSE	FALSE	0	Alpha-2-HS-glycoprotein
Aida	Q8C4Q6	-0.309	0.516	0.861	FALSE	FALSE	FALSE	0	Axin interactor, dorsalization-associated protein
Aif1	O70200	0.095	0.724	0.891	FALSE	FALSE	FALSE	0	Allograft inflammatory factor 1
Aifm1	Q9Z0X1	0.408	0.0692	0.459	FALSE	FALSE	FALSE	0	Apoptosis-inducing factor 1, mitochondrial
Aifm2	Q8BUE4	-0.365	0.166	0.69	FALSE	FALSE	FALSE	0	Apoptosis-inducing factor 2
Aim2	Q91VJ1	-0.418	0.379	0.827	FALSE	FALSE	FALSE	0	Interferon-inducible protein AIM2
Aimp1	P31230	-0.719	0.283	0.787	FALSE	FALSE	FALSE	0	Aminoacyl tRNA synthase complex-interacting multifunctional protein 1;Endothelial monocyte-activating polypeptide 2
Aimp2	Q8R010	-0.539	0.312	0.801	FALSE	FALSE	FALSE	0	Aminoacyl tRNA synthase complex-interacting multifunctional protein 2
Aip	O08915	-0.387	0.0671	0.452	FALSE	FALSE	FALSE	0	AH receptor-interacting protein
Ak1	Q9R0Y5	1.35	0.0114	0.0959	FALSE	FALSE	FALSE	0	Adenylate kinase isoenzyme 1
Ak2	Q9WTP6-2	0.326	0.138	0.647	FALSE	FALSE	FALSE	0	Adenylate kinase 2, mitochondrial;Adenylate kinase 2, mitochondrial, N-terminally processed
Ak3	Q9WTP7	0.537	0.0381	0.323	FALSE	FALSE	FALSE	0	GTP:AMP phosphotransferase AK3, mitochondrial
Ak4	Q9WUR9	-0.17	0.465	0.85	FALSE	FALSE	FALSE	0	Adenylate kinase 4, mitochondrial
Akap1	O08715-2	-1.61	0.0125	0.107	FALSE	FALSE	FALSE	0	A-kinase anchor protein 1, mitochondrial
Akap10	O88845	-0.33	0.182	0.709	FALSE	FALSE	FALSE	0	A-kinase anchor protein 10, mitochondrial
Akap13	E9Q394-2	-0.19	0.383	0.828	FALSE	FALSE	FALSE	0
Akap8	Q9DBR0	-0.089	0.832	0.902	FALSE	FALSE	FALSE	0	A-kinase anchor protein 8
Akap8l	Q9R0L7	-0.149	0.564	0.87	FALSE	FALSE	FALSE	0	A-kinase anchor protein 8-like
Akap9	Q70FJ1-3	-0.665	0.0245	0.223	FALSE	FALSE	FALSE	0	A-kinase anchor protein 9
Akna	Q80VW7	-0.576	0.0374	0.319	FALSE	FALSE	FALSE	0	AT-hook-containing transcription factor
Akr1a1	Q9JII6	1.15	0.0267	0.242	FALSE	FALSE	FALSE	0	Alcohol dehydrogenase [NADP(+)]
Akr1b1	P45376	0.619	0.099	0.562	FALSE	FALSE	FALSE	0	Aldose reductase
Akr1c13	Q8VC28	0.818	0.0161	0.142	FALSE	FALSE	FALSE	0	Aldo-keto reductase family 1 member C13
Akr1e2	Q9DCT1	-0.0755	0.867	0.905	FALSE	FALSE	FALSE	0	1,5-anhydro-D-fructose reductase
Akr7a2	Q8CG76	0.243	0.387	0.829	FALSE	FALSE	FALSE	0	Aflatoxin B1 aldehyde reductase member 2
Akt1	P31750	0.106	0.624	0.879	FALSE	FALSE	FALSE	0	RAC-alpha serine/threonine-protein kinase
Akt1s1	Q9D1F4	-0.9	0.313	0.801	FALSE	FALSE	TRUE	1	Proline-rich AKT1 substrate 1
Akt2	Q60823	-0.278	0.548	0.867	FALSE	FALSE	FALSE	0	RAC-beta serine/threonine-protein kinase
Akt3	Q9WUA6-2	-0.162	0.832	0.902	FALSE	FALSE	FALSE	0	RAC-gamma serine/threonine-protein kinase
Aktip	Q64362	-0.382	0.212	0.739	FALSE	FALSE	FALSE	0	AKT-interacting protein
Alad	P10518	0.298	0.835	0.902	FALSE	FALSE	FALSE	0	Delta-aminolevulinic acid dehydratase
Alas1	Q8VC19	0.448	0.118	0.61	FALSE	FALSE	FALSE	0	5-aminolevulinate synthase, nonspecific, mitochondrial
Aldh16a1	Q571I9	0.183	0.437	0.843	FALSE	FALSE	FALSE	0	Aldehyde dehydrogenase family 16 member A1
Aldh18a1	Q9Z110	0.0196	0.922	0.909	FALSE	FALSE	FALSE	0	Delta-1-pyrroline-5-carboxylate synthase;Glutamate 5-kinase;Gamma-glutamyl phosphate reductase
Aldh1l1	Q8R0Y6	0.344	0.321	0.805	FALSE	FALSE	FALSE	0	Cytosolic 10-formyltetrahydrofolate dehydrogenase
Aldh3a2	P47740	0.396	0.112	0.596	FALSE	FALSE	FALSE	0	Fatty aldehyde dehydrogenase
Aldh3b1	Q80VQ0	0.718	0.00862	0.0638	FALSE	FALSE	FALSE	0	Aldehyde dehydrogenase family 3 member B1
Aldh4a1	Q8CHT0	0.53	0.0386	0.327	FALSE	FALSE	FALSE	0	Delta-1-pyrroline-5-carboxylate dehydrogenase, mitochondrial
Aldh5a1	Q8BWF0	0.123	0.866	0.905	FALSE	FALSE	TRUE	2	Succinate-semialdehyde dehydrogenase, mitochondrial
Aldh6a1	Q9EQ20	0.766	0.0134	0.116	FALSE	FALSE	FALSE	0	Methylmalonate-semialdehyde dehydrogenase [acylating], mitochondrial
Aldh7a1	Q9DBF1-2	0.604	0.0284	0.257	FALSE	FALSE	FALSE	0	Alpha-aminoadipic semialdehyde dehydrogenase
Aldh9a1	Q9JLJ2	0.451	0.141	0.653	FALSE	FALSE	FALSE	0	4-trimethylaminobutyraldehyde dehydrogenase
Aldoa	P05064	0.417	0.203	0.73	FALSE	FALSE	FALSE	0	Fructose-bisphosphate aldolase A
Aldoc	P05063	0.0643	0.862	0.904	FALSE	FALSE	FALSE	0	Fructose-bisphosphate aldolase C
Alg1	Q921Q3	0.329	0.29	0.79	FALSE	FALSE	FALSE	0	Chitobiosyldiphosphodolichol beta-mannosyltransferase
Alg10b	Q3UGP8	0.41	0.323	0.806	FALSE	FALSE	FALSE	0	Putative Dol-P-Glc:Glc(2)Man(9)GlcNAc(2)-PP-Dol alpha-1,2-glucosyltransferase
Alg11	Q3TZM9	0.386	0.121	0.616	FALSE	FALSE	FALSE	0	GDP-Man:Man(3)GlcNAc(2)-PP-Dol alpha-1,2-mannosyltransferase
Alg12	Q8VDB2	0.592	0.199	0.726	FALSE	FALSE	FALSE	0	Dol-P-Man:Man(7)GlcNAc(2)-PP-Dol alpha-1,6-mannosyltransferase
Alg13	Q9D8C3-2	0.294	0.275	0.783	FALSE	FALSE	FALSE	0	Putative bifunctional UDP-N-acetylglucosamine transferase and deubiquitinase ALG13
Alg14	Q9D081	0.0704	0.861	0.904	FALSE	FALSE	FALSE	0	UDP-N-acetylglucosamine transferase subunit ALG14 homolog
Alg2	Q9DBE8	0.52	0.0622	0.434	FALSE	FALSE	FALSE	0	Alpha-1,3/1,6-mannosyltransferase ALG2
Alg3	Q8K2A8	0.619	0.0618	0.432	FALSE	FALSE	FALSE	0	Dol-P-Man:Man(5)GlcNAc(2)-PP-Dol alpha-1,3-mannosyltransferase
Alg5	Q9DB25	0.313	0.138	0.648	FALSE	FALSE	FALSE	0	Dolichyl-phosphate beta-glucosyltransferase
Alg6	Q3TAE8	0.387	0.0938	0.547	FALSE	FALSE	FALSE	0	Dolichyl pyrophosphate Man9GlcNAc2 alpha-1,3-glucosyltransferase
Alg8	Q6P8H8	0.189	0.526	0.863	FALSE	FALSE	FALSE	0	Probable dolichyl pyrophosphate Glc1Man9GlcNAc2 alpha-1,3-glucosyltransferase
Alg9	Q8VDI9	0.405	0.21	0.737	FALSE	FALSE	FALSE	0	Alpha-1,2-mannosyltransferase ALG9
Alkbh3	Q8K1E6	-0.507	0.055	0.403	FALSE	FALSE	FALSE	0	Alpha-ketoglutarate-dependent dioxygenase alkB homolog 3
Alkbh5	Q3TSG4	-0.66	0.104	0.575	FALSE	FALSE	FALSE	0	RNA demethylase ALKBH5
Alkbh6	Q8K2U2	-0.784	0.229	0.752	FALSE	FALSE	FALSE	0	Alpha-ketoglutarate-dependent dioxygenase alkB homolog 6
Alkbh7	Q9D6Z0	0.283	0.374	0.825	FALSE	FALSE	FALSE	0	Alpha-ketoglutarate-dependent dioxygenase alkB homolog 7, mitochondrial
Alkbh8	Q80Y20-2	0.344	0.479	0.853	FALSE	FALSE	FALSE	0	Alkylated DNA repair protein alkB homolog 8
Alox5ap	P30355	0.679	0.0379	0.322	FALSE	FALSE	FALSE	0	Arachidonate 5-lipoxygenase-activating protein
Alpk1	Q9CXB8	-0.536	0.0543	0.4	FALSE	FALSE	FALSE	0	Alpha-protein kinase 1
Als2	Q920R0	0.0435	0.889	0.906	FALSE	FALSE	FALSE	0	Alsin
Alyref	O08583	0.215	0.401	0.834	FALSE	FALSE	FALSE	0	THO complex subunit 4
Amacr	O09174	0.425	0.0613	0.43	FALSE	FALSE	FALSE	0	Alpha-methylacyl-CoA racemase
Ambra1	A2AH22-7	-0.431	0.226	0.75	FALSE	FALSE	FALSE	0	Activating molecule in BECN1-regulated autophagy protein 1
Amdhd2	Q8JZV7	0.49	0.158	0.679	FALSE	FALSE	FALSE	0	Putative N-acetylglucosamine-6-phosphate deacetylase
Amfr	Q9R049-2	0.0583	0.81	0.9	FALSE	FALSE	FALSE	0	E3 ubiquitin-protein ligase AMFR
Ammecr1l	Q8JZZ6	-0.321	0.479	0.853	FALSE	FALSE	FALSE	0	AMMECR1-like protein
Amot	Q8VHG2-2	-0.457	0.457	0.848	FALSE	FALSE	FALSE	0	Angiomotin
Ampd2	Q9DBT5	-0.116	0.619	0.878	FALSE	FALSE	FALSE	0	AMP deaminase 2
Ampd3	O08739	0.991	0.0103	0.0834	FALSE	FALSE	FALSE	0	AMP deaminase 3
Anapc1	P53995	-0.171	0.456	0.848	FALSE	FALSE	FALSE	0	Anaphase-promoting complex subunit 1
Anapc2	Q8BZQ7	-0.211	0.539	0.865	FALSE	FALSE	FALSE	0	Anaphase-promoting complex subunit 2
Anapc4	Q91W96	-0.0139	0.97	0.912	FALSE	FALSE	FALSE	0	Anaphase-promoting complex subunit 4
Anapc5	Q8BTZ4-2	-0.112	0.774	0.896	FALSE	FALSE	FALSE	0	Anaphase-promoting complex subunit 5
Anapc7	Q9WVM3	-0.112	0.566	0.87	FALSE	FALSE	FALSE	0	Anaphase-promoting complex subunit 7
Angel1	Q8VCU0	-0.314	0.638	0.881	FALSE	FALSE	FALSE	0	Protein angel homolog 1
Angel2	Q8K1C0-2	0.299	0.375	0.825	FALSE	FALSE	FALSE	0	Protein angel homolog 2
Ankfy1	Q810B6	-0.00131	0.995	0.914	FALSE	FALSE	FALSE	0	Rabankyrin-5
Ankh	Q9JHZ2	0.718	0.31	0.8	FALSE	FALSE	FALSE	0	Progressive ankylosis protein
Ankib1	Q6ZPS6	0.16	0.566	0.87	FALSE	FALSE	FALSE	0	Ankyrin repeat and IBR domain-containing protein 1
Ankle2	Q6P1H6	-0.856	0.0131	0.113	FALSE	FALSE	FALSE	0	Ankyrin repeat and LEM domain-containing protein 2
Ankrd11	E9Q4F7	-0.116	0.745	0.893	FALSE	FALSE	FALSE	0
Ankrd13a	Q80UP5	0.024	0.9	0.907	FALSE	FALSE	FALSE	0	Ankyrin repeat domain-containing protein 13A
Ankrd13c	Q3UX43	0.198	0.476	0.853	FALSE	FALSE	FALSE	0	Ankyrin repeat domain-containing protein 13C
Ankrd17	Q99NH0	-0.405	0.146	0.661	FALSE	FALSE	FALSE	0	Ankyrin repeat domain-containing protein 17
Ankrd26	Q811D2	0.24	0.863	0.904	FALSE	FALSE	TRUE	1	Ankyrin repeat domain-containing protein 26
Ankrd27	Q3UMR0-2	-0.339	0.549	0.867	FALSE	FALSE	FALSE	0	Ankyrin repeat domain-containing protein 27
Ankrd28	Q505D1	0.167	0.54	0.866	FALSE	FALSE	FALSE	0	Serine/threonine-protein phosphatase 6 regulatory ankyrin repeat subunit A
Ankrd44	B2RXR6	-0.0679	0.767	0.896	FALSE	FALSE	FALSE	0	Serine/threonine-protein phosphatase 6 regulatory ankyrin repeat subunit B
Ankrd46	Q8BTZ5	-1.84	0.264	0.776	FALSE	FALSE	TRUE	1	Ankyrin repeat domain-containing protein 46
Ankrd49	Q8VE42	-0.00301	0.996	0.914	FALSE	FALSE	FALSE	0	Ankyrin repeat domain-containing protein 49
Ankrd52	Q8BTI7	0.311	0.858	0.904	FALSE	FALSE	FALSE	0	Serine/threonine-protein phosphatase 6 regulatory ankyrin repeat subunit C
Ankrd54	Q91WK7	-0.448	0.43	0.842	FALSE	FALSE	FALSE	0	Ankyrin repeat domain-containing protein 54
Anks1a	P59672-2	-0.427	0.151	0.668	FALSE	FALSE	FALSE	0	Ankyrin repeat and SAM domain-containing protein 1A
Ankzf1	Q80UU1	-0.502	0.0689	0.458	FALSE	FALSE	FALSE	0	Ankyrin repeat and zinc finger domain-containing protein 1
Anln	Q8K298	0.858	0.0991	0.562	FALSE	FALSE	FALSE	0	Actin-binding protein anillin
Ano10	Q8BH79	0.293	0.257	0.772	FALSE	FALSE	FALSE	0	Anoctamin-10
Ano6	Q6P9J9	0.801	0.0113	0.0946	FALSE	FALSE	FALSE	0	Anoctamin-6
Ano8	Q6PB70	0.566	0.157	0.677	FALSE	FALSE	FALSE	0	Anoctamin-8
Anp32a	O35381	0.0531	0.89	0.906	FALSE	FALSE	FALSE	0	Acidic leucine-rich nuclear phosphoprotein 32 family member A
Anp32b	Q9EST5	-0.115	0.862	0.904	FALSE	FALSE	FALSE	0	Acidic leucine-rich nuclear phosphoprotein 32 family member B
Anp32e	P97822	0.0291	0.92	0.909	FALSE	FALSE	FALSE	0	Acidic leucine-rich nuclear phosphoprotein 32 family member E
Antxr1	Q9CZ52-2	-0.177	0.942	0.91	FALSE	FALSE	TRUE	2	Anthrax toxin receptor 1
Antxr2	Q6DFX2	0.612	0.0572	0.413	FALSE	FALSE	FALSE	0	Anthrax toxin receptor 2
Anxa1	P10107	0.0414	0.94	0.91	FALSE	FALSE	FALSE	0	Annexin A1
Anxa11	P97384	0.165	0.633	0.88	FALSE	FALSE	FALSE	0	Annexin A11
Anxa2	P07356	0.391	0.399	0.833	FALSE	FALSE	FALSE	0	Annexin A2
Anxa3	O35639	0.976	0.0353	0.306	FALSE	FALSE	FALSE	0	Annexin A3
Anxa4	P97429	0.529	0.438	0.844	FALSE	FALSE	FALSE	0	Annexin A4
Anxa5	P48036	0.664	0.0875	0.527	FALSE	FALSE	FALSE	0	Annexin A5
Anxa6	P14824	0.768	0.242	0.762	FALSE	FALSE	FALSE	0	Annexin A6
Anxa7	Q07076	0.184	0.496	0.857	FALSE	FALSE	FALSE	0	Annexin A7
Aoah	O35298	-0.0702	0.834	0.902	FALSE	FALSE	FALSE	0	Acyloxyacyl hydrolase;Acyloxyacyl hydrolase small subunit;Acyloxyacyl hydrolase large subunit
Ap1b1	O35643	0.273	0.441	0.845	FALSE	FALSE	FALSE	0	AP-1 complex subunit beta-1
Ap1g1	P22892	0.576	0.0388	0.328	FALSE	FALSE	FALSE	0	AP-1 complex subunit gamma-1
Ap1g2	O88512	0.337	0.25	0.767	FALSE	FALSE	FALSE	0	AP-1 complex subunit gamma-like 2
Ap1m1	P35585	0.539	0.0312	0.278	FALSE	FALSE	FALSE	0	AP-1 complex subunit mu-1
Ap1s1	P61967	0.743	0.0171	0.152	FALSE	FALSE	FALSE	0	AP-1 complex subunit sigma-1A
Ap1s2	Q9DB50	0.206	0.613	0.877	FALSE	FALSE	FALSE	0	AP-1 complex subunit sigma-2
Ap2a1	P17426-2	0.109	0.606	0.876	FALSE	FALSE	FALSE	0	AP-2 complex subunit alpha-1
Ap2a2	P17427	-0.0663	0.741	0.893	FALSE	FALSE	FALSE	0	AP-2 complex subunit alpha-2
Ap2b1	Q9DBG3	0.115	0.654	0.883	FALSE	FALSE	FALSE	0	AP-2 complex subunit beta
Ap2m1	P84091	0.104	0.671	0.885	FALSE	FALSE	FALSE	0	AP-2 complex subunit mu
Ap2s1	P62743	0.0566	0.86	0.904	FALSE	FALSE	FALSE	0	AP-2 complex subunit sigma
Ap3b1	Q9Z1T1	0.147	0.556	0.868	FALSE	FALSE	FALSE	0	AP-3 complex subunit beta-1
Ap3d1	O54774	0.11	0.663	0.884	FALSE	FALSE	FALSE	0	AP-3 complex subunit delta-1
Ap3m1	Q9JKC8	0.0579	0.766	0.896	FALSE	FALSE	FALSE	0	AP-3 complex subunit mu-1
Ap3m2	Q8R2R9	0.097	0.948	0.911	FALSE	FALSE	FALSE	0	AP-3 complex subunit mu-2
Ap3s1	Q9DCR2	0.179	0.524	0.863	FALSE	FALSE	FALSE	0	AP-3 complex subunit sigma-1
Ap3s2	Q8BSZ2	-0.128	0.589	0.874	FALSE	FALSE	FALSE	0	AP-3 complex subunit sigma-2
Ap4b1	Q9WV76	-0.142	0.8	0.899	FALSE	FALSE	FALSE	0	AP-4 complex subunit beta-1
Ap4e1	Q80V94	-0.439	0.119	0.612	FALSE	FALSE	FALSE	0	AP-4 complex subunit epsilon-1
Ap4m1	Q9JKC7	-0.436	0.0999	0.565	FALSE	FALSE	FALSE	0	AP-4 complex subunit mu-1
Ap5b1	Q3TAP4	0.258	0.398	0.833	FALSE	FALSE	FALSE	0	AP-5 complex subunit beta-1
Ap5m1	Q8BJ63-2	0.16	0.605	0.876	FALSE	FALSE	FALSE	0	AP-5 complex subunit mu-1
Ap5s1	Q9D742	0.369	0.335	0.811	FALSE	FALSE	FALSE	0	AP-5 complex subunit sigma-1
Ap5z1	Q3U829	0.235	0.337	0.811	FALSE	FALSE	FALSE	0	AP-5 complex subunit zeta-1
Apaf1	O88879	-0.206	0.703	0.889	FALSE	FALSE	FALSE	0	Apoptotic protease-activating factor 1
Apba1	B2RUJ5-3	-0.148	0.518	0.861	FALSE	FALSE	FALSE	0	Amyloid beta A4 precursor protein-binding family A member 1
Apba3	O88888	-0.166	0.784	0.897	FALSE	FALSE	FALSE	0	Amyloid beta A4 precursor protein-binding family A member 3
Apbb1ip	Q8R5A3	-0.352	0.267	0.778	FALSE	FALSE	FALSE	0	Amyloid beta A4 precursor protein-binding family B member 1-interacting protein
Apbb2	Q9DBR4-3	0.343	0.49	0.856	FALSE	FALSE	FALSE	0	Amyloid beta A4 precursor protein-binding family B member 2
Apc	Q61315-4	0.0167	0.991	0.914	FALSE	FALSE	FALSE	0	Adenomatous polyposis coli protein
Apeh	Q8R146-2	0.458	0.337	0.812	FALSE	FALSE	FALSE	0	Acylamino-acid-releasing enzyme
Apex1	P28352	-0.697	0.0333	0.293	FALSE	FALSE	FALSE	0	DNA-(apurinic or apyrimidinic site) lyase;DNA-(apurinic or apyrimidinic site) lyase, mitochondrial
Aph1a	Q8BVF7	0.104	0.684	0.887	FALSE	FALSE	FALSE	0	Gamma-secretase subunit APH-1A
Aph1c	Q9DCZ9	0.373	0.35	0.817	FALSE	FALSE	FALSE	0	Putative gamma-secretase subunit APH-1C
Api5	O35841	-0.209	0.483	0.854	FALSE	FALSE	FALSE	0	Apoptosis inhibitor 5
Apip	Q9WVQ5	-0.0131	0.959	0.912	FALSE	FALSE	FALSE	0	Methylthioribulose-1-phosphate dehydratase
Apitd1	Q9D084	-0.722	0.4	0.833	FALSE	FALSE	TRUE	2	Centromere protein S
Aplp2	Q06335-2	0.273	0.405	0.835	FALSE	FALSE	FALSE	0	Amyloid-like protein 2
Apmap	Q9D7N9	0.167	0.419	0.839	FALSE	FALSE	FALSE	0	Adipocyte plasma membrane-associated protein
Apoa1bp	Q8K4Z3	0.66	0.0337	0.296	FALSE	FALSE	FALSE	0	NAD(P)H-hydrate epimerase
Apob	E9Q414	0.297	0.421	0.839	FALSE	FALSE	FALSE	0	Apolipoprotein B-100;Apolipoprotein B-48
Apobec1	P51908	0.288	0.431	0.842	FALSE	FALSE	FALSE	0	C->U-editing enzyme APOBEC-1
Apobec3	Q99J72-3	-0.791	0.0728	0.473	FALSE	FALSE	FALSE	0	DNA dC->dU-editing enzyme APOBEC-3
Apoe	P08226	0.506	0.229	0.752	FALSE	FALSE	FALSE	0	Apolipoprotein E
Apoo	Q9DCZ4-2	0.18	0.586	0.873	FALSE	FALSE	FALSE	0	Apolipoprotein O
Apool	Q78IK4	0.217	0.297	0.794	FALSE	FALSE	FALSE	0	MICOS complex subunit Mic27
App	P12023	0.332	0.21	0.736	FALSE	FALSE	FALSE	0	Amyloid beta A4 protein;N-APP;Soluble APP-alpha;Soluble APP-beta;C99;Beta-amyloid protein 42;Beta-amyloid protein 40;C83;P3(42);P3(40);C80;Gamma-secretase C-terminal fragment 59;Gamma-secretase C-terminal fragment 57;Gamma-secretase C-terminal fragment 50;C31
Appl1	Q8K3H0	-0.164	0.411	0.837	FALSE	FALSE	FALSE	0	DCC-interacting protein 13-alpha
Appl2	Q8K3G9	-0.386	0.169	0.694	FALSE	FALSE	FALSE	0	DCC-interacting protein 13-beta
Aprt	P08030	0.282	0.482	0.854	FALSE	FALSE	FALSE	0	Adenine phosphoribosyltransferase
Aqp1	Q02013	0.239	0.528	0.863	FALSE	FALSE	FALSE	0	Aquaporin-1
Aqr	Q8CFQ3	0.128	0.593	0.874	FALSE	FALSE	FALSE	0	Intron-binding protein aquarius
Araf	P04627	-0.149	0.621	0.878	FALSE	FALSE	FALSE	0	Serine/threonine-protein kinase A-Raf
Arap1	Q4LDD4-2	-0.286	0.244	0.763	FALSE	FALSE	FALSE	0	Arf-GAP with Rho-GAP domain, ANK repeat and PH domain-containing protein 1
Arap3	Q8R5G7-2	-0.275	0.387	0.829	FALSE	FALSE	FALSE	0	Arf-GAP with Rho-GAP domain, ANK repeat and PH domain-containing protein 3
Arcn1	Q5XJY5	-0.0254	0.911	0.908	FALSE	FALSE	FALSE	0	Coatomer subunit delta
Arel1	Q8CHG5	0.246	0.496	0.857	FALSE	FALSE	FALSE	0	Apoptosis-resistant E3 ubiquitin protein ligase 1
Arf1	P84078	0.231	0.317	0.803	FALSE	FALSE	FALSE	0	ADP-ribosylation factor 1
Arf2	Q8BSL7	0.047	0.921	0.909	FALSE	FALSE	FALSE	0	ADP-ribosylation factor 2
Arf4	P61750	-0.0993	0.78	0.897	FALSE	FALSE	FALSE	0	ADP-ribosylation factor 4
Arf5	P84084	0.16	0.507	0.859	FALSE	FALSE	FALSE	0	ADP-ribosylation factor 5
Arf6	P62331	0.13	0.612	0.877	FALSE	FALSE	FALSE	0	ADP-ribosylation factor 6
Arfgap1	Q9EPJ9	-0.161	0.499	0.858	FALSE	FALSE	FALSE	0	ADP-ribosylation factor GTPase-activating protein 1
Arfgap2	Q99K28	-0.368	0.201	0.728	FALSE	FALSE	FALSE	0	ADP-ribosylation factor GTPase-activating protein 2
Arfgap3	Q9D8S3	-0.655	0.0242	0.22	FALSE	FALSE	FALSE	0	ADP-ribosylation factor GTPase-activating protein 3
Arfgef1	G3X9K3	-0.31	0.165	0.688	FALSE	FALSE	FALSE	0	Brefeldin A-inhibited guanine nucleotide-exchange protein 1
Arfgef2	A2A5R2	-0.0693	0.751	0.894	FALSE	FALSE	FALSE	0	Brefeldin A-inhibited guanine nucleotide-exchange protein 2
Arfgef3	Q3UGY8	-0.108	0.735	0.892	FALSE	FALSE	FALSE	0	Brefeldin A-inhibited guanine nucleotide-exchange protein 3
Arfip2	Q8K221	-0.14	0.636	0.88	FALSE	FALSE	FALSE	0	Arfaptin-2
Arfrp1	Q8BXL7	0.328	0.153	0.672	FALSE	FALSE	FALSE	0	ADP-ribosylation factor-related protein 1
Arg2	O08691	-0.177	0.712	0.89	FALSE	FALSE	FALSE	0	Arginase-2, mitochondrial
Arglu1	Q3UL36	0.00474	0.989	0.914	FALSE	FALSE	FALSE	0	Arginine and glutamate-rich protein 1
Arhgap1	Q5FWK3	-0.323	0.394	0.831	FALSE	FALSE	FALSE	0	Rho GTPase-activating protein 1
Arhgap10	Q6Y5D8-3	0.22	0.288	0.789	FALSE	FALSE	FALSE	0	Rho GTPase-activating protein 10
Arhgap11a	Q80Y19	0.191	0.532	0.864	FALSE	FALSE	FALSE	0	Rho GTPase-activating protein 11A
Arhgap12	Q8C0D4	-0.3	0.186	0.713	FALSE	FALSE	FALSE	0	Rho GTPase-activating protein 12
Arhgap17	Q3UIA2	-0.487	0.222	0.746	FALSE	FALSE	FALSE	0	Rho GTPase-activating protein 17
Arhgap18	Q8K0Q5	-0.714	0.0696	0.46	FALSE	FALSE	FALSE	0	Rho GTPase-activating protein 18
Arhgap21	Q6DFV3	-0.199	0.749	0.894	FALSE	FALSE	FALSE	0	Rho GTPase-activating protein 21
Arhgap25	Q8BYW1	0.121	0.648	0.882	FALSE	FALSE	FALSE	0	Rho GTPase-activating protein 25
Arhgap26	Q6ZQ82	-0.245	0.285	0.788	FALSE	FALSE	FALSE	0	Rho GTPase-activating protein 26
Arhgap27	A2AB59	-0.376	0.205	0.732	FALSE	FALSE	FALSE	0	Rho GTPase-activating protein 27
Arhgap30	Q640N3-2	-0.578	0.115	0.602	FALSE	FALSE	FALSE	0	Rho GTPase-activating protein 30
Arhgap31	A6X8Z5	-0.264	0.283	0.787	FALSE	FALSE	FALSE	0	Rho GTPase-activating protein 31
Arhgap35	Q91YM2	-0.236	0.292	0.792	FALSE	FALSE	FALSE	0	Rho GTPase-activating protein 35
Arhgap39	P59281-2	-0.662	0.355	0.819	FALSE	FALSE	TRUE	2	Rho GTPase-activating protein 39
Arhgap5	P97393	-0.382	0.0997	0.564	FALSE	FALSE	FALSE	0	Rho GTPase-activating protein 5
Arhgap6	O54834-4	0.0147	0.977	0.913	FALSE	FALSE	TRUE	2	Rho GTPase-activating protein 6
Arhgdia	Q99PT1	-0.242	0.246	0.765	FALSE	FALSE	FALSE	0	Rho GDP-dissociation inhibitor 1
Arhgdib	Q61599	-0.452	0.351	0.817	FALSE	FALSE	FALSE	0	Rho GDP-dissociation inhibitor 2
Arhgef1	Q61210-5	-0.567	0.156	0.677	FALSE	FALSE	FALSE	0	Rho guanine nucleotide exchange factor 1
Arhgef10l	A2AWP8-5	-0.408	0.128	0.629	FALSE	FALSE	FALSE	0	Rho guanine nucleotide exchange factor 10-like protein
Arhgef12	Q8R4H2	0.218	0.835	0.902	FALSE	FALSE	FALSE	0	Rho guanine nucleotide exchange factor 12
Arhgef2	Q60875	-0.589	0.0425	0.348	FALSE	FALSE	FALSE	0	Rho guanine nucleotide exchange factor 2
Arhgef40	Q3UPH7-3	-0.136	0.93	0.91	FALSE	FALSE	TRUE	2	Rho guanine nucleotide exchange factor 40
Arhgef6	Q8K4I3	-0.49	0.0638	0.44	FALSE	FALSE	FALSE	0	Rho guanine nucleotide exchange factor 6
Arhgef7	Q9ES28-4	-0.298	0.546	0.867	FALSE	FALSE	FALSE	0	Rho guanine nucleotide exchange factor 7
Arid1a	A2BH40	-0.038	0.876	0.905	FALSE	FALSE	FALSE	0	AT-rich interactive domain-containing protein 1A
Arid1b	E9Q4N7	0.119	0.629	0.879	FALSE	FALSE	FALSE	0
Arid2	E9Q7E2	0.0432	0.908	0.908	FALSE	FALSE	FALSE	0
Arid3a	Q62431	-0.75	0.107	0.583	FALSE	FALSE	FALSE	0	AT-rich interactive domain-containing protein 3A
Arid4b	A2CG63	-0.312	0.369	0.823	FALSE	FALSE	FALSE	0	AT-rich interactive domain-containing protein 4B
Arid5b	Q8BM75	-0.0998	0.664	0.884	FALSE	FALSE	FALSE	0	AT-rich interactive domain-containing protein 5B
Arih1	Q9Z1K5	0.325	0.109	0.588	FALSE	FALSE	FALSE	0	E3 ubiquitin-protein ligase ARIH1
Arih2	Q9Z1K6	0.268	0.702	0.889	FALSE	FALSE	FALSE	0	E3 ubiquitin-protein ligase ARIH2
Arl1	P61211	0.392	0.184	0.711	FALSE	FALSE	FALSE	0	ADP-ribosylation factor-like protein 1
Arl10	Q9QXJ4	0.323	0.325	0.807	FALSE	FALSE	FALSE	0	ADP-ribosylation factor-like protein 10
Arl11	Q6P3A9	0.209	0.646	0.882	FALSE	FALSE	FALSE	0	ADP-ribosylation factor-like protein 11
Arl13b	Q640N2	0.439	0.533	0.864	FALSE	FALSE	TRUE	2	ADP-ribosylation factor-like protein 13B
Arl14ep	Q8BIX3	-0.312	0.643	0.881	FALSE	FALSE	FALSE	0	ARL14 effector protein
Arl15	Q8BGR6	0.392	0.237	0.758	FALSE	FALSE	FALSE	0	ADP-ribosylation factor-like protein 15
Arl2	Q9D0J4	0.21	0.434	0.843	FALSE	FALSE	FALSE	0	ADP-ribosylation factor-like protein 2
Arl3	Q9WUL7	-0.328	0.393	0.831	FALSE	FALSE	FALSE	0	ADP-ribosylation factor-like protein 3
Arl4c	P61208	-0.105	0.693	0.888	FALSE	FALSE	FALSE	0	ADP-ribosylation factor-like protein 4C
Arl6	O88848	-0.315	0.165	0.689	FALSE	FALSE	FALSE	0	ADP-ribosylation factor-like protein 6
Arl6ip1	Q9JKW0	0.376	0.212	0.739	FALSE	FALSE	FALSE	0	ADP-ribosylation factor-like protein 6-interacting protein 1
Arl6ip4	Q9JM93	-0.578	0.0826	0.51	FALSE	FALSE	FALSE	0	ADP-ribosylation factor-like protein 6-interacting protein 4
Arl6ip5	Q8R5J9	0.626	0.126	0.625	FALSE	FALSE	FALSE	0	PRA1 family protein 3
Arl6ip6	Q8BH07	-0.0611	0.874	0.905	FALSE	FALSE	FALSE	0	ADP-ribosylation factor-like protein 6-interacting protein 6
Arl8a	Q8VEH3	0.536	0.0411	0.341	FALSE	FALSE	FALSE	0	ADP-ribosylation factor-like protein 8A
Arl8b	Q9CQW2	0.541	0.0382	0.324	FALSE	FALSE	FALSE	0	ADP-ribosylation factor-like protein 8B
Armc1	Q9D7A8	0.261	0.561	0.869	FALSE	FALSE	FALSE	0	Armadillo repeat-containing protein 1
Armc10	Q9D0L7	0.273	0.251	0.768	FALSE	FALSE	FALSE	0	Armadillo repeat-containing protein 10
Armc5	Q5EBP3	1.21	0.0825	0.51	FALSE	FALSE	TRUE	1	Armadillo repeat-containing protein 5
Armc6	Q8BNU0	-0.188	0.705	0.889	FALSE	FALSE	FALSE	0	Armadillo repeat-containing protein 6
Armc8	Q9DBR3	-0.0895	0.73	0.892	FALSE	FALSE	FALSE	0	Armadillo repeat-containing protein 8
Armcx3	Q8BHS6	0.269	0.446	0.846	FALSE	FALSE	FALSE	0	Armadillo repeat-containing X-linked protein 3
Armt1	A6H630	0.296	0.307	0.799	FALSE	FALSE	FALSE	0	Protein-glutamate O-methyltransferase
Arnt	P53762-2	-0.379	0.243	0.762	FALSE	FALSE	FALSE	0	Aryl hydrocarbon receptor nuclear translocator
Arpc1a	Q9R0Q6	0.287	0.237	0.758	FALSE	FALSE	FALSE	0	Actin-related protein 2/3 complex subunit 1A
Arpc1b	Q9WV32	0.259	0.299	0.795	FALSE	FALSE	FALSE	0	Actin-related protein 2/3 complex subunit 1B
Arpc2	Q9CVB6	0.286	0.281	0.786	FALSE	FALSE	FALSE	0	Actin-related protein 2/3 complex subunit 2
Arpc3	Q9JM76	0.306	0.24	0.761	FALSE	FALSE	FALSE	0	Actin-related protein 2/3 complex subunit 3
Arpc4	P59999	0.242	0.309	0.8	FALSE	FALSE	FALSE	0	Actin-related protein 2/3 complex subunit 4
Arpc5	Q9CPW4	0.357	0.234	0.756	FALSE	FALSE	FALSE	0	Actin-related protein 2/3 complex subunit 5
Arpc5l	Q9D898	0.182	0.579	0.872	FALSE	FALSE	FALSE	0	Actin-related protein 2/3 complex subunit 5-like protein
Arpin	Q9D0A3	-0.455	0.0453	0.362	FALSE	FALSE	FALSE	0	Arpin
Arpp19	P56212	-0.457	0.31	0.8	FALSE	FALSE	FALSE	0	cAMP-regulated phosphoprotein 19
Arrb1	Q8BWG8-2	-0.535	0.0526	0.393	FALSE	FALSE	FALSE	0	Beta-arrestin-1
Arrb2	Q91YI4	-0.602	0.215	0.741	FALSE	FALSE	FALSE	0	Beta-arrestin-2
Arrdc1	Q99KN1-2	-0.0905	0.697	0.888	FALSE	FALSE	FALSE	0	Arrestin domain-containing protein 1
Arsa	P50428	0.315	0.603	0.876	FALSE	FALSE	FALSE	0	Arylsulfatase A
Arsb	P50429	0.22	0.46	0.849	FALSE	FALSE	FALSE	0	Arylsulfatase B
Arsg	Q3TYD4-2	0.267	0.316	0.803	FALSE	FALSE	FALSE	0	Arylsulfatase G
Arsk	Q9D2L1	-0.0656	0.914	0.908	FALSE	FALSE	TRUE	2	Arylsulfatase K
Arv1	Q9D0U9	-0.176	0.813	0.9	FALSE	FALSE	FALSE	0	Protein ARV1
As3mt	Q91WU5	0.295	0.248	0.766	FALSE	FALSE	FALSE	0	Arsenite methyltransferase
Asah1	Q9WV54	0.257	0.389	0.83	FALSE	FALSE	FALSE	0	Acid ceramidase;Acid ceramidase subunit alpha;Acid ceramidase subunit beta
Asah2	Q9JHE3	-0.0117	0.98	0.913	FALSE	FALSE	FALSE	0	Neutral ceramidase;Neutral ceramidase soluble form
Asap1	Q9QWY8-4	-0.38	0.221	0.746	FALSE	FALSE	FALSE	0	Arf-GAP with SH3 domain, ANK repeat and PH domain-containing protein 1
Asb3	Q9WV72	0.451	0.256	0.771	FALSE	FALSE	TRUE	2	Ankyrin repeat and SOCS box protein 3
Asb6	Q91ZU1	-0.278	0.768	0.896	FALSE	FALSE	FALSE	0	Ankyrin repeat and SOCS box protein 6
Ascc1	Q9D8Z1	-0.798	0.0531	0.395	FALSE	FALSE	FALSE	0	Activating signal cointegrator 1 complex subunit 1
Ascc2	Q91WR3	-0.655	0.0886	0.531	FALSE	FALSE	FALSE	0	Activating signal cointegrator 1 complex subunit 2
Ascc3	E9PZJ8	-0.531	0.0465	0.367	FALSE	FALSE	FALSE	0	Activating signal cointegrator 1 complex subunit 3
Asf1a	Q9CQE6	-0.154	0.589	0.874	FALSE	FALSE	FALSE	0	Histone chaperone ASF1A
Asf1b	Q9DAP7	0.567	0.643	0.881	FALSE	FALSE	TRUE	2	Histone chaperone ASF1B
Ash1l	Q99MY8	-0.627	0.596	0.875	FALSE	FALSE	TRUE	2	Histone-lysine N-methyltransferase ASH1L
Ash2l	Q91X20	-0.209	0.367	0.823	FALSE	FALSE	FALSE	0	Set1/Ash2 histone methyltransferase complex subunit ASH2
Asl	Q91YI0	0.26	0.378	0.827	FALSE	FALSE	FALSE	0	Argininosuccinate lyase
Asna1	O54984	0.548	0.0566	0.41	FALSE	FALSE	FALSE	0	ATPase Asna1
Asns	Q61024	-1.01	0.00854	0.063	FALSE	FALSE	FALSE	0	Asparagine synthetase [glutamine-hydrolyzing]
Asph	Q8BSY0	0.345	0.0945	0.549	FALSE	FALSE	FALSE	0	Aspartyl/asparaginyl beta-hydroxylase
Aspscr1	Q8VBT9	-0.0947	0.783	0.897	FALSE	FALSE	FALSE	0	Tether containing UBX domain for GLUT4
Ass1	P16460	-0.544	0.168	0.692	FALSE	FALSE	FALSE	0	Argininosuccinate synthase
Asun	Q8QZV7	-0.0803	0.76	0.895	FALSE	FALSE	FALSE	0	Protein asunder homolog
Asxl2	Q8BZ32	0.157	0.732	0.892	FALSE	FALSE	TRUE	2	Putative Polycomb group protein ASXL2
Atad1	Q9D5T0	0.121	0.607	0.876	FALSE	FALSE	FALSE	0	ATPase family AAA domain-containing protein 1
Atad2	Q8CDM1	0.245	0.281	0.786	FALSE	FALSE	FALSE	0	ATPase family AAA domain-containing protein 2
Atad3	Q925I1	0.34	0.122	0.617	FALSE	FALSE	FALSE	0	ATPase family AAA domain-containing protein 3
Atad5	Q4QY64	0.363	0.572	0.871	FALSE	FALSE	FALSE	0	ATPase family AAA domain-containing protein 5
Ate1	Q9Z2A5-2	0.000363	0.999	0.914	FALSE	FALSE	FALSE	0	Arginyl-tRNA--protein transferase 1
Atf2	P16951-2	0.106	0.74	0.893	FALSE	FALSE	FALSE	0	Cyclic AMP-dependent transcription factor ATF-2
Atf3	Q60765	0.835	0.184	0.711	FALSE	FALSE	FALSE	0	Cyclic AMP-dependent transcription factor ATF-3
Atf6	F6VAN0	-0.172	0.676	0.886	FALSE	FALSE	FALSE	0	Cyclic AMP-dependent transcription factor ATF-6 alpha;Processed cyclic AMP-dependent transcription factor ATF-6 alpha
Atf6b	O35451	-0.00296	0.992	0.914	FALSE	FALSE	FALSE	0	Cyclic AMP-dependent transcription factor ATF-6 beta;Processed cyclic AMP-dependent transcription factor ATF-6 beta
Atf7	Q8R0S1	0.3	0.85	0.903	FALSE	FALSE	TRUE	2	Cyclic AMP-dependent transcription factor ATF-7
Atf7ip	Q7TT18	-0.793	0.16	0.682	FALSE	FALSE	TRUE	2	Activating transcription factor 7-interacting protein 1
Atg101	Q9D8Z6	0.809	0.739	0.893	FALSE	FALSE	TRUE	2	Autophagy-related protein 101
Atg13	Q91YI1-2	0.433	0.606	0.876	FALSE	FALSE	TRUE	2	Autophagy-related protein 13
Atg14	Q8CDJ3	-0.0788	0.851	0.903	FALSE	FALSE	FALSE	0	Beclin 1-associated autophagy-related key regulator
Atg16l1	Q8C0J2	-0.172	0.523	0.862	FALSE	FALSE	FALSE	0	Autophagy-related protein 16-1
Atg2a	Q6P4T0	-0.361	0.251	0.768	FALSE	FALSE	FALSE	0	Autophagy-related protein 2 homolog A
Atg2b	Q80XK6	-0.323	0.232	0.754	FALSE	FALSE	FALSE	0	Autophagy-related protein 2 homolog B
Atg3	Q9CPX6	-0.263	0.268	0.778	FALSE	FALSE	FALSE	0	Ubiquitin-like-conjugating enzyme ATG3
Atg4b	Q8BGE6	-0.00212	0.995	0.914	FALSE	FALSE	FALSE	0	Cysteine protease ATG4B
Atg4c	Q811C2	0.179	0.495	0.857	FALSE	FALSE	FALSE	0	Cysteine protease ATG4C
Atg5	Q99J83	0.197	0.493	0.857	FALSE	FALSE	FALSE	0	Autophagy protein 5
Atg7	Q9D906	0.0391	0.88	0.906	FALSE	FALSE	FALSE	0	Ubiquitin-like modifier-activating enzyme ATG7
Atg9a	Q68FE2	0.193	0.551	0.868	FALSE	FALSE	FALSE	0	Autophagy-related protein 9A
Athl1	Q8BP56	0.4	0.237	0.758	FALSE	FALSE	FALSE	0	Acid trehalase-like protein 1
Atic	Q9CWJ9	0.372	0.368	0.823	FALSE	FALSE	FALSE	0	Bifunctional purine biosynthesis protein PURH;Phosphoribosylaminoimidazolecarboxamide formyltransferase;IMP cyclohydrolase
Atl2	Q6PA06	0.299	0.215	0.741	FALSE	FALSE	FALSE	0	Atlastin-2
Atl3	Q91YH5	0.278	0.303	0.797	FALSE	FALSE	FALSE	0	Atlastin-3
Atm	Q62388	-0.243	0.468	0.851	FALSE	FALSE	FALSE	0	Serine-protein kinase ATM
Atox1	O08997	0.35	0.517	0.861	FALSE	FALSE	FALSE	0	Copper transport protein ATOX1
Atp11a	P98197	0.505	0.0642	0.441	FALSE	FALSE	FALSE	0	Probable phospholipid-transporting ATPase IH
Atp11c	Q9QZW0-2	0.472	0.0484	0.376	FALSE	FALSE	FALSE	0	Phospholipid-transporting ATPase 11C
Atp13a1	Q9EPE9	0.364	0.153	0.672	FALSE	FALSE	FALSE	0	Manganese-transporting ATPase 13A1
Atp13a2	Q9CTG6	0.226	0.326	0.807	FALSE	FALSE	FALSE	0	Probable cation-transporting ATPase 13A2
Atp13a3	Q5XF89	0.677	0.131	0.635	FALSE	FALSE	FALSE	0	Probable cation-transporting ATPase 13A3
Atp1a1	Q8VDN2	0.698	0.0234	0.213	FALSE	FALSE	FALSE	0	Sodium/potassium-transporting ATPase subunit alpha-1
Atp1b3	P97370	0.795	0.0195	0.176	FALSE	FALSE	FALSE	0	Sodium/potassium-transporting ATPase subunit beta-3
Atp2a2	O55143	0.419	0.0736	0.476	FALSE	FALSE	FALSE	0	Sarcoplasmic/endoplasmic reticulum calcium ATPase 2
Atp2a3	Q64518	-0.0619	0.783	0.897	FALSE	FALSE	FALSE	0	Sarcoplasmic/endoplasmic reticulum calcium ATPase 3
Atp2b1	G5E829	0.617	0.059	0.421	FALSE	FALSE	FALSE	0	Plasma membrane calcium-transporting ATPase 1
Atp2b4	Q6Q477	0.000896	0.999	0.914	FALSE	FALSE	FALSE	0	Calcium-transporting ATPase
Atp2c1	Q80XR2	0.344	0.191	0.719	FALSE	FALSE	FALSE	0	Calcium-transporting ATPase type 2C member 1
Atp5a1	Q03265	0.433	0.0642	0.442	FALSE	FALSE	FALSE	0	ATP synthase subunit alpha, mitochondrial
Atp5b	P56480	0.36	0.121	0.616	FALSE	FALSE	FALSE	0	ATP synthase subunit beta, mitochondrial
Atp5c1	Q91VR2	0.402	0.101	0.567	FALSE	FALSE	FALSE	0	ATP synthase subunit gamma, mitochondrial
Atp5d	Q9D3D9	0.42	0.0706	0.464	FALSE	FALSE	FALSE	0	ATP synthase subunit delta, mitochondrial
Atp5e	P56382	0.246	0.422	0.84	FALSE	FALSE	FALSE	0	ATP synthase subunit epsilon, mitochondrial
Atp5f1	Q9CQQ7	0.409	0.0535	0.396	FALSE	FALSE	FALSE	0	ATP synthase F(0) complex subunit B1, mitochondrial
Atp5h	Q9DCX2	0.323	0.132	0.637	FALSE	FALSE	FALSE	0	ATP synthase subunit d, mitochondrial
Atp5i	Q06185	0.115	0.772	0.896	FALSE	FALSE	FALSE	0	ATP synthase subunit e, mitochondrial
Atp5j	P97450	0.192	0.658	0.883	FALSE	FALSE	FALSE	0	ATP synthase-coupling factor 6, mitochondrial
Atp5j2	P56135	0.353	0.227	0.75	FALSE	FALSE	FALSE	0	ATP synthase subunit f, mitochondrial
Atp5l	Q9CPQ8	0.637	0.7	0.888	FALSE	FALSE	TRUE	2	ATP synthase subunit g, mitochondrial
Atp5o	Q9DB20	0.364	0.292	0.791	FALSE	FALSE	FALSE	0	ATP synthase subunit O, mitochondrial
Atp5s	Q9CRA7	0.433	0.244	0.763	FALSE	FALSE	FALSE	0	ATP synthase subunit s, mitochondrial
Atp5sl	Q9D7K5	-0.0917	0.728	0.892	FALSE	FALSE	FALSE	0	ATP synthase subunit s-like protein
Atp6ap1	Q9R1Q9	0.104	0.678	0.886	FALSE	FALSE	FALSE	0	V-type proton ATPase subunit S1
Atp6ap2	Q9CYN9	-0.282	0.246	0.765	FALSE	FALSE	FALSE	0	Renin receptor
Atp6v0a1	Q9Z1G4-3	0.348	0.15	0.668	FALSE	FALSE	FALSE	0	V-type proton ATPase 116 kDa subunit a isoform 1
Atp6v0a2	P15920	0.188	0.488	0.855	FALSE	FALSE	FALSE	0	V-type proton ATPase 116 kDa subunit a isoform 2
Atp6v0c	P63082	0.933	0.0143	0.126	FALSE	FALSE	FALSE	0	V-type proton ATPase 16 kDa proteolipid subunit
Atp6v0d1	P51863	0.424	0.0689	0.458	FALSE	FALSE	FALSE	0	V-type proton ATPase subunit d 1
Atp6v1a	P50516	0.498	0.143	0.657	FALSE	FALSE	FALSE	0	V-type proton ATPase catalytic subunit A
Atp6v1b2	P62814	0.516	0.0935	0.546	FALSE	FALSE	FALSE	0	V-type proton ATPase subunit B, brain isoform
Atp6v1c1	Q9Z1G3	0.412	0.103	0.574	FALSE	FALSE	FALSE	0	V-type proton ATPase subunit C 1
Atp6v1d	P57746	0.371	0.422	0.839	FALSE	FALSE	FALSE	0	V-type proton ATPase subunit D
Atp6v1e1	P50518	0.402	0.348	0.816	FALSE	FALSE	FALSE	0	V-type proton ATPase subunit E 1
Atp6v1f	Q9D1K2	0.477	0.0729	0.473	FALSE	FALSE	FALSE	0	V-type proton ATPase subunit F
Atp6v1g1	Q9CR51	0.277	0.613	0.877	FALSE	FALSE	FALSE	0	V-type proton ATPase subunit G 1
Atp6v1h	Q8BVE3	0.423	0.336	0.811	FALSE	FALSE	FALSE	0	V-type proton ATPase subunit H
Atp7a	Q64430	0.001	0.996	0.914	FALSE	FALSE	FALSE	0	Copper-transporting ATPase 1
Atp8a1	P70704-2	0.0546	0.82	0.901	FALSE	FALSE	FALSE	0	Phospholipid-transporting ATPase IA
Atp8b2	P98199	0.457	0.356	0.819	FALSE	FALSE	FALSE	0	Phospholipid-transporting ATPase ID
Atp9b	P98195-2	0.298	0.243	0.762	FALSE	FALSE	FALSE	0	Probable phospholipid-transporting ATPase IIB
Atpaf1	Q811I0	0.307	0.324	0.806	FALSE	FALSE	FALSE	0	ATP synthase mitochondrial F1 complex assembly factor 1
Atpaf2	Q91YY4	0.263	0.24	0.76	FALSE	FALSE	FALSE	0	ATP synthase mitochondrial F1 complex assembly factor 2
Atpif1	O35143	0.705	0.103	0.573	FALSE	FALSE	FALSE	0	ATPase inhibitor, mitochondrial
Atrn	Q9WU60	0.623	0.05	0.383	FALSE	FALSE	FALSE	0	Attractin
Atrnl1	Q6A051-3	-0.502	0.101	0.567	FALSE	FALSE	FALSE	0	Attractin-like protein 1
Atrx	Q61687	-0.176	0.552	0.868	FALSE	FALSE	FALSE	0	Transcriptional regulator ATRX
Atxn1	P54254	-1.15	0.162	0.685	FALSE	FALSE	FALSE	0	Ataxin-1
Atxn10	P28658	-0.151	0.494	0.857	FALSE	FALSE	FALSE	0	Ataxin-10
Atxn1l	P0C7T6	0.103	0.748	0.894	FALSE	FALSE	FALSE	0	Ataxin-1-like
Atxn2	O70305-2	-0.533	0.123	0.62	FALSE	FALSE	FALSE	0	Ataxin-2
Atxn3	Q9CVD2	-0.112	0.675	0.886	FALSE	FALSE	FALSE	0	Ataxin-3
Atxn7	Q8R4I1	0.0779	0.877	0.906	FALSE	FALSE	TRUE	2	Ataxin-7
Atxn7l3	A2AWT3	0.215	0.894	0.907	FALSE	FALSE	TRUE	2	Ataxin-7-like protein 3
Aup1	P70295	0.232	0.379	0.827	FALSE	FALSE	FALSE	0	Ancient ubiquitous protein 1
Aurkaip1	Q9DCJ7	0.39	0.168	0.692	FALSE	FALSE	FALSE	0	Aurora kinase A-interacting protein
Aurkb	O70126	1.44	0.0744	0.479	FALSE	FALSE	FALSE	0	Aurora kinase B
Aven	Q9D9K3	-0.842	0.0844	0.517	FALSE	FALSE	FALSE	0	Cell death regulator Aven
Avl9	Q80U56	-0.227	0.539	0.865	FALSE	FALSE	FALSE	0	Late secretory pathway protein AVL9 homolog
B2m	P01887	-0.101	0.84	0.902	FALSE	FALSE	FALSE	0	Beta-2-microglobulin
B3galnt1	Q920V1	0.548	0.0721	0.47	FALSE	FALSE	FALSE	0	UDP-GalNAc:beta-1,3-N-acetylgalactosaminyltransferase 1
B3galnt2	Q8BG28	0.382	0.443	0.845	FALSE	FALSE	FALSE	0	UDP-GalNAc:beta-1,3-N-acetylgalactosaminyltransferase 2
B3galt4	Q9Z0F0	0.0263	0.989	0.914	FALSE	FALSE	TRUE	2	Beta-1,3-galactosyltransferase 4
B3galt6	Q91Z92	0.185	0.347	0.816	FALSE	FALSE	FALSE	0	Beta-1,3-galactosyltransferase 6
B3galtl	Q8BHT6	0.552	0.0576	0.415	FALSE	FALSE	FALSE	0	Beta-1,3-glucosyltransferase
B3gat3	P58158	0.317	0.278	0.784	FALSE	FALSE	FALSE	0	Galactosylgalactosylxylosylprotein 3-beta-glucuronosyltransferase 3
B3GNT2	Q9Z222	0.296	0.169	0.694	FALSE	FALSE	FALSE	0	N-acetyllactosaminide beta-1,3-N-acetylglucosaminyltransferase 2
B3gnt3	Q5JCS9	-0.0404	0.895	0.907	FALSE	FALSE	FALSE	0	N-acetyllactosaminide beta-1,3-N-acetylglucosaminyltransferase 3
B3gnt8	Q8R3I9	0.111	0.681	0.886	FALSE	FALSE	FALSE	0	UDP-GlcNAc:betaGal beta-1,3-N-acetylglucosaminyltransferase 8
B4galnt1	Q09200	0.223	0.317	0.803	FALSE	FALSE	FALSE	0	Beta-1,4 N-acetylgalactosaminyltransferase 1
B4galt1	P15535	0.121	0.616	0.878	FALSE	FALSE	FALSE	0	Beta-1,4-galactosyltransferase 1;Lactose synthase A protein;N-acetyllactosamine synthase;Beta-N-acetylglucosaminylglycopeptide beta-1,4-galactosyltransferase;Beta-N-acetylglucosaminyl-glycolipid beta-1,4-galactosyltransferase;Processed beta-1,4-galactosyltransferase 1
B4galt3	Q91YY2	0.422	0.594	0.874	FALSE	FALSE	FALSE	0	Beta-1,4-galactosyltransferase 3;N-acetyllactosamine synthase;Beta-N-acetylglucosaminylglycopeptide beta-1,4-galactosyltransferase;Beta-N-acetylglucosaminyl-glycolipid beta-1,4-galactosyltransferase
B4galt4	Q9JJ04	0.0912	0.73	0.892	FALSE	FALSE	FALSE	0	Beta-1,4-galactosyltransferase 4;N-acetyllactosamine synthase;Lactotriaosylceramide beta-1,4-galactosyltransferase
B4galt5	Q9JMK0	0.33	0.153	0.672	FALSE	FALSE	FALSE	0	Beta-1,4-galactosyltransferase 5
B4galt6	Q9WVK5	0.601	0.512	0.86	FALSE	FALSE	FALSE	0	Beta-1,4-galactosyltransferase 6;Glucosylceramide beta-1,4-galactosyltransferase
B4galt7	Q8R087	0.495	0.155	0.675	FALSE	FALSE	FALSE	0	Beta-1,4-galactosyltransferase 7;Xylosylprotein 4-beta-galactosyltransferase
B4gat1	Q8BWP8-2	0.389	0.228	0.752	FALSE	FALSE	FALSE	0	Beta-1,4-glucuronyltransferase 1
Babam1	Q3UI43	-0.0704	0.864	0.904	FALSE	FALSE	FALSE	0	BRISC and BRCA1-A complex member 1
Bach1	P97302	-0.294	0.179	0.706	FALSE	FALSE	FALSE	0	Transcription regulator protein BACH1
Bad	Q61337	0.0516	0.823	0.901	FALSE	FALSE	FALSE	0	Bcl2-associated agonist of cell death
Bag1	Q60739	0.0165	0.953	0.911	FALSE	FALSE	FALSE	0	BAG family molecular chaperone regulator 1
Bag2	Q91YN9	0.174	0.757	0.895	FALSE	FALSE	FALSE	0	BAG family molecular chaperone regulator 2
Bag3	Q9JLV1	0.0205	0.949	0.911	FALSE	FALSE	FALSE	0	BAG family molecular chaperone regulator 3
Bag4	Q8CI61	0.396	0.591	0.874	FALSE	FALSE	TRUE	2	BAG family molecular chaperone regulator 4
Bag5	Q8CI32	0.337	0.474	0.852	FALSE	FALSE	FALSE	0	BAG family molecular chaperone regulator 5
Bag6	Q9Z1R2	-0.347	0.136	0.644	FALSE	FALSE	FALSE	0	Large proline-rich protein BAG6
Bahd1	Q497V6-2	0.135	0.826	0.901	FALSE	FALSE	FALSE	0	Bromo adjacent homology domain-containing 1 protein
Baiap2	Q8BKX1-3	-0.0751	0.799	0.899	FALSE	FALSE	FALSE	0	Brain-specific angiogenesis inhibitor 1-associated protein 2
Bak1	O08734	0.237	0.312	0.801	FALSE	FALSE	FALSE	0	Bcl-2 homologous antagonist/killer
Banp	Q8VBU8-4	-0.149	0.745	0.893	FALSE	FALSE	FALSE	0	Protein BANP
Bap1	Q99PU7	-0.455	0.404	0.835	FALSE	FALSE	FALSE	0	Ubiquitin carboxyl-terminal hydrolase BAP1
Basp1	Q91XV3	-0.487	0.162	0.685	FALSE	FALSE	FALSE	0	Brain acid soluble protein 1
Bax	Q07813	0.607	0.233	0.755	FALSE	FALSE	FALSE	0	Apoptosis regulator BAX
Baz1a	O88379	-0.028	0.931	0.91	FALSE	FALSE	FALSE	0	Bromodomain adjacent to zinc finger domain protein 1A
Baz1b	Q9Z277	0.0478	0.854	0.904	FALSE	FALSE	FALSE	0	Tyrosine-protein kinase BAZ1B
Baz2a	Q91YE5	-0.0272	0.936	0.91	FALSE	FALSE	FALSE	0	Bromodomain adjacent to zinc finger domain protein 2A
Bbx	Q8VBW5-3	-0.562	0.584	0.873	FALSE	FALSE	TRUE	2	HMG box transcription factor BBX
BC027231	Q8R2U2	0.226	0.769	0.896	FALSE	FALSE	FALSE	0
Bcap29	Q61334	0.514	0.0957	0.553	FALSE	FALSE	FALSE	0	B-cell receptor-associated protein 29
Bcap31	Q61335	0.468	0.068	0.455	FALSE	FALSE	FALSE	0	B-cell receptor-associated protein 31
Bcas2	Q9D287	-0.0348	0.932	0.91	FALSE	FALSE	FALSE	0	Pre-mRNA-splicing factor SPF27
Bcas3	Q8CCN5	-0.258	0.397	0.832	FALSE	FALSE	FALSE	0	Breast carcinoma-amplified sequence 3 homolog
Bcat2	O35855	0.658	0.0191	0.172	FALSE	FALSE	FALSE	0	Branched-chain-amino-acid aminotransferase, mitochondrial
Bccip	Q9CWI3	0.451	0.285	0.788	FALSE	FALSE	FALSE	0	BRCA2 and CDKN1A-interacting protein
Bckdha	P50136	0.459	0.0678	0.454	FALSE	FALSE	FALSE	0	2-oxoisovalerate dehydrogenase subunit alpha, mitochondrial
Bckdhb	Q6P3A8-2	-0.00139	0.994	0.914	FALSE	FALSE	FALSE	0	2-oxoisovalerate dehydrogenase subunit beta, mitochondrial
Bckdk	O55028	0.314	0.137	0.646	FALSE	FALSE	FALSE	0	[3-methyl-2-oxobutanoate dehydrogenase [lipoamide]] kinase, mitochondrial
Bcl10	Q9Z0H7	-0.273	0.194	0.721	FALSE	FALSE	FALSE	0	B-cell lymphoma/leukemia 10
Bcl2	P10417-2	0.115	0.917	0.909	FALSE	FALSE	TRUE	2	Apoptosis regulator Bcl-2
Bcl2l1	Q64373-3	0.286	0.186	0.713	FALSE	FALSE	FALSE	0	Bcl-2-like protein 1
Bcl2l11	O54918	-0.389	0.271	0.78	FALSE	FALSE	FALSE	0	Bcl-2-like protein 11
Bcl2l13	P59017	-0.377	0.154	0.673	FALSE	FALSE	FALSE	0	Bcl-2-like protein 13
Bcl3	Q9Z2F6	-0.999	0.0207	0.188	FALSE	FALSE	FALSE	0	B-cell lymphoma 3 protein homolog
Bcl6	P41183	-0.155	0.725	0.891	FALSE	FALSE	FALSE	0	B-cell lymphoma 6 protein homolog
Bcl7b	Q921K9	-0.476	0.0847	0.518	FALSE	FALSE	FALSE	0	B-cell CLL/lymphoma 7 protein family member B
Bcl7c	O08664	0.431	0.133	0.638	FALSE	FALSE	FALSE	0	B-cell CLL/lymphoma 7 protein family member C
Bclaf1	Q8K019-2	-0.157	0.608	0.876	FALSE	FALSE	FALSE	0	Bcl-2-associated transcription factor 1
Bcorl1	A2AQH4	0.227	0.855	0.904	FALSE	FALSE	TRUE	2	BCL-6 corepressor-like protein 1
Bcs1l	Q9CZP5	0.289	0.161	0.684	FALSE	FALSE	FALSE	0	Mitochondrial chaperone BCS1
Bdh1	Q80XN0	0.26	0.262	0.775	FALSE	FALSE	FALSE	0	D-beta-hydroxybutyrate dehydrogenase, mitochondrial
Bdp1	Q571C7	-0.0433	0.975	0.913	FALSE	FALSE	TRUE	2	Transcription factor TFIIIB component B homolog
Becn1	O88597	0.0194	0.959	0.912	FALSE	FALSE	FALSE	0	Beclin-1
Bend3	Q6PAL0	0.181	0.732	0.892	FALSE	FALSE	FALSE	0	BEN domain-containing protein 3
Bet1	O35623	-1.13	0.183	0.71	FALSE	FALSE	FALSE	0	BET1 homolog
Bet1l	O35153	0.0105	0.977	0.913	FALSE	FALSE	FALSE	0	BET1-like protein
Bfar	Q8R079	0.285	0.409	0.836	FALSE	FALSE	FALSE	0	Bifunctional apoptosis regulator
Bgn	P28653	0.931	0.531	0.864	FALSE	FALSE	TRUE	1	Biglycan
Bhlhe41	Q99PV5	0.228	0.713	0.89	FALSE	FALSE	TRUE	2	Class E basic helix-loop-helix protein 41
Bicd2	Q921C5	-0.269	0.371	0.824	FALSE	FALSE	FALSE	0	Protein bicaudal D homolog 2
Bid	P70444	-0.108	0.717	0.89	FALSE	FALSE	FALSE	0	BH3-interacting domain death agonist;BH3-interacting domain death agonist p15;BH3-interacting domain death agonist p13;BH3-interacting domain death agonist p11
Bin1	O08539-2	0.215	0.4	0.833	FALSE	FALSE	FALSE	0	Myc box-dependent-interacting protein 1
Bin2	D3Z6Q9	-0.0497	0.86	0.904	FALSE	FALSE	FALSE	0	Bridging integrator 2
Bin3	Q9JI08	0.0827	0.864	0.904	FALSE	FALSE	FALSE	0	Bridging integrator 3
Birc6	O88738-3	-0.0587	0.818	0.9	FALSE	FALSE	FALSE	0	Baculoviral IAP repeat-containing protein 6
Bles03	Q8VD62	-0.501	0.162	0.684	FALSE	FALSE	FALSE	0	UPF0696 protein C11orf68 homolog
Blm	O88700	0.52	0.123	0.619	FALSE	FALSE	FALSE	0	Bloom syndrome protein homolog
Blmh	Q8R016	0.308	0.21	0.737	FALSE	FALSE	FALSE	0	Bleomycin hydrolase
Blnk	Q9QUN3	-0.867	0.0695	0.46	FALSE	FALSE	FALSE	0	B-cell linker protein
Bloc1s1	O55102	-0.227	0.446	0.846	FALSE	FALSE	FALSE	0	Biogenesis of lysosome-related organelles complex 1 subunit 1
Bloc1s3	Q5U5M8	-0.275	0.584	0.873	FALSE	FALSE	FALSE	0	Biogenesis of lysosome-related organelles complex 1 subunit 3
Bloc1s4	Q8VED2	1.19	0.249	0.767	FALSE	FALSE	FALSE	0	Biogenesis of lysosome-related organelles complex 1 subunit 4
Bloc1s5	Q8R015	-0.0554	0.81	0.9	FALSE	FALSE	FALSE	0	Biogenesis of lysosome-related organelles complex 1 subunit 5
Bloc1s6	Q9R0C0	0.164	0.474	0.852	FALSE	FALSE	FALSE	0	Biogenesis of lysosome-related organelles complex 1 subunit 6
Blvra	Q9CY64	0.171	0.662	0.884	FALSE	FALSE	FALSE	0	Biliverdin reductase A
Blzf1	Q8R2X8	0.34	0.571	0.871	FALSE	FALSE	FALSE	0	Golgin-45
Bmpr2	O35607	0.33	0.152	0.67	FALSE	FALSE	FALSE	0	Bone morphogenetic protein receptor type-2
Bnip1	Q6QD59	-0.0391	0.847	0.903	FALSE	FALSE	FALSE	0	Vesicle transport protein SEC20
Bnip2	O54940	-0.525	0.416	0.838	FALSE	FALSE	FALSE	0	BCL2/adenovirus E1B 19 kDa protein-interacting protein 2
Bnip3l	Q9Z2F7	-0.159	0.938	0.91	FALSE	FALSE	TRUE	2	BCL2/adenovirus E1B 19 kDa protein-interacting protein 3-like
Bod1l	E9Q6J5-2	-0.29	0.352	0.818	FALSE	FALSE	FALSE	0
Bola1	Q9D8S9	-0.387	0.544	0.866	FALSE	FALSE	FALSE	0	BolA-like protein 1
Bola2	Q8BGS2	0.113	0.792	0.898	FALSE	FALSE	FALSE	0	BolA-like protein 2
Bop1	P97452	0.0912	0.683	0.886	FALSE	FALSE	FALSE	0	Ribosome biogenesis protein BOP1
Bpnt1	Q9Z0S1	0.41	0.287	0.789	FALSE	FALSE	FALSE	0	3(2),5-bisphosphate nucleotidase 1
Braf	P28028	-0.101	0.831	0.902	FALSE	FALSE	FALSE	0	Serine/threonine-protein kinase B-raf
Brap	Q99MP8-2	-0.542	0.0406	0.338	FALSE	FALSE	FALSE	0	BRCA1-associated protein
Brat1	Q8C3R1	-0.28	0.206	0.733	FALSE	FALSE	FALSE	0	BRCA1-associated ATM activator 1
Brcc3	P46737	-0.0595	0.76	0.895	FALSE	FALSE	FALSE	0	Lys-63-specific deubiquitinase BRCC36
Brd2	Q7JJ13-2	-0.0381	0.848	0.903	FALSE	FALSE	FALSE	0	Bromodomain-containing protein 2
Brd3	Q8K2F0	-0.034	0.942	0.91	FALSE	FALSE	FALSE	0	Bromodomain-containing protein 3
Brd4	Q9ESU6	-0.184	0.667	0.884	FALSE	FALSE	FALSE	0	Bromodomain-containing protein 4
Brd7	O88665	-0.113	0.808	0.9	FALSE	FALSE	FALSE	0	Bromodomain-containing protein 7
Brd8	Q8R3B7-2	-0.723	0.136	0.644	FALSE	FALSE	FALSE	0	Bromodomain-containing protein 8
Brd9	Q3UQU0	-0.222	0.413	0.837	FALSE	FALSE	FALSE	0	Bromodomain-containing protein 9
Bre	Q8K3W0	0.0453	0.826	0.901	FALSE	FALSE	FALSE	0	BRCA1-A complex subunit BRE
Brf1	Q8CFK2	0.342	0.615	0.878	FALSE	FALSE	TRUE	2	Transcription factor IIIB 90 kDa subunit
Bri3	P28662	0.0908	0.811	0.9	FALSE	FALSE	FALSE	0	Brain protein I3
Bri3bp	Q8BXV2	0.429	0.171	0.696	FALSE	FALSE	FALSE	0	BRI3-binding protein
Brix1	Q9DCA5	0.111	0.74	0.893	FALSE	FALSE	FALSE	0	Ribosome biogenesis protein BRX1 homolog
Brk1	Q91VR8	0.162	0.892	0.907	FALSE	FALSE	FALSE	0	Protein BRICK1
Brms1	Q99N20	-0.155	0.84	0.902	FALSE	FALSE	FALSE	0	Breast cancer metastasis-suppressor 1 homolog
Brms1l	Q3U1T3	-0.0118	0.964	0.912	FALSE	FALSE	FALSE	0	Breast cancer metastasis-suppressor 1-like protein
Brox	Q8K2Q7	0.00978	0.962	0.912	FALSE	FALSE	FALSE	0	BRO1 domain-containing protein BROX
Brpf1	B2RRD7	-0.107	0.743	0.893	FALSE	FALSE	FALSE	0
Brwd1	Q921C3-2	0.0134	0.952	0.911	FALSE	FALSE	FALSE	0	Bromodomain and WD repeat-containing protein 1
Brwd3	A2AHJ4	0.224	0.821	0.901	FALSE	FALSE	FALSE	0	Bromodomain and WD repeat-containing protein 3
Bscl2	Q9Z2E9	0.237	0.537	0.865	FALSE	FALSE	FALSE	0	Seipin
Bsdc1	Q80Y55	-0.625	0.217	0.742	FALSE	FALSE	FALSE	0	BSD domain-containing protein 1
Bsg	P18572-2	-0.296	0.283	0.787	FALSE	FALSE	FALSE	0	Basigin
Bst2	Q8R2Q8	-0.482	0.172	0.697	FALSE	FALSE	FALSE	0	Bone marrow stromal antigen 2
Btbd1	P58544	-0.237	0.607	0.876	FALSE	FALSE	FALSE	0	BTB/POZ domain-containing protein 1
Btbd9	Q8C726	0.136	0.756	0.895	FALSE	FALSE	FALSE	0	BTB/POZ domain-containing protein 9
Btd	Q8CIF4	0.363	0.666	0.884	FALSE	FALSE	FALSE	0	Biotinidase
Btf3	Q64152	-0.72	0.0194	0.175	FALSE	FALSE	FALSE	0	Transcription factor BTF3
Btf3l4	Q9CQH7	-0.689	0.0475	0.372	FALSE	FALSE	FALSE	0	Transcription factor BTF3 homolog 4
Btk	P35991	-0.435	0.231	0.754	FALSE	FALSE	FALSE	0	Tyrosine-protein kinase BTK
Bub3	Q9WVA3	-0.429	0.0662	0.449	FALSE	FALSE	FALSE	0	Mitotic checkpoint protein BUB3
Bud13	Q8R149-2	0.0548	0.888	0.906	FALSE	FALSE	FALSE	0	BUD13 homolog
Bud31	Q6PGH1	-0.153	0.606	0.876	FALSE	FALSE	FALSE	0	Protein BUD31 homolog
Bysl	O54825	-0.122	0.669	0.885	FALSE	FALSE	FALSE	0	Bystin
Bzw1	Q9CQC6	-0.787	0.0692	0.459	FALSE	FALSE	FALSE	0	Basic leucine zipper and W2 domain-containing protein 1
Bzw2	Q91VK1	-0.986	0.0124	0.106	FALSE	FALSE	FALSE	0	Basic leucine zipper and W2 domain-containing protein 2
C0HKD9	C0HKD9	0.0657	0.813	0.9	FALSE	FALSE	FALSE	0
C0HKG6	C0HKG6	-0.241	0.595	0.875	FALSE	FALSE	FALSE	0
C1galt1	Q9JJ06	0.309	0.119	0.611	FALSE	FALSE	FALSE	0	Glycoprotein-N-acetylgalactosamine 3-beta-galactosyltransferase 1
C1galt1c1	Q9JMG2	0.356	0.481	0.854	FALSE	FALSE	FALSE	0	C1GALT1-specific chaperone 1
C1qa	P98086	-0.655	0.0344	0.3	FALSE	FALSE	FALSE	0	Complement C1q subcomponent subunit A
C1qbp	O35658	0.511	0.316	0.803	FALSE	FALSE	FALSE	0	Complement component 1 Q subcomponent-binding protein, mitochondrial
C1qc	Q02105	-0.795	0.00952	0.0741	FALSE	FALSE	FALSE	0	Complement C1q subcomponent subunit C
C1qtnf3	Q9ES30	-0.669	0.0246	0.223	FALSE	FALSE	FALSE	0	Complement C1q tumor necrosis factor-related protein 3
C1rb	Q8CFG9	-0.126	0.699	0.888	FALSE	FALSE	FALSE	0	Complement C1r-B subcomponent;Complement C1r-B subcomponent heavy chain;Complement C1r-B subcomponent light chain;Complement C1r-A subcomponent;Complement C1r-A subcomponent heavy chain;Complement C1r-A subcomponent light chain
C2cd2	E9Q3C1	0.299	0.536	0.865	FALSE	FALSE	FALSE	0
C2cd2l	Q80X80	0.253	0.295	0.793	FALSE	FALSE	FALSE	0	C2 domain-containing protein 2-like
C2cd3	Q52KB6-2	-0.335	0.791	0.898	FALSE	FALSE	TRUE	3	C2 domain-containing protein 3
C2cd5	Q7TPS5-2	-0.0943	0.814	0.9	FALSE	FALSE	FALSE	0	C2 domain-containing protein 5
C3	P01027	-0.306	0.228	0.751	FALSE	FALSE	FALSE	0	Complement C3;Complement C3 beta chain;C3-beta-c;Complement C3 alpha chain;C3a anaphylatoxin;Acylation stimulating protein;Complement C3b alpha chain;Complement C3c alpha chain fragment 1;Complement C3dg fragment;Complement C3g fragment;Complement C3d fragment;Complement C3f fragment;Complement C3c alpha chain fragment 2
C3ar1	O09047	0.169	0.548	0.867	FALSE	FALSE	FALSE	0	C3a anaphylatoxin chemotactic receptor
C5ar1	P30993	0.238	0.261	0.774	FALSE	FALSE	FALSE	0	C5a anaphylatoxin chemotactic receptor 1
C8b	Q8BH35-2	-0.304	0.451	0.847	FALSE	FALSE	FALSE	0	Complement component C8 beta chain
Ca13	Q9D6N1	-0.109	0.719	0.891	FALSE	FALSE	FALSE	0	Carbonic anhydrase 13
Ca5b	Q9QZA0	-0.205	0.407	0.835	FALSE	FALSE	FALSE	0	Carbonic anhydrase 5B, mitochondrial
Caap1	Q8VDY9	-0.212	0.523	0.862	FALSE	FALSE	FALSE	0	Caspase activity and apoptosis inhibitor 1
Cab39	Q06138	-0.0972	0.772	0.896	FALSE	FALSE	FALSE	0	Calcium-binding protein 39
Cables2	Q8K3M5	-0.294	0.434	0.843	FALSE	FALSE	TRUE	2	CDK5 and ABL1 enzyme substrate 2
Cactin	Q9CS00	-0.144	0.689	0.887	FALSE	FALSE	FALSE	0	Cactin
Cacul1	Q8R0X2	-0.277	0.233	0.755	FALSE	FALSE	FALSE	0	CDK2-associated and cullin domain-containing protein 1
Cacybp	Q9CXW3	-0.513	0.0479	0.374	FALSE	FALSE	FALSE	0	Calcyclin-binding protein
Cad	B2RQC6	-0.0227	0.914	0.908	FALSE	FALSE	FALSE	0	CAD protein;Glutamine-dependent carbamoyl-phosphate synthase;Aspartate carbamoyltransferase;Dihydroorotase
Cadm1	Q8R5M8-4	-0.00656	0.974	0.913	FALSE	FALSE	FALSE	0	Cell adhesion molecule 1
Calcoco1	Q8CGU1	-0.013	0.994	0.914	FALSE	FALSE	FALSE	0	Calcium-binding and coiled-coil domain-containing protein 1
Calcrl	Q9R1W5	0.29	0.233	0.755	FALSE	FALSE	FALSE	0	Calcitonin gene-related peptide type 1 receptor
Calhm2	Q8VEC4	0.422	0.122	0.618	FALSE	FALSE	FALSE	0	Calcium homeostasis modulator protein 2
Calr	P14211	0.431	0.133	0.639	FALSE	FALSE	FALSE	0	Calreticulin
Calu	O35887	0.265	0.285	0.788	FALSE	FALSE	FALSE	0	Calumenin
Camk1	Q91YS8	-0.25	0.525	0.863	FALSE	FALSE	FALSE	0	Calcium/calmodulin-dependent protein kinase type 1
Camk1d	Q8BW96	-0.308	0.269	0.779	FALSE	FALSE	FALSE	0	Calcium/calmodulin-dependent protein kinase type 1D
Camk2d	Q6PHZ2	-0.428	0.0796	0.499	FALSE	FALSE	FALSE	0	Calcium/calmodulin-dependent protein kinase type II subunit delta
Camk2g	Q923T9-2	-0.00854	0.968	0.912	FALSE	FALSE	FALSE	0	Calcium/calmodulin-dependent protein kinase type II subunit gamma
Camkk2	Q8C078-4	-0.734	0.205	0.732	FALSE	FALSE	FALSE	0	Calcium/calmodulin-dependent protein kinase kinase 2
Camlg	P49070	0.32	0.126	0.625	FALSE	FALSE	FALSE	0	Calcium signal-modulating cyclophilin ligand
Camsap1	A2AHC3	-0.506	0.217	0.743	FALSE	FALSE	FALSE	0	Calmodulin-regulated spectrin-associated protein 1
Camsap2	Q8C1B1	-0.185	0.923	0.909	FALSE	FALSE	FALSE	0	Calmodulin-regulated spectrin-associated protein 2
Camta2	Q80Y50-4	0.0693	0.879	0.906	FALSE	FALSE	FALSE	0	Calmodulin-binding transcription activator 2
Cand1	Q6ZQ38	-0.00994	0.964	0.912	FALSE	FALSE	FALSE	0	Cullin-associated NEDD8-dissociated protein 1
Cant1	Q8VCF1	0.154	0.427	0.841	FALSE	FALSE	FALSE	0	Soluble calcium-activated nucleotidase 1
Canx	P35564	0.275	0.219	0.744	FALSE	FALSE	FALSE	0	Calnexin
Cap1	P40124	0.241	0.512	0.86	FALSE	FALSE	FALSE	0	Adenylyl cyclase-associated protein 1
Capg	P24452	0.00308	0.986	0.913	FALSE	FALSE	FALSE	0	Macrophage-capping protein
Capn1	O35350	0.285	0.215	0.741	FALSE	FALSE	FALSE	0	Calpain-1 catalytic subunit
Capn15	Q9JLG8-2	0.298	0.519	0.862	FALSE	FALSE	TRUE	2	Calpain-15
Capn2	O08529	-0.00493	0.986	0.913	FALSE	FALSE	FALSE	0	Calpain-2 catalytic subunit
Capn5	O08688	0.411	0.07	0.462	FALSE	FALSE	FALSE	0	Calpain-5
Capn7	Q9R1S8	-0.539	0.245	0.764	FALSE	FALSE	FALSE	0	Calpain-7
Capns1	O88456	0.0632	0.827	0.901	FALSE	FALSE	FALSE	0	Calpain small subunit 1
Caprin1	Q60865	-0.351	0.23	0.753	FALSE	FALSE	FALSE	0	Caprin-1
Capza1	P47753	-0.0226	0.918	0.909	FALSE	FALSE	FALSE	0	F-actin-capping protein subunit alpha-1
Capza2	P47754	-0.0247	0.931	0.91	FALSE	FALSE	FALSE	0	F-actin-capping protein subunit alpha-2
Capzb	P47757	-0.0437	0.869	0.905	FALSE	FALSE	FALSE	0	F-actin-capping protein subunit beta
Capzb.1	P47757-2	0.00766	0.981	0.913	FALSE	FALSE	FALSE	0	F-actin-capping protein subunit beta
Card11	Q8CIS0-2	-1.04	0.159	0.68	FALSE	FALSE	FALSE	0	Caspase recruitment domain-containing protein 11
Card9	A2AIV8	-0.555	0.136	0.644	FALSE	FALSE	FALSE	0	Caspase recruitment domain-containing protein 9
Carkd	Q9CZ42-3	0.683	0.049	0.379	FALSE	FALSE	FALSE	0	ATP-dependent (S)-NAD(P)H-hydrate dehydratase
Carm1	Q9WVG6-2	0.254	0.79	0.898	FALSE	FALSE	TRUE	2	Histone-arginine methyltransferase CARM1
Cars	Q9ER72	-0.353	0.31	0.8	FALSE	FALSE	FALSE	0	Cysteine--tRNA ligase, cytoplasmic
Cars2	Q8BYM8	0.417	0.0713	0.466	FALSE	FALSE	FALSE	0	Probable cysteine--tRNA ligase, mitochondrial
Casc3	Q8K3W3	-0.549	0.276	0.783	FALSE	FALSE	FALSE	0	Protein CASC3
Casd1	Q7TN73	0.41	0.12	0.614	FALSE	FALSE	FALSE	0	CAS1 domain-containing protein 1
Cask	O70589-3	0.142	0.732	0.892	FALSE	FALSE	FALSE	0	Peripheral plasma membrane protein CASK
Caskin2	Q8VHK1	-0.189	0.647	0.882	FALSE	FALSE	FALSE	0	Caskin-2
Casp1	P29452	-0.244	0.312	0.801	FALSE	FALSE	FALSE	0	Caspase-1;Caspase-1 subunit p20;Caspase-1 subunit p10
Casp2	P29594	0.227	0.68	0.886	FALSE	FALSE	TRUE	2	Caspase-2;Caspase-2 subunit p18;Caspase-2 subunit p13;Caspase-2 subunit p12
Casp3	P70677	0.16	0.529	0.863	FALSE	FALSE	FALSE	0	Caspase-3;Caspase-3 subunit p17;Caspase-3 subunit p12
Casp4	P70343	-0.321	0.438	0.844	FALSE	FALSE	FALSE	0	Caspase-4;Caspase-4 subunit p10;Caspase-4 subunit p20
Casp6	O08738	-0.121	0.63	0.88	FALSE	FALSE	FALSE	0	Caspase-6;Caspase-6 subunit p18;Caspase-6 subunit p11
Casp7	P97864	0.23	0.459	0.849	FALSE	FALSE	FALSE	0	Caspase-7;Caspase-7 subunit p20;Caspase-7 subunit p11
Casp8	O89110	-0.259	0.322	0.805	FALSE	FALSE	FALSE	0	Caspase-8;Caspase-8 subunit p18;Caspase-8 subunit p10
Casp9	Q8C3Q9	-0.373	0.0968	0.556	FALSE	FALSE	FALSE	0	Caspase-9;Caspase-9 subunit p35;Caspase-9 subunit p10
Cast	P51125-2	-0.0251	0.939	0.91	FALSE	FALSE	FALSE	0	Calpastatin
Cav1	P49817	-0.149	0.769	0.896	FALSE	FALSE	FALSE	0	Caveolin-1
Cav2	Q9WVC3	0.242	0.439	0.844	FALSE	FALSE	FALSE	0	Caveolin-2
Cbfb	Q08024	0.0732	0.755	0.894	FALSE	FALSE	FALSE	0	Core-binding factor subunit beta
Cbl	P22682	-0.121	0.598	0.875	FALSE	FALSE	FALSE	0	E3 ubiquitin-protein ligase CBL
Cblb	Q3TTA7	-0.105	0.589	0.874	FALSE	FALSE	FALSE	0	E3 ubiquitin-protein ligase CBL-B
Cbll1	Q9JIY2	-0.292	0.59	0.874	FALSE	FALSE	FALSE	0	E3 ubiquitin-protein ligase Hakai
Cbr1	P48758	0.577	0.287	0.789	FALSE	FALSE	FALSE	0	Carbonyl reductase [NADPH] 1
Cbr2	P08074	0.228	0.26	0.773	FALSE	FALSE	FALSE	0	Carbonyl reductase [NADPH] 2
Cbwd1	Q8VEH6	-0.0266	0.983	0.913	FALSE	FALSE	FALSE	0	COBW domain-containing protein 1
Cbx1	P83917	0.376	0.358	0.82	FALSE	FALSE	FALSE	0	Chromobox protein homolog 1
Cbx3	P23198	0.216	0.386	0.829	FALSE	FALSE	FALSE	0	Chromobox protein homolog 3
Cbx4	O55187	-0.0592	0.977	0.913	FALSE	FALSE	FALSE	0	E3 SUMO-protein ligase CBX4
Cbx5	Q61686	0.00178	0.994	0.914	FALSE	FALSE	FALSE	0	Chromobox protein homolog 5
Cbx8	Q9QXV1	-0.692	0.238	0.759	FALSE	FALSE	FALSE	0	Chromobox protein homolog 8
Cc2d1a	Q8K1A6	-0.136	0.539	0.865	FALSE	FALSE	FALSE	0	Coiled-coil and C2 domain-containing protein 1A
Cc2d1b	Q8BRN9	-0.266	0.325	0.807	FALSE	FALSE	FALSE	0	Coiled-coil and C2 domain-containing protein 1B
Ccar1	Q8CH18-3	0.224	0.492	0.856	FALSE	FALSE	FALSE	0	Cell division cycle and apoptosis regulator protein 1
Ccar2	Q8VDP4	-0.85	0.11	0.592	FALSE	FALSE	FALSE	0	Cell cycle and apoptosis regulator protein 2
Ccbl2	Q71RI9-2	0.384	0.321	0.805	FALSE	FALSE	FALSE	0	Kynurenine--oxoglutarate transaminase 3
Ccdc101	Q9DA08	-0.195	0.527	0.863	FALSE	FALSE	FALSE	0	SAGA-associated factor 29 homolog
Ccdc109b	Q810S1	-0.0617	0.827	0.901	FALSE	FALSE	FALSE	0	Calcium uniporter regulatory subunit MCUb, mitochondrial
Ccdc115	Q8VE99	-0.471	0.247	0.765	FALSE	FALSE	FALSE	0	Coiled-coil domain-containing protein 115
Ccdc12	Q8R344	-0.16	0.539	0.865	FALSE	FALSE	FALSE	0	Coiled-coil domain-containing protein 12
Ccdc124	Q9D8X2	-0.265	0.417	0.838	FALSE	FALSE	FALSE	0	Coiled-coil domain-containing protein 124
Ccdc126	Q8BIS8-2	0.381	0.451	0.847	FALSE	FALSE	FALSE	0	Coiled-coil domain-containing protein 126
Ccdc127	Q3TC33	0.292	0.229	0.752	FALSE	FALSE	FALSE	0	Coiled-coil domain-containing protein 127
Ccdc130	Q9D516	-0.0698	0.921	0.909	FALSE	FALSE	FALSE	0	Coiled-coil domain-containing protein 130
Ccdc132	Q8CI71	-0.34	0.151	0.669	FALSE	FALSE	FALSE	0	Coiled-coil domain-containing protein 132
Ccdc134	Q8C7V8-2	-0.0962	0.675	0.885	FALSE	FALSE	FALSE	0	Coiled-coil domain-containing protein 134
Ccdc137	Q8R0K4	-0.767	0.586	0.873	FALSE	FALSE	TRUE	2	Coiled-coil domain-containing protein 137
Ccdc167	Q9D162	0.461	0.126	0.626	FALSE	FALSE	FALSE	0	Coiled-coil domain-containing protein 167
Ccdc174	Q3U155	-0.751	0.156	0.676	FALSE	FALSE	FALSE	0	Coiled-coil domain-containing protein 174
Ccdc175	E9PVB3	0.877	0.0152	0.134	FALSE	FALSE	FALSE	0	Coiled-coil domain-containing protein 175
Ccdc186	Q8C9S4	-0.341	0.225	0.749	FALSE	FALSE	FALSE	0	Coiled-coil domain-containing protein 186
Ccdc22	Q9JIG7	0.337	0.21	0.737	FALSE	FALSE	FALSE	0	Coiled-coil domain-containing protein 22
Ccdc25	Q78PG9	-0.317	0.331	0.809	FALSE	FALSE	FALSE	0	Coiled-coil domain-containing protein 25
Ccdc28b	Q8CEG5	0.139	0.939	0.91	FALSE	FALSE	TRUE	3	Coiled-coil domain-containing protein 28B
Ccdc43	Q9CR29	-0.0739	0.883	0.906	FALSE	FALSE	FALSE	0	Coiled-coil domain-containing protein 43
Ccdc47	Q9D024	0.286	0.391	0.831	FALSE	FALSE	FALSE	0	Coiled-coil domain-containing protein 47
Ccdc50	Q810U5-3	0.226	0.47	0.852	FALSE	FALSE	FALSE	0	Coiled-coil domain-containing protein 50
Ccdc51	Q3URS9	0.163	0.379	0.827	FALSE	FALSE	FALSE	0	Coiled-coil domain-containing protein 51
Ccdc53	Q9CR27	0.0874	0.856	0.904	FALSE	FALSE	FALSE	0	WASH complex subunit CCDC53
Ccdc58	Q8R3Q6	0.515	0.428	0.841	FALSE	FALSE	FALSE	0	Coiled-coil domain-containing protein 58
Ccdc59	Q8R2N0-2	-0.265	0.681	0.886	FALSE	FALSE	FALSE	0	Thyroid transcription factor 1-associated protein 26
Ccdc6	D3YZP9	-0.227	0.244	0.763	FALSE	FALSE	FALSE	0	Coiled-coil domain-containing protein 6
Ccdc61	Q3UJV1	-0.0804	0.844	0.903	FALSE	FALSE	FALSE	0	Coiled-coil domain-containing protein 61
Ccdc71	Q8VEG0	0.471	0.669	0.885	FALSE	FALSE	TRUE	2	Coiled-coil domain-containing protein 71
Ccdc73	Q8CDM4	-0.259	0.606	0.876	FALSE	FALSE	TRUE	3	Coiled-coil domain-containing protein 73
Ccdc77	Q9CZH8-2	0.176	0.708	0.889	FALSE	FALSE	FALSE	0	Coiled-coil domain-containing protein 77
Ccdc86	Q9JJ89	-0.163	0.659	0.883	FALSE	FALSE	FALSE	0	Coiled-coil domain-containing protein 86
Ccdc88a	Q5SNZ0-2	-0.113	0.856	0.904	FALSE	FALSE	FALSE	0	Girdin
Ccdc88b	Q4QRL3-2	-0.571	0.132	0.638	FALSE	FALSE	FALSE	0	Coiled-coil domain-containing protein 88B
Ccdc9	Q8VC31	-0.308	0.299	0.795	FALSE	FALSE	FALSE	0	Coiled-coil domain-containing protein 9
Ccdc90b	Q8C3X2	0.544	0.053	0.394	FALSE	FALSE	FALSE	0	Coiled-coil domain-containing protein 90B, mitochondrial
Ccdc93	Q7TQK5	0.291	0.254	0.77	FALSE	FALSE	FALSE	0	Coiled-coil domain-containing protein 93
Ccdc94	Q9D6J3	-0.381	0.267	0.778	FALSE	FALSE	FALSE	0	Coiled-coil domain-containing protein 94
Ccdc97	Q9DBT3	-0.431	0.477	0.853	FALSE	FALSE	FALSE	0	Coiled-coil domain-containing protein 97
Cchcr1	Q8K2I2	-0.598	0.485	0.855	FALSE	FALSE	TRUE	2	Coiled-coil alpha-helical rod protein 1
Ccl5	P30882	-0.0727	0.808	0.9	FALSE	FALSE	FALSE	0	C-C motif chemokine 5
Ccl9	P51670	-0.614	0.0863	0.523	FALSE	FALSE	FALSE	0	C-C motif chemokine 9;CCL9(29-101);CCL9(30-101);CCL9(31-101)
Ccm2	Q8K2Y9-2	-0.062	0.772	0.896	FALSE	FALSE	FALSE	0	Cerebral cavernous malformations protein 2 homolog
Ccndbp1	Q3TVC7	-0.0743	0.883	0.906	FALSE	FALSE	FALSE	0	Cyclin-D1-binding protein 1
Ccnh	Q61458	-0.361	0.559	0.869	FALSE	FALSE	FALSE	0	Cyclin-H
Ccnk	O88874	-1.08	0.0172	0.154	FALSE	FALSE	FALSE	0	Cyclin-K
Ccnl1	Q52KE7	0.379	0.579	0.872	FALSE	FALSE	FALSE	0	Cyclin-L1
Ccnl2	Q9JJA7	0.118	0.621	0.878	FALSE	FALSE	FALSE	0	Cyclin-L2
Ccnt1	Q9QWV9	-0.233	0.457	0.848	FALSE	FALSE	FALSE	0	Cyclin-T1
Ccnt2	Q7TQK0-2	0.199	0.847	0.903	FALSE	FALSE	TRUE	2
Ccny	Q8BGU5-2	0.712	0.163	0.686	FALSE	FALSE	FALSE	0	Cyclin-Y
Ccpg1	Q640L3	0.76	0.0406	0.338	FALSE	FALSE	FALSE	0	Cell cycle progression protein 1
Ccr1	P51675	0.931	0.0105	0.0858	FALSE	FALSE	FALSE	0	C-C chemokine receptor type 1
Ccr5	P51682	-0.318	0.275	0.782	FALSE	FALSE	FALSE	0	C-C chemokine receptor type 5
Ccrl2	O35457	0.207	0.827	0.901	FALSE	FALSE	TRUE	2	C-C chemokine receptor-like 2
Ccrn4l	O35710-2	-0.316	0.281	0.786	FALSE	FALSE	FALSE	0	Nocturnin
Ccs	Q9WU84	0.302	0.203	0.73	FALSE	FALSE	FALSE	0	Copper chaperone for superoxide dismutase
Ccsap	Q8QZT2	-0.103	0.785	0.897	FALSE	FALSE	FALSE	0	Centriole, cilia and spindle-associated protein
Ccser2	Q3UHI0-2	0.712	0.506	0.859	FALSE	FALSE	FALSE	0	Serine-rich coiled-coil domain-containing protein 2
Ccsmst1	Q6RUT7	0.225	0.547	0.867	FALSE	FALSE	FALSE	0	Protein CCSMST1
Cct2	P80314	-0.0753	0.821	0.901	FALSE	FALSE	FALSE	0	T-complex protein 1 subunit beta
Cct3	P80318	-0.13	0.553	0.868	FALSE	FALSE	FALSE	0	T-complex protein 1 subunit gamma
Cct4	P80315	-0.144	0.638	0.881	FALSE	FALSE	FALSE	0	T-complex protein 1 subunit delta
Cct5	P80316	-0.113	0.636	0.88	FALSE	FALSE	FALSE	0	T-complex protein 1 subunit epsilon
Cct6a	P80317	-0.0156	0.97	0.912	FALSE	FALSE	FALSE	0	T-complex protein 1 subunit zeta
Cct7	P80313	-0.15	0.703	0.889	FALSE	FALSE	FALSE	0	T-complex protein 1 subunit eta
Cct8	P42932	-0.0304	0.929	0.909	FALSE	FALSE	FALSE	0	T-complex protein 1 subunit theta
Ccz1	Q8C1Y8	0.278	0.223	0.747	FALSE	FALSE	FALSE	0	Vacuolar fusion protein CCZ1 homolog
Cd14	P10810	-0.277	0.246	0.764	FALSE	FALSE	FALSE	0	Monocyte differentiation antigen CD14
Cd180	Q62192	0.614	0.0111	0.0922	FALSE	FALSE	FALSE	0	CD180 antigen
Cd1d1	P11609	-0.0792	0.788	0.898	FALSE	FALSE	FALSE	0	Antigen-presenting glycoprotein CD1d1;Antigen-presenting glycoprotein CD1d2
Cd22	P35329-3	1.06	0.105	0.579	FALSE	FALSE	FALSE	0	B-cell receptor CD22
Cd244	Q07763	-0.0264	0.941	0.91	FALSE	FALSE	FALSE	0	Natural killer cell receptor 2B4
Cd274	Q9EP73	0.583	0.0397	0.333	FALSE	FALSE	FALSE	0	Programmed cell death 1 ligand 1
Cd276	Q8VE98	0.439	0.383	0.828	FALSE	FALSE	TRUE	2	CD276 antigen
Cd28	P31041	-0.542	0.185	0.712	FALSE	FALSE	FALSE	0	T-cell-specific surface glycoprotein CD28
Cd2ap	Q9JLQ0	-0.462	0.143	0.656	FALSE	FALSE	FALSE	0	CD2-associated protein
Cd2bp2	Q9CWK3	0.0198	0.933	0.91	FALSE	FALSE	FALSE	0	CD2 antigen cytoplasmic tail-binding protein 2
Cd300a	Q6SJQ0-2	0.14	0.554	0.868	FALSE	FALSE	FALSE	0	CMRF35-like molecule 8
Cd300lb	Q3U497	0.241	0.591	0.874	FALSE	FALSE	FALSE	0	CMRF35-like molecule 7
Cd300lh	Q6SJQ5	-0.385	0.388	0.83	FALSE	FALSE	FALSE	0	CMRF35-like molecule 3
Cd302	Q9DCG2-2	0.418	0.203	0.73	FALSE	FALSE	FALSE	0	CD302 antigen
Cd37	Q61470	0.323	0.236	0.757	FALSE	FALSE	FALSE	0	Leukocyte antigen CD37
Cd38	P56528	0.0291	0.951	0.911	FALSE	FALSE	FALSE	0	ADP-ribosyl cyclase/cyclic ADP-ribose hydrolase 1
Cd3eap	Q76KJ5	-0.133	0.735	0.892	FALSE	FALSE	FALSE	0	DNA-directed RNA polymerase I subunit RPA34
Cd40	P27512	-0.113	0.624	0.879	FALSE	FALSE	FALSE	0	Tumor necrosis factor receptor superfamily member 5
Cd44	P15379-2	0.391	0.0888	0.531	FALSE	FALSE	FALSE	0	CD44 antigen
Cd47	Q61735-2	0.164	0.532	0.864	FALSE	FALSE	FALSE	0	Leukocyte surface antigen CD47
Cd48	P18181	0.814	0.0363	0.312	FALSE	FALSE	FALSE	0	CD48 antigen
Cd55	Q61475	0.296	0.38	0.827	FALSE	FALSE	FALSE	0	Complement decay-accelerating factor, GPI-anchored
Cd63	P41731	1.07	0.00792	0.0564	FALSE	FALSE	FALSE	0	CD63 antigen
Cd68	P31996-2	0.355	0.157	0.678	FALSE	FALSE	FALSE	0	Macrosialin
Cd69	P37217	-2.45	0.0142	0.125	FALSE	FALSE	FALSE	0	Early activation antigen CD69
Cd72	P21855	-0.326	0.216	0.742	FALSE	FALSE	FALSE	0	B-cell differentiation antigen CD72
Cd74	P04441-2	-0.687	0.0493	0.38	FALSE	FALSE	FALSE	0	H-2 class II histocompatibility antigen gamma chain
Cd81	P35762	0.852	0.06	0.425	FALSE	FALSE	FALSE	0	CD81 antigen
Cd82	P40237	0.274	0.328	0.808	FALSE	FALSE	FALSE	0	CD82 antigen
Cd9	P40240	1.33	0.0158	0.14	FALSE	FALSE	FALSE	0	CD9 antigen
Cd93	O89103	0.352	0.131	0.635	FALSE	FALSE	FALSE	0	Complement component C1q receptor
Cd97	Q9Z0M6-2	1.31	0.0809	0.504	FALSE	FALSE	FALSE	0	CD97 antigen
Cdan1	Q8CC12-2	-0.19	0.624	0.879	FALSE	FALSE	TRUE	2	Codanin-1
Cdc123	Q8CII2	-0.19	0.663	0.884	FALSE	FALSE	FALSE	0	Cell division cycle protein 123 homolog
Cdc16	Q8R349	-0.236	0.472	0.852	FALSE	FALSE	FALSE	0	Cell division cycle protein 16 homolog
Cdc23	Q8BGZ4	-0.266	0.198	0.725	FALSE	FALSE	FALSE	0	Cell division cycle protein 23 homolog
Cdc27	A2A6Q5	-0.0929	0.679	0.886	FALSE	FALSE	FALSE	0	Cell division cycle protein 27 homolog
Cdc34	Q8CFI2	-0.0644	0.875	0.905	FALSE	FALSE	FALSE	0	Ubiquitin-conjugating enzyme E2 R1
Cdc37	Q61081	-0.584	0.11	0.591	FALSE	FALSE	FALSE	0	Hsp90 co-chaperone Cdc37;Hsp90 co-chaperone Cdc37, N-terminally processed
Cdc40	Q9DC48	0.163	0.385	0.829	FALSE	FALSE	FALSE	0	Pre-mRNA-processing factor 17
Cdc42	P60766	0.0958	0.63	0.88	FALSE	FALSE	FALSE	0	Cell division control protein 42 homolog
Cdc42.1	P60766-1	-0.105	0.815	0.9	FALSE	FALSE	TRUE	2	Cell division control protein 42 homolog
Cdc42bpb	Q7TT50	0.307	0.439	0.844	FALSE	FALSE	FALSE	0	Serine/threonine-protein kinase MRCK beta
Cdc42bpg	Q80UW5	0.165	0.81	0.9	FALSE	FALSE	FALSE	0	Serine/threonine-protein kinase MRCK gamma
Cdc42ep2	Q8JZX9	-1.09	0.0146	0.128	FALSE	FALSE	TRUE	3	Cdc42 effector protein 2
Cdc42ep4	Q9JM96	-0.398	0.532	0.864	FALSE	FALSE	FALSE	0	Cdc42 effector protein 4
Cdc5l	Q6A068	-0.0797	0.708	0.889	FALSE	FALSE	FALSE	0	Cell division cycle 5-like protein
Cdc73	Q8JZM7	-0.0404	0.878	0.906	FALSE	FALSE	FALSE	0	Parafibromin
Cdca5	Q9CPY3	-0.383	0.444	0.845	FALSE	FALSE	TRUE	2	Sororin
Cdca7l	Q922M5	0.185	0.665	0.884	FALSE	FALSE	FALSE	0	Cell division cycle-associated 7-like protein;Cell division cycle-associated protein 7
Cdca8	Q8BHX3	1.13	0.0215	0.195	FALSE	FALSE	FALSE	0	Borealin
Cdh1	P09803	-0.551	0.411	0.836	FALSE	FALSE	TRUE	3	Cadherin-1;E-Cad/CTF1;E-Cad/CTF2;E-Cad/CTF3
Cdipt	Q8VDP6	0.446	0.199	0.726	FALSE	FALSE	FALSE	0	CDP-diacylglycerol--inositol 3-phosphatidyltransferase
Cdk1	P11440	-0.0389	0.832	0.902	FALSE	FALSE	FALSE	0	Cyclin-dependent kinase 1
Cdk10	Q3UMM4	0.782	0.487	0.855	FALSE	FALSE	TRUE	2	Cyclin-dependent kinase 10
Cdk11b	P24788	0.101	0.742	0.893	FALSE	FALSE	FALSE	0	Cyclin-dependent kinase 11B
Cdk12	Q14AX6-3	-0.0263	0.966	0.912	FALSE	FALSE	FALSE	0	Cyclin-dependent kinase 12
Cdk13	Q69ZA1-2	-0.167	0.68	0.886	FALSE	FALSE	FALSE	0	Cyclin-dependent kinase 13
Cdk14	O35495	-0.734	0.0312	0.278	FALSE	FALSE	FALSE	0	Cyclin-dependent kinase 14
Cdk17	Q8K0D0	-0.174	0.746	0.894	FALSE	FALSE	FALSE	0	Cyclin-dependent kinase 17
Cdk18	Q04899	-0.44	0.0698	0.461	FALSE	FALSE	FALSE	0	Cyclin-dependent kinase 18
Cdk19	Q8BWD8	-0.331	0.239	0.759	FALSE	FALSE	FALSE	0	Cyclin-dependent kinase 19
Cdk2	P97377-2	-0.136	0.595	0.874	FALSE	FALSE	FALSE	0	Cyclin-dependent kinase 2
Cdk4	P30285	-0.438	0.326	0.807	FALSE	FALSE	FALSE	0	Cyclin-dependent kinase 4
Cdk5	P49615	-0.188	0.476	0.853	FALSE	FALSE	FALSE	0	Cyclin-dependent-like kinase 5
Cdk5rap1	Q8BTW8	0.136	0.552	0.868	FALSE	FALSE	FALSE	0	CDK5 regulatory subunit-associated protein 1
Cdk5rap2	Q8K389	-0.318	0.678	0.886	FALSE	FALSE	FALSE	0	CDK5 regulatory subunit-associated protein 2
Cdk5rap3	Q99LM2	0.00443	0.988	0.914	FALSE	FALSE	FALSE	0	CDK5 regulatory subunit-associated protein 3
Cdk6	Q64261	-0.396	0.0913	0.539	FALSE	FALSE	FALSE	0	Cyclin-dependent kinase 6
Cdk7	Q03147	-0.477	0.364	0.822	FALSE	FALSE	FALSE	0	Cyclin-dependent kinase 7
Cdk8	Q8R3L8-3	-0.389	0.386	0.829	FALSE	FALSE	FALSE	0	Cyclin-dependent kinase 8
Cdk9	Q99J95	-0.25	0.323	0.806	FALSE	FALSE	FALSE	0	Cyclin-dependent kinase 9
Cdkal1	Q91WE6-2	-0.284	0.233	0.756	FALSE	FALSE	FALSE	0	Threonylcarbamoyladenosine tRNA methylthiotransferase
Cdkn1a	P39689	-0.496	0.264	0.776	FALSE	FALSE	FALSE	0	Cyclin-dependent kinase inhibitor 1
Cdkn1b	P46414	-0.249	0.593	0.874	FALSE	FALSE	FALSE	0	Cyclin-dependent kinase inhibitor 1B
Cdkn2aip	Q8BI72	-0.493	0.155	0.675	FALSE	FALSE	FALSE	0	CDKN2A-interacting protein
Cdkn2aipnl	Q9D211	-1.24	0.34	0.813	FALSE	FALSE	TRUE	1	CDKN2AIP N-terminal-like protein
Cds1	P98191	-0.261	0.765	0.895	FALSE	FALSE	TRUE	2	Phosphatidate cytidylyltransferase 1
Cdt1	Q8R4E9	-0.403	0.641	0.881	FALSE	FALSE	TRUE	2	DNA replication factor Cdt1
Cdv3	Q4VAA2-2	-0.127	0.683	0.886	FALSE	FALSE	FALSE	0	Protein CDV3
Cdyl	Q9WTK2-2	-0.405	0.314	0.802	FALSE	FALSE	FALSE	0	Chromodomain Y-like protein
Cdyl2	Q9D5D8	0.0705	0.797	0.899	FALSE	FALSE	FALSE	0	Chromodomain Y-like protein 2
Ceacam1	P31809-4	0.843	0.00868	0.0644	FALSE	FALSE	FALSE	0	Carcinoembryonic antigen-related cell adhesion molecule 1
Cebpa	P53566-4	0.617	0.453	0.848	FALSE	FALSE	FALSE	0	CCAAT/enhancer-binding protein alpha
Cebpb	P28033-3	-0.352	0.464	0.85	FALSE	FALSE	FALSE	0	CCAAT/enhancer-binding protein beta
Cebpd	Q00322	-0.00753	0.986	0.913	FALSE	FALSE	FALSE	0	CCAAT/enhancer-binding protein delta
Cebpg	P53568	0.0895	0.673	0.885	FALSE	FALSE	FALSE	0	CCAAT/enhancer-binding protein gamma
Cebpz	P53569	0.236	0.647	0.882	FALSE	FALSE	FALSE	0	CCAAT/enhancer-binding protein zeta
Cecr5	Q91WM2	0.566	0.11	0.59	FALSE	FALSE	FALSE	0	Cat eye syndrome critical region protein 5 homolog
Celf1	P28659-2	-0.0492	0.919	0.909	FALSE	FALSE	FALSE	0	CUGBP Elav-like family member 1
Celf2	Q9Z0H4-11	-0.228	0.622	0.878	FALSE	FALSE	FALSE	0	CUGBP Elav-like family member 2
Celsr3	Q91ZI0	0.495	0.618	0.878	FALSE	FALSE	FALSE	0	Cadherin EGF LAG seven-pass G-type receptor 3
Cenpa	O35216	-0.0644	0.782	0.897	FALSE	FALSE	FALSE	0	Histone H3-like centromeric protein A
Cenpb	P27790	-0.616	0.248	0.766	FALSE	FALSE	FALSE	0	Major centromere autoantigen B
Cenpc	P49452	-0.142	0.608	0.876	FALSE	FALSE	FALSE	0	Centromere protein C
Cenpe	Q6RT24	-0.439	0.221	0.746	FALSE	FALSE	FALSE	0	Centromere-associated protein E
Cenph	Q9QYM8	-0.0835	0.693	0.888	FALSE	FALSE	FALSE	0	Centromere protein H
Cenpi	Q8K1K4	0.15	0.787	0.898	FALSE	FALSE	FALSE	0	Centromere protein I
Cenpl	Q3U3S3	0.427	0.647	0.882	FALSE	FALSE	TRUE	2	Centromere protein L
Cenpn	Q9CZW2-3	-0.364	0.491	0.856	FALSE	FALSE	FALSE	0	Centromere protein N
Cenpo	Q8K015	-0.222	0.535	0.865	FALSE	FALSE	FALSE	0	Centromere protein O
Cenpp	Q9CZ92	-0.0751	0.898	0.907	FALSE	FALSE	FALSE	0	Centromere protein P
Cenpt	Q3TJM4	-1.28	0.0346	0.301	FALSE	FALSE	FALSE	0	Centromere protein T
Cenpu	Q8C4M7	-0.156	0.711	0.89	FALSE	FALSE	FALSE	0	Centromere protein U
Cenpv	Q9CXS4	0.164	0.613	0.877	FALSE	FALSE	FALSE	0	Centromere protein V
Cep120	Q7TSG1	-0.281	0.581	0.872	FALSE	FALSE	FALSE	0	Centrosomal protein of 120 kDa
Cep128	Q8BI22-2	0.179	0.578	0.872	FALSE	FALSE	FALSE	0	Centrosomal protein of 128 kDa
Cep131	Q62036	-0.256	0.273	0.781	FALSE	FALSE	FALSE	0	Centrosomal protein of 131 kDa
Cep135	Q6P5D4	0.023	0.909	0.908	FALSE	FALSE	FALSE	0	Centrosomal protein of 135 kDa
Cep152	A2AUM9	0.0488	0.787	0.898	FALSE	FALSE	FALSE	0	Centrosomal protein of 152 kDa
Cep164	Q5DU05-2	-0.347	0.628	0.879	FALSE	FALSE	TRUE	2	Centrosomal protein of 164 kDa
Cep250	Q60952	-0.148	0.519	0.862	FALSE	FALSE	FALSE	0	Centrosome-associated protein CEP250
Cep290	Q6A078	0.066	0.982	0.913	FALSE	FALSE	FALSE	0	Centrosomal protein of 290 kDa
Cep295	Q8BQ48-6	0.242	0.486	0.855	FALSE	FALSE	FALSE	0	Centrosomal protein of 295 kDa
Cep41	Q99NF3	-0.265	0.59	0.874	FALSE	FALSE	FALSE	0	Centrosomal protein of 41 kDa
Cep44	Q5HZK1	-0.964	0.174	0.7	FALSE	FALSE	TRUE	1	Centrosomal protein of 44 kDa
Cep55	Q8BT07-2	-0.0145	0.978	0.913	FALSE	FALSE	FALSE	0	Centrosomal protein of 55 kDa
Cep57	Q8CEE0-2	-0.133	0.53	0.864	FALSE	FALSE	FALSE	0	Centrosomal protein of 57 kDa
Cep63	Q3UPP8-3	-0.349	0.598	0.875	FALSE	FALSE	FALSE	0	Centrosomal protein of 63 kDa
Cep78	Q6IRU7	-0.06	0.857	0.904	FALSE	FALSE	FALSE	0	Centrosomal protein of 78 kDa
Cep83	Q9D5R3	0.0203	0.965	0.912	FALSE	FALSE	FALSE	0	Centrosomal protein of 83 kDa
Cep85	Q8BMK0	-0.568	0.444	0.845	FALSE	FALSE	TRUE	2	Centrosomal protein of 85 kDa
Cep95	Q8BVV7	-0.0657	0.937	0.91	FALSE	FALSE	FALSE	0	Centrosomal protein of 95 kDa
Cept1	Q8BGS7-2	0.0433	0.907	0.908	FALSE	FALSE	FALSE	0	Choline/ethanolaminephosphotransferase 1
Cerk	Q8K4Q7	0.303	0.501	0.858	FALSE	FALSE	FALSE	0	Ceramide kinase
Cers2	Q924Z4	0.157	0.649	0.882	FALSE	FALSE	FALSE	0	Ceramide synthase 2
Cers5	Q9D6K9	0.218	0.405	0.835	FALSE	FALSE	FALSE	0	Ceramide synthase 5
Cers6	Q8C172	0.0772	0.89	0.907	FALSE	FALSE	FALSE	0	Ceramide synthase 6
Cetn2	Q9R1K9	0.0397	0.877	0.906	FALSE	FALSE	FALSE	0	Centrin-2
Cetn3	O35648	-0.122	0.724	0.891	FALSE	FALSE	FALSE	0	Centrin-3
Cfap20	Q8BTU1	-0.141	0.535	0.865	FALSE	FALSE	FALSE	0	Cilia- and flagella-associated protein 20
Cfb	P04186	-0.367	0.582	0.873	FALSE	FALSE	FALSE	0	Complement factor B;Complement factor B Ba fragment;Complement factor B Bb fragment
Cfdp1	O88271	0.0585	0.914	0.908	FALSE	FALSE	FALSE	0	Craniofacial development protein 1
Cfh	P06909	0.776	0.726	0.891	FALSE	FALSE	FALSE	0	Complement factor H
Cfl1	P18760	0.27	0.554	0.868	FALSE	FALSE	FALSE	0	Cofilin-1
Cfl2	P45591	0.154	0.92	0.909	FALSE	FALSE	TRUE	2	Cofilin-2
Cflar	O35732	-0.829	0.174	0.7	FALSE	FALSE	FALSE	0	CASP8 and FADD-like apoptosis regulator;CASP8 and FADD-like apoptosis regulator subunit p43;CASP8 and FADD-like apoptosis regulator subunit p12
Cfp	P11680	-0.19	0.463	0.85	FALSE	FALSE	FALSE	0	Properdin
Cggbp1	Q8BHG9	-0.811	0.0652	0.445	FALSE	FALSE	FALSE	0	CGG triplet repeat-binding protein 1
Cgnl1	Q6AW69-5	0.759	0.0264	0.24	FALSE	FALSE	FALSE	0	Cingulin-like protein 1
Cgrrf1	Q8BMJ7	0.144	0.603	0.876	FALSE	FALSE	FALSE	0	Cell growth regulator with RING finger domain protein 1
Chaf1a	Q9QWF0	-0.02	0.969	0.912	FALSE	FALSE	FALSE	0	Chromatin assembly factor 1 subunit A
Chaf1b	Q9D0N7	0.468	0.0573	0.413	FALSE	FALSE	FALSE	0	Chromatin assembly factor 1 subunit B
Champ1	Q8K327	-0.652	0.0368	0.315	FALSE	FALSE	FALSE	0	Chromosome alignment-maintaining phosphoprotein 1
Chchd2	Q9D1L0	0.0334	0.917	0.909	FALSE	FALSE	FALSE	0	Coiled-coil-helix-coiled-coil-helix domain-containing protein 2
Chchd3	Q9CRB9	0.343	0.142	0.655	FALSE	FALSE	FALSE	0	MICOS complex subunit Mic19
Chchd4	Q8VEA4	0.525	0.134	0.64	FALSE	FALSE	FALSE	0	Mitochondrial intermembrane space import and assembly protein 40
Chchd5	Q9CQP3	0.271	0.336	0.811	FALSE	FALSE	FALSE	0	Coiled-coil-helix-coiled-coil-helix domain-containing protein 5
Chchd6	Q91VN4	0.333	0.316	0.803	FALSE	FALSE	FALSE	0	MICOS complex subunit Mic25
Chd1	P40201	0.168	0.394	0.831	FALSE	FALSE	FALSE	0	Chromodomain-helicase-DNA-binding protein 1
Chd1l	Q9CXF7-2	-0.857	0.154	0.673	FALSE	FALSE	FALSE	0	Chromodomain-helicase-DNA-binding protein 1-like
Chd2	E9PZM4	0.1	0.96	0.912	FALSE	FALSE	FALSE	0	Chromodomain-helicase-DNA-binding protein 2
Chd4	Q6PDQ2	-0.297	0.246	0.764	FALSE	FALSE	FALSE	0	Chromodomain-helicase-DNA-binding protein 4
Chd6	A3KFM7-2	0.705	0.566	0.87	FALSE	FALSE	TRUE	3	Chromodomain-helicase-DNA-binding protein 6
Chd7	A2AJK6-3	0.261	0.289	0.79	FALSE	FALSE	FALSE	0	Chromodomain-helicase-DNA-binding protein 7
Chd8	Q09XV5	-0.213	0.465	0.85	FALSE	FALSE	FALSE	0	Chromodomain-helicase-DNA-binding protein 8
Chd9	Q8BYH8-2	-0.0134	0.982	0.913	FALSE	FALSE	FALSE	0	Chromodomain-helicase-DNA-binding protein 9
Cherp	Q8CGZ0	-0.211	0.518	0.861	FALSE	FALSE	FALSE	0	Calcium homeostasis endoplasmic reticulum protein
Chic2	Q9D9G3	0.338	0.543	0.866	FALSE	FALSE	FALSE	0	Cysteine-rich hydrophobic domain-containing protein 2
Chid1	Q922Q9	0.315	0.495	0.857	FALSE	FALSE	FALSE	0	Chitinase domain-containing protein 1
Chil3	O35744	-0.103	0.69	0.887	FALSE	FALSE	FALSE	0	Chitinase-like protein 3
Chkb	O55229	0.125	0.761	0.895	FALSE	FALSE	FALSE	0	Choline/ethanolamine kinase
Chm	Q9QXG2	-0.0338	0.934	0.91	FALSE	FALSE	FALSE	0	Rab proteins geranylgeranyltransferase component A 1
Chmp1a	Q921W0	-0.211	0.487	0.855	FALSE	FALSE	FALSE	0	Charged multivesicular body protein 1a
Chmp1b1	Q99LU0	-0.0595	0.946	0.911	FALSE	FALSE	FALSE	0	Charged multivesicular body protein 1b-1
Chmp2a	Q9DB34	-0.405	0.189	0.717	FALSE	FALSE	FALSE	0	Charged multivesicular body protein 2a
Chmp2b	Q8BJF9	0.0643	0.763	0.895	FALSE	FALSE	FALSE	0	Charged multivesicular body protein 2b
Chmp3	Q9CQ10	-0.291	0.675	0.885	FALSE	FALSE	FALSE	0	Charged multivesicular body protein 3
Chmp4b	Q9D8B3	0.0425	0.945	0.911	FALSE	FALSE	FALSE	0	Charged multivesicular body protein 4b
Chmp5	Q9D7S9	-0.148	0.781	0.897	FALSE	FALSE	FALSE	0	Charged multivesicular body protein 5
Chmp6	P0C0A3	0.0779	0.797	0.899	FALSE	FALSE	FALSE	0	Charged multivesicular body protein 6
Chmp7	Q8R1T1-2	-0.0908	0.682	0.886	FALSE	FALSE	FALSE	0	Charged multivesicular body protein 7
Chordc1	Q9D1P4	-0.421	0.101	0.568	FALSE	FALSE	FALSE	0	Cysteine and histidine-rich domain-containing protein 1
Chrac1	Q9JKP8	-0.408	0.325	0.807	FALSE	FALSE	FALSE	0	Chromatin accessibility complex protein 1
Chst11	Q9JME2	0.72	0.252	0.768	FALSE	FALSE	TRUE	2	Carbohydrate sulfotransferase 11
Chst12	Q99LL3	0.441	0.0615	0.431	FALSE	FALSE	FALSE	0	Carbohydrate sulfotransferase 12
Chst14	Q80V53	0.184	0.401	0.834	FALSE	FALSE	FALSE	0	Carbohydrate sulfotransferase 14
Chst7	Q9EP78	-0.662	0.0746	0.48	FALSE	FALSE	TRUE	1	Carbohydrate sulfotransferase 7
Chsy1	Q6ZQ11	0.0107	0.972	0.913	FALSE	FALSE	FALSE	0	Chondroitin sulfate synthase 1
Chtf18	Q8BIW9	-0.934	0.0922	0.542	FALSE	FALSE	TRUE	1	Chromosome transmission fidelity protein 18 homolog
Chtf8	P0CG14	-0.593	0.196	0.724	FALSE	FALSE	TRUE	2	Chromosome transmission fidelity protein 8 homolog isoform 2
Chtop	Q9CY57-5	-0.342	0.392	0.831	FALSE	FALSE	FALSE	0	Chromatin target of PRMT1 protein
Chuk	Q60680	-0.3	0.406	0.835	FALSE	FALSE	FALSE	0	Inhibitor of nuclear factor kappa-B kinase subunit alpha
Churc1	Q6DG52	0.346	0.285	0.788	FALSE	FALSE	FALSE	0	Protein Churchill
Ciao1	Q99KN2	-0.0631	0.836	0.902	FALSE	FALSE	FALSE	0	Probable cytosolic iron-sulfur protein assembly protein CIAO1
Ciapin1	Q8WTY4	0.264	0.616	0.878	FALSE	FALSE	FALSE	0	Anamorsin
Cib1	Q9Z0F4	0.984	0.0696	0.46	FALSE	FALSE	FALSE	0	Calcium and integrin-binding protein 1
Cic	Q924A2	-0.321	0.213	0.739	FALSE	FALSE	FALSE	0	Protein capicua homolog
Cinp	Q9D0V8	0.788	0.421	0.839	FALSE	FALSE	TRUE	2	Cyclin-dependent kinase 2-interacting protein
Cirbp	P60824	-0.0497	0.894	0.907	FALSE	FALSE	FALSE	0	Cold-inducible RNA-binding protein
Cirh1a	Q8R2N2	0.364	0.186	0.713	FALSE	FALSE	FALSE	0	Cirhin
Cisd1	Q91WS0	-0.0178	0.95	0.911	FALSE	FALSE	FALSE	0	CDGSH iron-sulfur domain-containing protein 1
Cisd2	Q9CQB5	0.101	0.693	0.888	FALSE	FALSE	FALSE	0	CDGSH iron-sulfur domain-containing protein 2
Ckap4	Q8BMK4	0.718	0.021	0.191	FALSE	FALSE	FALSE	0	Cytoskeleton-associated protein 4
Ckap5	A2AGT5-2	-0.434	0.137	0.646	FALSE	FALSE	FALSE	0	Cytoskeleton-associated protein 5
Ckb	Q04447	0.365	0.255	0.77	FALSE	FALSE	FALSE	0	Creatine kinase B-type
Ckmt1	P30275	0.592	0.13	0.634	FALSE	FALSE	FALSE	0	Creatine kinase U-type, mitochondrial
Clasp1	Q80TV8	-0.764	0.0261	0.237	FALSE	FALSE	FALSE	0	CLIP-associating protein 1
Clasp2	Q8BRT1	-0.562	0.0269	0.244	FALSE	FALSE	FALSE	0	CLIP-associating protein 2
Clasp2.1	Q8BRT1-5	-0.706	0.0181	0.162	FALSE	FALSE	FALSE	0	CLIP-associating protein 2
Clasrp	Q8CFC7-2	-0.0138	0.99	0.914	FALSE	FALSE	FALSE	0	CLK4-associating serine/arginine rich protein
Clcc1	Q99LI2	-0.207	0.417	0.838	FALSE	FALSE	FALSE	0	Chloride channel CLIC-like protein 1
Clcn3	P51791-2	0.0292	0.941	0.91	FALSE	FALSE	FALSE	0	H(+)/Cl(-) exchange transporter 3
Clcn4	Q61418	0.28	0.185	0.712	FALSE	FALSE	FALSE	0	H(+)/Cl(-) exchange transporter 4
Clcn5	Q9WVD4	0.0078	0.979	0.913	FALSE	FALSE	FALSE	0	H(+)/Cl(-) exchange transporter 5
Clcn6	O35454	0.00249	0.992	0.914	FALSE	FALSE	FALSE	0	Chloride transport protein 6
Clcn7	O70496	0.383	0.127	0.627	FALSE	FALSE	FALSE	0	H(+)/Cl(-) exchange transporter 7
Clec10a	P49300	-0.676	0.0282	0.255	FALSE	FALSE	FALSE	0	C-type lectin domain family 10 member A
Clec12a	Q504P2	-0.0173	0.93	0.91	FALSE	FALSE	FALSE	0	C-type lectin domain family 12 member A
Clec16a	Q80U30-4	0.77	0.0642	0.441	FALSE	FALSE	FALSE	0	Protein CLEC16A
Clec2d	Q91V08	-0.51	0.0851	0.519	FALSE	FALSE	FALSE	0	C-type lectin domain family 2 member D
Clec2i	Q9WVF9	-0.288	0.2	0.727	FALSE	FALSE	FALSE	0	C-type lectin domain family 2 member I
Clec4a	Q9QZ15	0.369	0.479	0.854	FALSE	FALSE	FALSE	0	C-type lectin domain family 4 member A
Clec4d	Q9Z2H6	0.107	0.762	0.895	FALSE	FALSE	FALSE	0	C-type lectin domain family 4 member D
Clec4e	Q9R0Q8	-0.69	0.0314	0.279	FALSE	FALSE	FALSE	0	C-type lectin domain family 4 member E
Clec5a	Q9R007-1	0.23	0.563	0.87	FALSE	FALSE	FALSE	0	C-type lectin domain family 5 member A
Clec6a	Q9JKF4-2	0.916	0.068	0.455	FALSE	FALSE	FALSE	0	C-type lectin domain family 6 member A
Clic1	Q9Z1Q5	0.0636	0.881	0.906	FALSE	FALSE	FALSE	0	Chloride intracellular channel protein 1
Clic4	Q9QYB1	-0.115	0.708	0.889	FALSE	FALSE	FALSE	0	Chloride intracellular channel protein 4
Clint1	Q99KN9	-0.0376	0.868	0.905	FALSE	FALSE	FALSE	0	Clathrin interactor 1
Clip1	Q922J3	-0.285	0.231	0.754	FALSE	FALSE	FALSE	0	CAP-Gly domain-containing linker protein 1
Clip2	Q9Z0H8-2	-0.0766	0.826	0.901	FALSE	FALSE	FALSE	0	CAP-Gly domain-containing linker protein 2
Clk1	P22518	0.00542	0.99	0.914	FALSE	FALSE	FALSE	0	Dual specificity protein kinase CLK1
Clk2	O35491	0.146	0.725	0.891	FALSE	FALSE	FALSE	0	Dual specificity protein kinase CLK2
Clk3	O35492	-0.252	0.482	0.854	FALSE	FALSE	FALSE	0	Dual specificity protein kinase CLK3
Clk4	O35493	0.258	0.385	0.829	FALSE	FALSE	FALSE	0	Dual specificity protein kinase CLK4
Cln3	Q61124	0.403	0.0879	0.528	FALSE	FALSE	FALSE	0	Battenin
Cln5	Q3UMW8	0.486	0.2	0.727	FALSE	FALSE	FALSE	0	Ceroid-lipofuscinosis neuronal protein 5 homolog
Cln8	Q9QUK3	0.473	0.199	0.726	FALSE	FALSE	FALSE	0	Protein CLN8
Clns1a	Q61189	0.034	0.938	0.91	FALSE	FALSE	FALSE	0	Methylosome subunit pICln
Clock	O08785-2	0.454	0.117	0.607	FALSE	FALSE	FALSE	0	Circadian locomoter output cycles protein kaput
Clp1	Q99LI9	-0.134	0.673	0.885	FALSE	FALSE	FALSE	0	Polyribonucleotide 5-hydroxyl-kinase Clp1
Clpb	Q60649	0.63	0.0448	0.36	FALSE	FALSE	FALSE	0	Caseinolytic peptidase B protein homolog
Clpp	O88696	0.581	0.0274	0.249	FALSE	FALSE	FALSE	0	ATP-dependent Clp protease proteolytic subunit, mitochondrial
Clptm1	Q8VBZ3	0.307	0.12	0.613	FALSE	FALSE	FALSE	0	Cleft lip and palate transmembrane protein 1 homolog
Clptm1l	Q8BXA5	0.356	0.136	0.645	FALSE	FALSE	FALSE	0	Cleft lip and palate transmembrane protein 1-like protein
Clpx	Q9JHS4	0.233	0.233	0.755	FALSE	FALSE	FALSE	0	ATP-dependent Clp protease ATP-binding subunit clpX-like, mitochondrial
Clta	O08585	-0.0386	0.929	0.909	FALSE	FALSE	FALSE	0	Clathrin light chain A
Cltb	Q6IRU5-2	0.128	0.658	0.883	FALSE	FALSE	FALSE	0	Clathrin light chain B
Cltc	Q68FD5	-0.131	0.619	0.878	FALSE	FALSE	FALSE	0	Clathrin heavy chain 1
Cluh	Q5SW19	-0.0819	0.743	0.893	FALSE	FALSE	FALSE	0	Clustered mitochondria protein homolog
Clybl	Q8R4N0	0.423	0.053	0.394	FALSE	FALSE	FALSE	0	Citrate lyase subunit beta-like protein, mitochondrial
Cmas	Q99KK2	-0.34	0.365	0.822	FALSE	FALSE	FALSE	0	N-acylneuraminate cytidylyltransferase
Cmc1	Q9CPZ8	0.299	0.686	0.887	FALSE	FALSE	FALSE	0	COX assembly mitochondrial protein homolog
Cmc2	Q8K199	-0.0959	0.811	0.9	FALSE	FALSE	FALSE	0	COX assembly mitochondrial protein 2 homolog
Cmip	Q9D486	-0.0365	0.94	0.91	FALSE	FALSE	FALSE	0	C-Maf-inducing protein
Cmklr1	P97468	1.18	0.121	0.615	FALSE	FALSE	FALSE	0	Chemokine-like receptor 1
Cmpk1	Q9DBP5	0.0433	0.903	0.908	FALSE	FALSE	FALSE	0	UMP-CMP kinase
Cmpk2	Q3U5Q7	-0.524	0.0565	0.41	FALSE	FALSE	FALSE	0	UMP-CMP kinase 2, mitochondrial
Cmtm3	Q99LJ5	0.514	0.134	0.64	FALSE	FALSE	FALSE	0	CKLF-like MARVEL transmembrane domain-containing protein 3
Cmtm4	Q8CJ61	0.393	0.619	0.878	FALSE	FALSE	FALSE	0	CKLF-like MARVEL transmembrane domain-containing protein 4
Cmtm6	Q9CZ69	0.911	0.108	0.585	FALSE	FALSE	FALSE	0	CKLF-like MARVEL transmembrane domain-containing protein 6
Cmtm7	Q9ESD6-2	0.679	0.0632	0.438	FALSE	FALSE	FALSE	0	CKLF-like MARVEL transmembrane domain-containing protein 7
Cmtr1	Q9DBC3	-0.802	0.022	0.2	FALSE	FALSE	FALSE	0	Cap-specific mRNA (nucleoside-2-O-)-methyltransferase 1
Cmya5	Q70KF4	0.0888	0.934	0.91	FALSE	FALSE	FALSE	0	Cardiomyopathy-associated protein 5
Cnbp	P53996-2	-0.0523	0.884	0.906	FALSE	FALSE	FALSE	0	Cellular nucleic acid-binding protein
Cndp2	Q9D1A2	0.549	0.14	0.651	FALSE	FALSE	FALSE	0	Cytosolic non-specific dipeptidase
Cnep1r1	Q3UJ81	0.243	0.296	0.793	FALSE	FALSE	FALSE	0	Nuclear envelope phosphatase-regulatory subunit 1
Cnn2	Q08093	-0.892	0.0176	0.157	FALSE	FALSE	FALSE	0	Calponin-2
Cnnm2	Q3TWN3-2	0.301	0.611	0.877	FALSE	FALSE	FALSE	0	Metal transporter CNNM2
Cnnm3	Q32NY4	0.39	0.106	0.581	FALSE	FALSE	FALSE	0	Metal transporter CNNM3
Cnnm4	Q69ZF7	0.0689	0.757	0.895	FALSE	FALSE	FALSE	0	Metal transporter CNNM4
Cnot1	Q6ZQ08-2	-0.428	0.166	0.689	FALSE	FALSE	FALSE	0	CCR4-NOT transcription complex subunit 1
Cnot10	Q8BH15	-0.88	0.0926	0.543	FALSE	FALSE	FALSE	0	CCR4-NOT transcription complex subunit 10
Cnot11	Q9CWN7	-0.649	0.0522	0.392	FALSE	FALSE	FALSE	0	CCR4-NOT transcription complex subunit 11
Cnot2	Q8C5L3-2	-0.257	0.599	0.875	FALSE	FALSE	FALSE	0	CCR4-NOT transcription complex subunit 2
Cnot3	Q8K0V4	-0.617	0.045	0.36	FALSE	FALSE	FALSE	0	CCR4-NOT transcription complex subunit 3
Cnot4	Q8BT14-2	-0.217	0.531	0.864	FALSE	FALSE	FALSE	0	CCR4-NOT transcription complex subunit 4
Cnot6l	Q8VEG6-3	-1.98	0.113	0.597	FALSE	FALSE	TRUE	1	CCR4-NOT transcription complex subunit 6-like
Cnot7	Q60809	-0.343	0.427	0.841	FALSE	FALSE	FALSE	0	CCR4-NOT transcription complex subunit 7
Cnot8	Q9D8X5	-0.496	0.13	0.634	FALSE	FALSE	FALSE	0	CCR4-NOT transcription complex subunit 8
Cnp	P16330-2	-0.0734	0.682	0.886	FALSE	FALSE	FALSE	0	2,3-cyclic-nucleotide 3-phosphodiesterase
Cnpy2	Q9QXT0	0.526	0.102	0.57	FALSE	FALSE	FALSE	0	Protein canopy homolog 2
Cnpy3	Q9DAU1	0.3	0.195	0.722	FALSE	FALSE	FALSE	0	Protein canopy homolog 3
Cnpy4	Q8BQ47	0.032	0.926	0.909	FALSE	FALSE	FALSE	0	Protein canopy homolog 4
Cnst	Q8CBC4	-0.535	0.174	0.7	FALSE	FALSE	FALSE	0	Consortin
Cntrl	A2AL36	-0.332	0.157	0.677	FALSE	FALSE	FALSE	0	Centriolin
Cntrob	Q8CB62	-0.369	0.27	0.779	FALSE	FALSE	FALSE	0	Centrobin
COA4	Q8BT51	0.758	0.454	0.848	FALSE	FALSE	TRUE	1	Cytochrome c oxidase assembly factor 4 homolog, mitochondrial
Coa5	Q99M07	-0.637	0.271	0.78	FALSE	FALSE	FALSE	0	Cytochrome c oxidase assembly factor 5
Coa7	Q921H9	0.513	0.0981	0.56	FALSE	FALSE	FALSE	0	Cytochrome c oxidase assembly factor 7
Coasy	Q9DBL7	0.224	0.44	0.844	FALSE	FALSE	FALSE	0	Bifunctional coenzyme A synthase;Phosphopantetheine adenylyltransferase;Dephospho-CoA kinase
Cog1	Q9Z160	-0.327	0.303	0.797	FALSE	FALSE	FALSE	0	Conserved oligomeric Golgi complex subunit 1
Cog2	Q921L5	-0.319	0.362	0.821	FALSE	FALSE	FALSE	0	Conserved oligomeric Golgi complex subunit 2
Cog3	Q8CI04	-0.38	0.12	0.614	FALSE	FALSE	FALSE	0	Conserved oligomeric Golgi complex subunit 3
Cog4	Q8R1U1	-0.343	0.217	0.743	FALSE	FALSE	FALSE	0	Conserved oligomeric Golgi complex subunit 4
Cog5	Q8C0L8	-0.273	0.235	0.757	FALSE	FALSE	FALSE	0	Conserved oligomeric Golgi complex subunit 5
Cog6	Q8R3I3	-0.299	0.451	0.847	FALSE	FALSE	FALSE	0	Conserved oligomeric Golgi complex subunit 6
Cog7	Q3UM29	-0.234	0.388	0.83	FALSE	FALSE	FALSE	0	Conserved oligomeric Golgi complex subunit 7
Cog8	Q9JJA2	-0.307	0.235	0.756	FALSE	FALSE	FALSE	0	Conserved oligomeric Golgi complex subunit 8
Coil	Q5SU73	-0.143	0.565	0.87	FALSE	FALSE	FALSE	0	Coilin
Col18a1	P39061-2	-0.233	0.264	0.776	FALSE	FALSE	FALSE	0	Collagen alpha-1(XVIII) chain;Endostatin
Col1a1	P11087	0.732	0.0786	0.496	FALSE	FALSE	FALSE	0	Collagen alpha-1(I) chain
Col1a2	Q01149	0.691	0.195	0.723	FALSE	FALSE	FALSE	0	Collagen alpha-2(I) chain
Col2a1	P28481-2	-0.172	0.527	0.863	FALSE	FALSE	FALSE	0	Collagen alpha-1(II) chain;Collagen alpha-1(II) chain;Chondrocalcin
Col4a1	P02463	0.439	0.157	0.678	FALSE	FALSE	FALSE	0	Collagen alpha-1(IV) chain;Arresten
Col4a2	P08122	0.672	0.0178	0.159	FALSE	FALSE	FALSE	0	Collagen alpha-2(IV) chain;Canstatin
Col5a2	Q3U962	-0.0288	0.972	0.913	FALSE	FALSE	TRUE	2	Collagen alpha-2(V) chain
Col6a1	Q04857	0.707	0.0782	0.494	FALSE	FALSE	FALSE	0	Collagen alpha-1(VI) chain
Col6a2	Q02788	0.773	0.0553	0.404	FALSE	FALSE	FALSE	0	Collagen alpha-2(VI) chain
Colec12	Q8K4Q8	0.973	0.0323	0.286	FALSE	FALSE	FALSE	0	Collectin-12
Colgalt1	Q8K297	0.495	0.0337	0.296	FALSE	FALSE	FALSE	0	Procollagen galactosyltransferase 1
Commd1	Q8K4M5	0.331	0.394	0.831	FALSE	FALSE	FALSE	0	COMM domain-containing protein 1
Commd10	Q8JZY2	0.409	0.108	0.585	FALSE	FALSE	FALSE	0	COMM domain-containing protein 10
Commd2	Q8BXC6	0.364	0.265	0.777	FALSE	FALSE	FALSE	0	COMM domain-containing protein 2
Commd3	Q63829	0.341	0.221	0.746	FALSE	FALSE	FALSE	0	COMM domain-containing protein 3
Commd4	Q9CQ02	0.816	0.704	0.889	FALSE	FALSE	TRUE	2	COMM domain-containing protein 4
Commd5	Q8R395	0.357	0.458	0.849	FALSE	FALSE	FALSE	0	COMM domain-containing protein 5
Commd7	Q8BG94	0.341	0.556	0.868	FALSE	FALSE	FALSE	0	COMM domain-containing protein 7
Commd8	Q9CZG3	0.221	0.497	0.857	FALSE	FALSE	FALSE	0	COMM domain-containing protein 8
Commd9	Q8K2Q0	0.496	0.0518	0.39	FALSE	FALSE	FALSE	0	COMM domain-containing protein 9
Comt	O88587-2	0.254	0.274	0.782	FALSE	FALSE	FALSE	0	Catechol O-methyltransferase
Comtd1	Q8BIG7	0.677	0.0301	0.27	FALSE	FALSE	FALSE	0	Catechol O-methyltransferase domain-containing protein 1
Copa	Q8CIE6	0.144	0.527	0.863	FALSE	FALSE	FALSE	0	Coatomer subunit alpha;Xenin;Proxenin
Copb1	Q9JIF7	-0.0431	0.874	0.905	FALSE	FALSE	FALSE	0	Coatomer subunit beta
Copb2	O55029	0.15	0.515	0.861	FALSE	FALSE	FALSE	0	Coatomer subunit beta
Cope	O89079	0.221	0.379	0.827	FALSE	FALSE	FALSE	0	Coatomer subunit epsilon
Copg1	Q9QZE5	-0.00243	0.993	0.914	FALSE	FALSE	FALSE	0	Coatomer subunit gamma-1
Copg2	Q9QXK3	0.172	0.511	0.86	FALSE	FALSE	FALSE	0	Coatomer subunit gamma-2
Cops2	P61202	-0.0712	0.842	0.903	FALSE	FALSE	FALSE	0	COP9 signalosome complex subunit 2
Cops3	O88543	-0.135	0.827	0.901	FALSE	FALSE	FALSE	0	COP9 signalosome complex subunit 3
Cops4	O88544	0.0123	0.978	0.913	FALSE	FALSE	FALSE	0	COP9 signalosome complex subunit 4
Cops5	O35864	-0.061	0.816	0.9	FALSE	FALSE	FALSE	0	COP9 signalosome complex subunit 5
Cops6	O88545	-0.217	0.418	0.838	FALSE	FALSE	FALSE	0	COP9 signalosome complex subunit 6
Cops7a	Q9CZ04	0.0324	0.949	0.911	FALSE	FALSE	FALSE	0	COP9 signalosome complex subunit 7a
Cops7b	Q8BV13	-0.254	0.541	0.866	FALSE	FALSE	FALSE	0	COP9 signalosome complex subunit 7b
Cops8	Q8VBV7	-0.0805	0.822	0.901	FALSE	FALSE	FALSE	0	COP9 signalosome complex subunit 8
Copz1	P61924	0.098	0.647	0.882	FALSE	FALSE	FALSE	0	Coatomer subunit zeta-1
Coq10b	Q3THF9-2	0.532	0.241	0.761	FALSE	FALSE	FALSE	0	Coenzyme Q-binding protein COQ10 homolog B, mitochondrial
Coq3	Q8BMS4	0.563	0.0593	0.422	FALSE	FALSE	FALSE	0	Ubiquinone biosynthesis O-methyltransferase, mitochondrial
Coq4	Q8BGB8	0.27	0.384	0.828	FALSE	FALSE	FALSE	0	Ubiquinone biosynthesis protein COQ4 homolog, mitochondrial
Coq5	Q9CXI0	0.306	0.149	0.666	FALSE	FALSE	FALSE	0	2-methoxy-6-polyprenyl-1,4-benzoquinol methylase, mitochondrial
Coq6	Q8R1S0	0.564	0.119	0.612	FALSE	FALSE	FALSE	0	Ubiquinone biosynthesis monooxygenase COQ6, mitochondrial
Coq7	P97478	0.463	0.0535	0.396	FALSE	FALSE	FALSE	0	5-demethoxyubiquinone hydroxylase, mitochondrial
Coq9	Q8K1Z0	0.619	0.122	0.617	FALSE	FALSE	FALSE	0	Ubiquinone biosynthesis protein COQ9, mitochondrial
Coro1a	O89053	-0.35	0.24	0.76	FALSE	FALSE	FALSE	0	Coronin-1A
Coro1b	Q9WUM3	0.0931	0.786	0.898	FALSE	FALSE	FALSE	0	Coronin-1B
Coro1c	Q9WUM4	0.134	0.573	0.871	FALSE	FALSE	FALSE	0	Coronin-1C
Coro2a	Q8C0P5	-0.406	0.211	0.738	FALSE	FALSE	FALSE	0	Coronin-2A
Coro7	Q9D2V7	0.114	0.656	0.883	FALSE	FALSE	FALSE	0	Coronin-7
Cotl1	Q9CQI6	0.197	0.393	0.831	FALSE	FALSE	FALSE	0	Coactosin-like protein
Cox10	Q8CFY5	0.166	0.478	0.853	FALSE	FALSE	FALSE	0	Protoheme IX farnesyltransferase, mitochondrial
Cox11	Q6P8I6	-0.021	0.955	0.911	FALSE	FALSE	FALSE	0	Cytochrome c oxidase assembly protein COX11, mitochondrial
Cox15	Q8BJ03-2	-0.144	0.577	0.872	FALSE	FALSE	FALSE	0	Cytochrome c oxidase assembly protein COX15 homolog
Cox17	P56394	-1.02	0.0164	0.145	FALSE	FALSE	FALSE	0	Cytochrome c oxidase copper chaperone
Cox18	Q8VC74	-0.00555	0.997	0.914	FALSE	FALSE	TRUE	2	Mitochondrial inner membrane protein COX18
Cox20	Q9D7J4	0.23	0.35	0.817	FALSE	FALSE	FALSE	0	Cytochrome c oxidase protein 20 homolog
Cox4i1	P19783	0.0857	0.696	0.888	FALSE	FALSE	FALSE	0	Cytochrome c oxidase subunit 4 isoform 1, mitochondrial
Cox5a	P12787	0.0387	0.861	0.904	FALSE	FALSE	FALSE	0	Cytochrome c oxidase subunit 5A, mitochondrial
Cox5b	P19536	0.345	0.871	0.905	FALSE	FALSE	TRUE	2	Cytochrome c oxidase subunit 5B, mitochondrial
Cox6a1	P43024	-0.171	0.651	0.882	FALSE	FALSE	FALSE	0	Cytochrome c oxidase subunit 6A1, mitochondrial
Cox6b1	P56391	0.0131	0.968	0.912	FALSE	FALSE	FALSE	0	Cytochrome c oxidase subunit 6B1
Cox6c	Q9CPQ1	0.178	0.662	0.884	FALSE	FALSE	FALSE	0	Cytochrome c oxidase subunit 6C
Cox7a2	P48771	0.165	0.663	0.884	FALSE	FALSE	FALSE	0	Cytochrome c oxidase subunit 7A2, mitochondrial
Cp	Q61147	-0.0824	0.846	0.903	FALSE	FALSE	FALSE	0	Ceruloplasmin
Cpd	O89001	0.447	0.247	0.765	FALSE	FALSE	FALSE	0	Carboxypeptidase D
Cpeb4	Q7TN98-4	-0.0842	0.7	0.888	FALSE	FALSE	FALSE	0	Cytoplasmic polyadenylation element-binding protein 4;Cytoplasmic polyadenylation element-binding protein 3
Cpne1	Q8C166	-0.336	0.226	0.75	FALSE	FALSE	FALSE	0	Copine-1
Cpne2	P59108	0.838	0.0522	0.392	FALSE	FALSE	FALSE	0	Copine-2
Cpne3	Q8BT60	-0.157	0.767	0.896	FALSE	FALSE	FALSE	0	Copine-3
Cpox	P36552	0.594	0.0741	0.478	FALSE	FALSE	FALSE	0	Oxygen-dependent coproporphyrinogen-III oxidase, mitochondrial
Cpped1	Q8BFS6-2	0.348	0.368	0.823	FALSE	FALSE	FALSE	0	Serine/threonine-protein phosphatase CPPED1
Cpq	Q9WVJ3	0.237	0.598	0.875	FALSE	FALSE	FALSE	0	Carboxypeptidase Q
Cpsf1	Q9EPU4	-0.245	0.366	0.822	FALSE	FALSE	FALSE	0	Cleavage and polyadenylation specificity factor subunit 1
Cpsf2	O35218	-0.277	0.455	0.848	FALSE	FALSE	FALSE	0	Cleavage and polyadenylation specificity factor subunit 2
Cpsf3	Q9QXK7	-0.186	0.598	0.875	FALSE	FALSE	FALSE	0	Cleavage and polyadenylation specificity factor subunit 3
Cpsf3l	Q9CWS4	-0.0964	0.79	0.898	FALSE	FALSE	FALSE	0	Integrator complex subunit 11
Cpsf4	Q8BQZ5	-0.383	0.245	0.764	FALSE	FALSE	FALSE	0	Cleavage and polyadenylation specificity factor subunit 4
Cpsf6	Q6NVF9	-0.15	0.704	0.889	FALSE	FALSE	FALSE	0	Cleavage and polyadenylation specificity factor subunit 6
Cpsf7	Q8BTV2-2	-0.651	0.0868	0.525	FALSE	FALSE	FALSE	0	Cleavage and polyadenylation specificity factor subunit 7
Cpt2	P52825	0.567	0.029	0.261	FALSE	FALSE	FALSE	0	Carnitine O-palmitoyltransferase 2, mitochondrial
Cr1l	Q64735-2	0.331	0.183	0.71	FALSE	FALSE	FALSE	0	Complement component receptor 1-like protein
Crat	P47934	0.709	0.0297	0.266	FALSE	FALSE	FALSE	0	Carnitine O-acetyltransferase
Crbn	Q8C7D2-2	-0.0734	0.858	0.904	FALSE	FALSE	FALSE	0	Protein cereblon
Creb1	Q01147	-0.557	0.22	0.746	FALSE	FALSE	FALSE	0	Cyclic AMP-responsive element-binding protein 1
Creg1	O88668	1.18	0.0229	0.208	FALSE	FALSE	FALSE	0	Protein CREG1
Creld1	Q91XD7	0.614	0.0654	0.446	FALSE	FALSE	FALSE	0	Cysteine-rich with EGF-like domain protein 1
Creld2	Q9CYA0	0.271	0.215	0.741	FALSE	FALSE	FALSE	0	Cysteine-rich with EGF-like domain protein 2
Crip1	P63254	0.197	0.552	0.868	FALSE	FALSE	FALSE	0	Cysteine-rich protein 1
Crk	Q64010	0.124	0.627	0.879	FALSE	FALSE	FALSE	0	Adapter molecule crk
Crkl	P47941	-0.313	0.262	0.775	FALSE	FALSE	FALSE	0	Crk-like protein
Crlf2	Q8CII9	0.754	0.00971	0.0763	FALSE	FALSE	FALSE	0	Cytokine receptor-like factor 2
Crlf3	Q9Z2L7	0.305	0.312	0.801	FALSE	FALSE	FALSE	0	Cytokine receptor-like factor 3
Crnkl1	P63154	-0.065	0.811	0.9	FALSE	FALSE	FALSE	0	Crooked neck-like protein 1
Crocc	Q8CJ40-3	-0.162	0.468	0.851	FALSE	FALSE	FALSE	0	Rootletin
Crot	Q9DC50	0.384	0.104	0.575	FALSE	FALSE	FALSE	0	Peroxisomal carnitine O-octanoyltransferase
Crtap	Q9CYD3	0.344	0.145	0.66	FALSE	FALSE	FALSE	0	Cartilage-associated protein
Crtc2	Q3U182	0.0923	0.935	0.91	FALSE	FALSE	FALSE	0	CREB-regulated transcription coactivator 2
Crtc3	Q91X84	0.107	0.698	0.888	FALSE	FALSE	FALSE	0	CREB-regulated transcription coactivator 3
Cry1	P97784	0.617	0.308	0.799	FALSE	FALSE	TRUE	2	Cryptochrome-1
Crybg3	Q80W49	-0.226	0.392	0.831	FALSE	FALSE	FALSE	0	Beta/gamma crystallin domain-containing protein 3
Cryl1	Q99KP3	0.545	0.0508	0.386	FALSE	FALSE	FALSE	0	Lambda-crystallin homolog
Cryz	P47199	0.371	0.789	0.898	FALSE	FALSE	TRUE	2	Quinone oxidoreductase
Cryzl1	Q921W4	-0.105	0.626	0.879	FALSE	FALSE	FALSE	0	Quinone oxidoreductase-like protein 1
Cs	Q9CZU6	0.684	0.0162	0.143	FALSE	FALSE	FALSE	0	Citrate synthase, mitochondrial
Csad	Q9DBE0	1.35	0.0135	0.117	FALSE	FALSE	FALSE	0	Cysteine sulfinic acid decarboxylase
Csde1	Q91W50	-0.184	0.387	0.829	FALSE	FALSE	FALSE	0	Cold shock domain-containing protein E1
Cse1l	Q9ERK4	-0.4	0.158	0.678	FALSE	FALSE	FALSE	0	Exportin-2
Csf1r	P09581	0.259	0.254	0.77	FALSE	FALSE	FALSE	0	Macrophage colony-stimulating factor 1 receptor
Csf2rb	P26955	0.653	0.134	0.64	FALSE	FALSE	FALSE	0	Cytokine receptor common subunit beta
Csf2rb2	P26954	0.48	0.127	0.628	FALSE	FALSE	FALSE	0	Interleukin-3 receptor class 2 subunit beta
Csf3r	P40223	-0.0461	0.899	0.907	FALSE	FALSE	FALSE	0	Granulocyte colony-stimulating factor receptor
Csgalnact2	Q8C1F4	0.116	0.699	0.888	FALSE	FALSE	FALSE	0	Chondroitin sulfate N-acetylgalactosaminyltransferase 2
Csk	P41241	-0.3	0.37	0.824	FALSE	FALSE	FALSE	0	Tyrosine-protein kinase CSK
Csnk1a1	Q8BK63-2	-0.399	0.0998	0.564	FALSE	FALSE	FALSE	0	Casein kinase I isoform alpha
Csnk1d	Q9DC28	-0.352	0.16	0.682	FALSE	FALSE	FALSE	0	Casein kinase I isoform delta
Csnk1e	Q9JMK2	0.0708	0.887	0.906	FALSE	FALSE	FALSE	0	Casein kinase I isoform epsilon
Csnk1g1	Q8BTH8	-0.0243	0.943	0.91	FALSE	FALSE	FALSE	0	Casein kinase I isoform gamma-1
Csnk1g2	Q8BVP5	0.597	0.0974	0.558	FALSE	FALSE	FALSE	0	Casein kinase I isoform gamma-2
Csnk1g3	Q8C4X2	0.364	0.149	0.665	FALSE	FALSE	FALSE	0	Casein kinase I isoform gamma-3
Csnk2a1	Q60737	-0.00244	0.993	0.914	FALSE	FALSE	FALSE	0	Casein kinase II subunit alpha
Csnk2a2	O54833	0.0819	0.703	0.889	FALSE	FALSE	FALSE	0	Casein kinase II subunit alpha
Csnk2b	P67871	0.117	0.675	0.885	FALSE	FALSE	FALSE	0	Casein kinase II subunit beta
Cspg4	Q8VHY0	0.114	0.648	0.882	FALSE	FALSE	FALSE	0	Chondroitin sulfate proteoglycan 4
Csrp1	P97315	-0.35	0.32	0.804	FALSE	FALSE	FALSE	0	Cysteine and glycine-rich protein 1
Csrp2bp	Q8CID0	0.64	0.668	0.885	FALSE	FALSE	FALSE	0	Cysteine-rich protein 2-binding protein
Cst3	P21460	0.164	0.76	0.895	FALSE	FALSE	FALSE	0	Cystatin-C
Cstb	Q62426	0.741	0.0964	0.555	FALSE	FALSE	FALSE	0	Cystatin-B
Cstf1	Q99LC2	-0.066	0.787	0.898	FALSE	FALSE	FALSE	0	Cleavage stimulation factor subunit 1
Cstf2	Q8BIQ5-2	-0.496	0.166	0.689	FALSE	FALSE	FALSE	0	Cleavage stimulation factor subunit 2
Cstf2t	Q8C7E9	-0.501	0.24	0.76	FALSE	FALSE	FALSE	0	Cleavage stimulation factor subunit 2 tau variant
Cstf3	Q99LI7	-0.245	0.57	0.871	FALSE	FALSE	FALSE	0	Cleavage stimulation factor subunit 3
Ctbp1	O88712-2	-0.267	0.257	0.772	FALSE	FALSE	FALSE	0	C-terminal-binding protein 1
Ctbp2	P56546	-0.672	0.0214	0.194	FALSE	FALSE	FALSE	0	C-terminal-binding protein 2
Ctbs	Q8R242	0.282	0.387	0.829	FALSE	FALSE	FALSE	0	Di-N-acetylchitobiase
Ctc1	Q5SUQ9	-0.188	0.742	0.893	FALSE	FALSE	FALSE	0	CST complex subunit CTC1
Ctcf	Q61164	-0.0537	0.898	0.907	FALSE	FALSE	FALSE	0	Transcriptional repressor CTCF
Ctdnep1	Q3TP92	0.203	0.488	0.855	FALSE	FALSE	FALSE	0	CTD nuclear envelope phosphatase 1
Ctdp1	Q7TSG2	-0.778	0.0182	0.163	FALSE	FALSE	FALSE	0	RNA polymerase II subunit A C-terminal domain phosphatase
Ctdsp1	P58466	0.219	0.755	0.894	FALSE	FALSE	FALSE	0	Carboxy-terminal domain RNA polymerase II polypeptide A small phosphatase 1;CTD small phosphatase-like protein
Ctdspl2	Q8BG15	-0.208	0.576	0.872	FALSE	FALSE	FALSE	0	CTD small phosphatase-like protein 2
Ctif	Q6PEE2	-0.916	0.286	0.789	FALSE	FALSE	TRUE	2	CBP80/20-dependent translation initiation factor
Ctnna1	P26231	-0.613	0.0894	0.533	FALSE	FALSE	FALSE	0	Catenin alpha-1
Ctnnb1	Q02248	-0.38	0.149	0.665	FALSE	FALSE	FALSE	0	Catenin beta-1
Ctnnbl1	Q9CWL8	-0.509	0.162	0.684	FALSE	FALSE	FALSE	0	Beta-catenin-like protein 1
Ctnnd1	P30999	-0.364	0.12	0.613	FALSE	FALSE	FALSE	0	Catenin delta-1
Ctps1	P70698	-0.29	0.318	0.804	FALSE	FALSE	FALSE	0	CTP synthase 1
Ctps2	P70303	0.379	0.398	0.833	FALSE	FALSE	FALSE	0	CTP synthase 2
Ctr9	Q62018	0.132	0.652	0.883	FALSE	FALSE	FALSE	0	RNA polymerase-associated protein CTR9 homolog
Ctsa	P16675	0.52	0.16	0.682	FALSE	FALSE	FALSE	0	Lysosomal protective protein;Lysosomal protective protein 32 kDa chain;Lysosomal protective protein 20 kDa chain
Ctsb	P10605	0.374	0.186	0.714	FALSE	FALSE	FALSE	0	Cathepsin B;Cathepsin B light chain;Cathepsin B heavy chain
Ctsc	P97821	-0.0363	0.905	0.908	FALSE	FALSE	FALSE	0	Dipeptidyl peptidase 1;Dipeptidyl peptidase 1 exclusion domain chain;Dipeptidyl peptidase 1 heavy chain;Dipeptidyl peptidase 1 light chain
Ctsd	P18242	0.467	0.0701	0.462	FALSE	FALSE	FALSE	0	Cathepsin D
Ctsg	P28293	0.658	0.0206	0.187	FALSE	FALSE	FALSE	0	Cathepsin G
Ctsh	P49935	0.552	0.103	0.574	FALSE	FALSE	FALSE	0	Pro-cathepsin H;Cathepsin H mini chain;Cathepsin H;Cathepsin H heavy chain;Cathepsin H light chain
Ctsk	P55097	0.737	0.244	0.763	FALSE	FALSE	FALSE	0	Cathepsin K
Ctsl	P06797	0.375	0.284	0.788	FALSE	FALSE	FALSE	0	Cathepsin L1;Cathepsin L1 heavy chain;Cathepsin L1 light chain
Ctss	O70370	0.721	0.0337	0.296	FALSE	FALSE	FALSE	0	Cathepsin S
Ctsz	Q9WUU7	0.328	0.294	0.793	FALSE	FALSE	FALSE	0	Cathepsin Z
Cttnbp2nl	Q99LJ0	-0.159	0.714	0.89	FALSE	FALSE	FALSE	0	CTTNBP2 N-terminal-like protein
Ctu1	Q99J10	-0.223	0.58	0.872	FALSE	FALSE	FALSE	0	Cytoplasmic tRNA 2-thiolation protein 1
Ctu2	Q3U308	-0.45	0.21	0.737	FALSE	FALSE	FALSE	0	Cytoplasmic tRNA 2-thiolation protein 2
Cuedc2	Q9CXX9	0.237	0.438	0.844	FALSE	FALSE	FALSE	0	CUE domain-containing protein 2
Cul1	Q9WTX6	-0.0801	0.739	0.893	FALSE	FALSE	FALSE	0	Cullin-1
Cul2	Q9D4H8	-0.142	0.469	0.851	FALSE	FALSE	FALSE	0	Cullin-2
Cul3	Q9JLV5	-0.0436	0.84	0.902	FALSE	FALSE	FALSE	0	Cullin-3
Cul4a	Q3TCH7	0.103	0.652	0.883	FALSE	FALSE	FALSE	0	Cullin-4A
Cul4b	A2A432-2	-0.0492	0.881	0.906	FALSE	FALSE	FALSE	0	Cullin-4B
Cul5	Q9D5V5	0.0715	0.743	0.893	FALSE	FALSE	FALSE	0	Cullin-5
Cux1	P53564-3	-0.282	0.352	0.817	FALSE	FALSE	FALSE	0	Homeobox protein cut-like 1
Cux1.1	P70403	0.000465	0.999	0.914	FALSE	FALSE	FALSE	0	Protein CASP
Cwc15	Q9JHS9	-0.122	0.815	0.9	FALSE	FALSE	FALSE	0	Spliceosome-associated protein CWC15 homolog
Cwc22	Q8C5N3-2	0.00558	0.981	0.913	FALSE	FALSE	FALSE	0	Pre-mRNA-splicing factor CWC22 homolog
Cwc25	Q9DBF7	-0.25	0.238	0.759	FALSE	FALSE	FALSE	0	Pre-mRNA-splicing factor CWC25 homolog
Cwc27	Q3TKY6	-0.065	0.877	0.905	FALSE	FALSE	FALSE	0	Peptidyl-prolyl cis-trans isomerase CWC27 homolog
Cwf19l1	Q8CI33	-0.71	0.0078	0.0551	FALSE	FALSE	FALSE	0	CWF19-like protein 1
Cwf19l2	Q8BG79	0.0265	0.966	0.912	FALSE	FALSE	FALSE	0	CWF19-like protein 2
Cx3cr1	Q9Z0D9	-0.239	0.613	0.877	FALSE	FALSE	FALSE	0	CX3C chemokine receptor 1
Cxcl10	P17515	-1.87	0.0182	0.163	FALSE	FALSE	FALSE	0	C-X-C motif chemokine 10
Cxcl16	Q8BSU2	-0.356	0.177	0.704	FALSE	FALSE	FALSE	0	C-X-C motif chemokine 16
Cxcr4	P70658-2	0.867	0.15	0.667	FALSE	FALSE	FALSE	0	C-X-C chemokine receptor type 4
Cxxc1	Q9CWW7	-0.432	0.308	0.799	FALSE	FALSE	FALSE	0	CXXC-type zinc finger protein 1
Cyb5a	P56395	0.724	0.0187	0.168	FALSE	FALSE	FALSE	0	Cytochrome b5
Cyb5b	Q9CQX2	0.361	0.151	0.669	FALSE	FALSE	FALSE	0	Cytochrome b5 type B
Cyb5d2	Q5SSH8	-0.346	0.838	0.902	FALSE	FALSE	TRUE	2	Neuferricin
Cyb5r1	Q9DB73	0.565	0.0618	0.432	FALSE	FALSE	FALSE	0	NADH-cytochrome b5 reductase 1
Cyb5r3	Q9DCN2-2	0.686	0.0296	0.266	FALSE	FALSE	FALSE	0	NADH-cytochrome b5 reductase 3;NADH-cytochrome b5 reductase 3 membrane-bound form;NADH-cytochrome b5 reductase 3 soluble form
Cyb5r4	Q3TDX8-5	-0.507	0.122	0.617	FALSE	FALSE	FALSE	0	Cytochrome b5 reductase 4
Cyba	Q61462	0.216	0.346	0.815	FALSE	FALSE	FALSE	0	Cytochrome b-245 light chain
Cybb	Q61093	0.428	0.2	0.728	FALSE	FALSE	FALSE	0	Cytochrome b-245 heavy chain
Cyc1	Q9D0M3-2	0.313	0.232	0.754	FALSE	FALSE	FALSE	0	Cytochrome c1, heme protein, mitochondrial
Cycs	P62897	0.374	0.115	0.602	FALSE	FALSE	FALSE	0	Cytochrome c, somatic
Cyfip1	Q7TMB8	0.0233	0.94	0.91	FALSE	FALSE	FALSE	0	Cytoplasmic FMR1-interacting protein 1
Cyfip2	Q5SQX6	0.376	0.189	0.716	FALSE	FALSE	FALSE	0	Cytoplasmic FMR1-interacting protein 2
Cyld	Q80TQ2	-0.311	0.374	0.825	FALSE	FALSE	FALSE	0	Ubiquitin carboxyl-terminal hydrolase CYLD
Cyp20a1	Q8BKE6	0.272	0.245	0.764	FALSE	FALSE	FALSE	0	Cytochrome P450 20A1
Cyp27a1	Q9DBG1	0.00701	0.99	0.914	FALSE	FALSE	FALSE	0	Sterol 26-hydroxylase, mitochondrial
Cyp2j6	O54750	0.784	0.156	0.676	FALSE	FALSE	FALSE	0	Cytochrome P450 2J6
Cyp2s1	Q9DBX6	-0.38	0.22	0.745	FALSE	FALSE	FALSE	0	Cytochrome P450 2S1
Cyp4a10	O88833	0.367	0.835	0.902	FALSE	FALSE	TRUE	2	Cytochrome P450 4A10
Cyp4f3	Q99N16	0.383	0.22	0.745	FALSE	FALSE	FALSE	0	Leukotriene-B(4) omega-hydroxylase 2
Cyp4v2	Q9DBW0	0.109	0.76	0.895	FALSE	FALSE	FALSE	0	Cytochrome P450 4V2
Cyp51a1	Q8K0C4	0.392	0.114	0.599	FALSE	FALSE	FALSE	0	Lanosterol 14-alpha demethylase
Cyth1	Q9QX11-2	-0.00442	0.995	0.914	FALSE	FALSE	FALSE	0	Cytohesin-1
Cyth2	P63034-3	-0.06	0.825	0.901	FALSE	FALSE	FALSE	0	Cytohesin-2
Cyth3	O08967	0.183	0.665	0.884	FALSE	FALSE	TRUE	2	Cytohesin-3
Cyth4	Q80YW0	-0.78	0.0148	0.13	FALSE	FALSE	FALSE	0	Cytohesin-4
D10Jhu81e	Q9D172	0.514	0.0616	0.432	FALSE	FALSE	FALSE	0	ES1 protein homolog, mitochondrial
D11Wsu47e	Q6PIX9	0.301	0.751	0.894	FALSE	FALSE	FALSE	0	Uncharacterized protein C17orf80 homolog
D17h6s53e	Q9Z1R4	-0.271	0.54	0.866	FALSE	FALSE	FALSE	0	Uncharacterized protein C6orf47 homolog
D17Wsu92e	Q3TT38	0.0914	0.756	0.894	FALSE	FALSE	FALSE	0	Uncharacterized protein C6orf106 homolog
D2hgdh	Q8CIM3	0.41	0.278	0.784	FALSE	FALSE	FALSE	0	D-2-hydroxyglutarate dehydrogenase, mitochondrial
D2Wsu81e	Q3UHX9-2	0.312	0.561	0.869	FALSE	FALSE	FALSE	0	Putative methyltransferase C9orf114 homolog
D6Wsu163e	Q91YN0	-0.55	0.275	0.783	FALSE	FALSE	FALSE	0	Protein C12orf4 homolog
Daam1	Q8BPM0-2	-0.0465	0.814	0.9	FALSE	FALSE	FALSE	0	Disheveled-associated activator of morphogenesis 1
Dad1	P61804	0.344	0.339	0.812	FALSE	FALSE	FALSE	0	Dolichyl-diphosphooligosaccharide--protein glycosyltransferase subunit DAD1
Dag1	Q62165	0.918	0.0195	0.176	FALSE	FALSE	FALSE	0	Dystroglycan;Alpha-dystroglycan;Beta-dystroglycan
Daglb	Q91WC9	0.739	0.0213	0.194	FALSE	FALSE	FALSE	0	Sn1-specific diacylglycerol lipase beta
Dak	Q8VC30	0.103	0.779	0.897	FALSE	FALSE	FALSE	0	Bifunctional ATP-dependent dihydroxyacetone kinase/FAD-AMP lyase (cyclizing);ATP-dependent dihydroxyacetone kinase;FAD-AMP lyase (cyclizing)
Dap3	Q9ER88	0.289	0.326	0.807	FALSE	FALSE	FALSE	0	28S ribosomal protein S29, mitochondrial
Dapk1	Q80YE7-2	0.491	0.288	0.789	FALSE	FALSE	FALSE	0	Death-associated protein kinase 1
Dapk3	O54784	-0.687	0.32	0.805	FALSE	FALSE	FALSE	0	Death-associated protein kinase 3
Dapp1	Q9QXT1	-0.496	0.0573	0.413	FALSE	FALSE	FALSE	0	Dual adapter for phosphotyrosine and 3-phosphotyrosine and 3-phosphoinositide
Dars	Q922B2	-0.172	0.468	0.851	FALSE	FALSE	FALSE	0	Aspartate--tRNA ligase, cytoplasmic
Dars2	Q8BIP0	0.486	0.0308	0.275	FALSE	FALSE	FALSE	0	Aspartate--tRNA ligase, mitochondrial
Daxx	O35613	-0.669	0.0697	0.461	FALSE	FALSE	FALSE	0	Death domain-associated protein 6
Dazap1	Q9JII5-2	-0.122	0.832	0.902	FALSE	FALSE	FALSE	0	DAZ-associated protein 1
Dbi	P31786	0.343	0.444	0.845	FALSE	FALSE	FALSE	0	Acyl-CoA-binding protein
Dbnl	Q62418-3	-0.168	0.531	0.864	FALSE	FALSE	FALSE	0	Drebrin-like protein
Dbr1	Q923B1	-0.678	0.201	0.728	FALSE	FALSE	FALSE	0	Lariat debranching enzyme
Dbt	P53395	0.281	0.707	0.889	FALSE	FALSE	FALSE	0	Lipoamide acyltransferase component of branched-chain alpha-keto acid dehydrogenase complex, mitochondrial
Dcaf11	Q91VU6	0.258	0.446	0.846	FALSE	FALSE	FALSE	0	DDB1- and CUL4-associated factor 11
Dcaf13	Q6PAC3	0.193	0.395	0.832	FALSE	FALSE	FALSE	0	DDB1- and CUL4-associated factor 13
Dcaf5	Q80T85	-0.166	0.669	0.885	FALSE	FALSE	FALSE	0	DDB1- and CUL4-associated factor 5
Dcaf6	Q9DC22	-1.32	0.264	0.776	FALSE	FALSE	TRUE	2	DDB1- and CUL4-associated factor 6
Dcaf7	P61963	-0.403	0.279	0.785	FALSE	FALSE	FALSE	0	DDB1- and CUL4-associated factor 7
Dcaf8	Q8N7N5	-0.0746	0.748	0.894	FALSE	FALSE	FALSE	0	DDB1- and CUL4-associated factor 8
Dcakd	Q8BHC4	-0.125	0.702	0.889	FALSE	FALSE	FALSE	0	Dephospho-CoA kinase domain-containing protein
Dck	P43346	-0.813	0.128	0.631	FALSE	FALSE	FALSE	0	Deoxycytidine kinase
Dclre1c	Q8K4J0-2	-0.388	0.299	0.795	FALSE	FALSE	FALSE	0	Protein artemis
Dcp1a	Q91YD3	-0.862	0.0247	0.225	FALSE	FALSE	FALSE	0	mRNA-decapping enzyme 1A
Dcp1b	Q3U564-2	-1.21	0.0242	0.22	FALSE	FALSE	TRUE	2	mRNA-decapping enzyme 1B
Dcp2	Q9CYC6	-0.661	0.244	0.763	FALSE	FALSE	FALSE	0	m7GpppN-mRNA hydrolase
Dcps	Q9DAR7	-0.043	0.861	0.904	FALSE	FALSE	FALSE	0	m7GpppX diphosphatase
Dctn1	O08788	-0.149	0.627	0.879	FALSE	FALSE	FALSE	0	Dynactin subunit 1
Dctn2	Q99KJ8	-0.121	0.685	0.887	FALSE	FALSE	FALSE	0	Dynactin subunit 2
Dctn3	Q9Z0Y1	0.0193	0.956	0.911	FALSE	FALSE	FALSE	0	Dynactin subunit 3
Dctn4	Q8CBY8-2	-0.178	0.585	0.873	FALSE	FALSE	FALSE	0	Dynactin subunit 4
Dctn5	Q9QZB9	0.417	0.407	0.835	FALSE	FALSE	FALSE	0	Dynactin subunit 5
Dctn6	Q9WUB4	0.0053	0.986	0.913	FALSE	FALSE	FALSE	0	Dynactin subunit 6
Dcun1d1	Q9QZ73	0.0945	0.768	0.896	FALSE	FALSE	FALSE	0	DCN1-like protein 1
Dcun1d3	Q8K0V2	0.737	0.0116	0.0979	FALSE	FALSE	FALSE	0	DCN1-like protein 3
Dcun1d5	Q9CXV9	-0.738	0.247	0.765	FALSE	FALSE	TRUE	2	DCN1-like protein 5
Dcxr	Q91X52	-0.00943	0.977	0.913	FALSE	FALSE	FALSE	0	L-xylulose reductase
Ddb1	Q3U1J4	0.272	0.221	0.746	FALSE	FALSE	FALSE	0	DNA damage-binding protein 1
Ddhd1	Q80YA3-2	0.454	0.678	0.886	FALSE	FALSE	FALSE	0	Phospholipase DDHD1
Ddhd2	Q80Y98	-0.0987	0.828	0.901	FALSE	FALSE	FALSE	0	Phospholipase DDHD2
Ddi2	A2ADY9	-0.327	0.384	0.829	FALSE	FALSE	FALSE	0	Protein DDI1 homolog 2
Ddost	O54734	0.443	0.0458	0.364	FALSE	FALSE	FALSE	0	Dolichyl-diphosphooligosaccharide--protein glycosyltransferase 48 kDa subunit
Ddrgk1	Q80WW9	0.0426	0.831	0.902	FALSE	FALSE	FALSE	0	DDRGK domain-containing protein 1
Ddt	O35215	0.394	0.446	0.846	FALSE	FALSE	FALSE	0	D-dopachrome decarboxylase
Ddx1	Q91VR5	-0.051	0.821	0.901	FALSE	FALSE	FALSE	0	ATP-dependent RNA helicase DDX1
Ddx10	Q80Y44	0.134	0.749	0.894	FALSE	FALSE	FALSE	0	Probable ATP-dependent RNA helicase DDX10
Ddx17	Q501J6	-0.341	0.332	0.81	FALSE	FALSE	FALSE	0	Probable ATP-dependent RNA helicase DDX17
Ddx18	Q8K363	0.195	0.441	0.845	FALSE	FALSE	FALSE	0	ATP-dependent RNA helicase DDX18
Ddx19a	Q61655	-0.445	0.0608	0.428	FALSE	FALSE	FALSE	0	ATP-dependent RNA helicase DDX19A
Ddx20	Q9JJY4	-0.349	0.164	0.687	FALSE	FALSE	FALSE	0	Probable ATP-dependent RNA helicase DDX20
Ddx21	Q9JIK5	0.239	0.469	0.851	FALSE	FALSE	FALSE	0	Nucleolar RNA helicase 2
Ddx24	Q9ESV0	-0.0192	0.942	0.91	FALSE	FALSE	FALSE	0	ATP-dependent RNA helicase DDX24
Ddx26b	Q8BND4	-0.654	0.12	0.612	FALSE	FALSE	FALSE	0	Protein DDX26B
Ddx27	Q921N6	0.26	0.287	0.789	FALSE	FALSE	FALSE	0	Probable ATP-dependent RNA helicase DDX27
Ddx28	Q9CWT6	0.522	0.0344	0.3	FALSE	FALSE	FALSE	0	Probable ATP-dependent RNA helicase DDX28
Ddx31	Q6NZQ2	0.352	0.505	0.859	FALSE	FALSE	FALSE	0
Ddx39a	Q8VDW0	0.722	0.0715	0.467	FALSE	FALSE	FALSE	0	ATP-dependent RNA helicase DDX39A
Ddx39b	Q9Z1N5	0.901	0.0158	0.139	FALSE	FALSE	FALSE	0	Spliceosome RNA helicase Ddx39b
Ddx3x	Q62167	-0.118	0.667	0.884	FALSE	FALSE	FALSE	0	ATP-dependent RNA helicase DDX3X;Putative ATP-dependent RNA helicase Pl10
Ddx3y	Q62095	-0.151	0.508	0.86	FALSE	FALSE	FALSE	0	ATP-dependent RNA helicase DDX3Y
Ddx41	Q91VN6	-0.0887	0.808	0.9	FALSE	FALSE	FALSE	0	Probable ATP-dependent RNA helicase DDX41
Ddx42	Q810A7	-0.107	0.706	0.889	FALSE	FALSE	FALSE	0	ATP-dependent RNA helicase DDX42
Ddx46	Q569Z5	-0.339	0.317	0.803	FALSE	FALSE	FALSE	0	Probable ATP-dependent RNA helicase DDX46
Ddx47	Q9CWX9	0.133	0.745	0.893	FALSE	FALSE	FALSE	0	Probable ATP-dependent RNA helicase DDX47
Ddx49	Q4FZF3	-0.299	0.255	0.77	FALSE	FALSE	FALSE	0	Probable ATP-dependent RNA helicase DDX49
Ddx5	Q61656	0.198	0.536	0.865	FALSE	FALSE	FALSE	0	Probable ATP-dependent RNA helicase DDX5
Ddx50	Q99MJ9	0.458	0.193	0.721	FALSE	FALSE	FALSE	0	ATP-dependent RNA helicase DDX50
Ddx51	Q6P9R1	0.19	0.486	0.855	FALSE	FALSE	FALSE	0	ATP-dependent RNA helicase DDX51
Ddx52	Q8K301	0.244	0.661	0.884	FALSE	FALSE	FALSE	0	Probable ATP-dependent RNA helicase DDX52
Ddx54	Q8K4L0	0.314	0.431	0.842	FALSE	FALSE	FALSE	0	ATP-dependent RNA helicase DDX54
Ddx55	Q6ZPL9	0.127	0.787	0.898	FALSE	FALSE	FALSE	0	ATP-dependent RNA helicase DDX55
Ddx56	Q9D0R4	0.122	0.79	0.898	FALSE	FALSE	FALSE	0	Probable ATP-dependent RNA helicase DDX56
Ddx58	Q6Q899	-0.771	0.109	0.588	FALSE	FALSE	FALSE	0	Probable ATP-dependent RNA helicase DDX58
Ddx6	P54823	-0.818	0.0109	0.0898	FALSE	FALSE	FALSE	0	Probable ATP-dependent RNA helicase DDX6
Decr1	Q9CQ62	0.491	0.0897	0.534	FALSE	FALSE	FALSE	0	2,4-dienoyl-CoA reductase, mitochondrial
Decr2	Q9WV68	0.476	0.0571	0.413	FALSE	FALSE	FALSE	0	Peroxisomal 2,4-dienoyl-CoA reductase
Dedd	Q9Z1L3	0.121	0.805	0.899	FALSE	FALSE	FALSE	0	Death effector domain-containing protein
Def6	Q8C2K1	-0.518	0.0647	0.443	FALSE	FALSE	FALSE	0	Differentially expressed in FDCP 6
Def8	Q99J78	0.689	0.179	0.706	FALSE	FALSE	FALSE	0	Differentially expressed in FDCP 8
Degs1	O09005	0.368	0.171	0.696	FALSE	FALSE	FALSE	0	Sphingolipid delta(4)-desaturase DES1
Dek	Q7TNV0	-0.485	0.185	0.712	FALSE	FALSE	FALSE	0	Protein DEK
Dennd1a	Q8K382	-0.472	0.112	0.595	FALSE	FALSE	FALSE	0	DENN domain-containing protein 1A
Dennd1b	Q3U1T9	-0.157	0.566	0.87	FALSE	FALSE	FALSE	0	DENN domain-containing protein 1B
Dennd1c	Q8CFK6	-0.799	0.0308	0.275	FALSE	FALSE	FALSE	0	DENN domain-containing protein 1C
Dennd4b	Q3U1Y4	-0.272	0.305	0.798	FALSE	FALSE	FALSE	0	DENN domain-containing protein 4B
Dennd4c	A6H8H2	-0.366	0.102	0.569	FALSE	FALSE	FALSE	0	DENN domain-containing protein 4C
Dennd5a	Q6PAL8	-0.546	0.0672	0.452	FALSE	FALSE	FALSE	0	DENN domain-containing protein 5A
Dennd6a	Q8BH65-2	0.119	0.569	0.87	FALSE	FALSE	FALSE	0	Protein DENND6A
Denr	Q9CQJ6	-0.424	0.151	0.67	FALSE	FALSE	FALSE	0	Density-regulated protein
Depdc5	P61460-2	0.217	0.39	0.83	FALSE	FALSE	FALSE	0	DEP domain-containing protein 5
Depdc7	Q91WS7	-0.549	0.682	0.886	FALSE	FALSE	TRUE	2	DEP domain-containing protein 7
Deptor	Q570Y9-2	-0.622	0.0695	0.46	FALSE	FALSE	FALSE	0	DEP domain-containing mTOR-interacting protein
Dera	Q91YP3	-0.0294	0.877	0.906	FALSE	FALSE	FALSE	0	Deoxyribose-phosphate aldolase
Derl1	Q99J56	0.373	0.162	0.684	FALSE	FALSE	FALSE	0	Derlin-1
Derl2	Q8BNI4	0.494	0.0564	0.409	FALSE	FALSE	FALSE	0	Derlin-2
Des	P31001	-0.22	0.537	0.865	FALSE	FALSE	FALSE	0	Desmin
Desi2	Q9D291	-0.13	0.717	0.89	FALSE	FALSE	FALSE	0	Desumoylating isopeptidase 2
Dffa	O54786	-0.108	0.73	0.892	FALSE	FALSE	FALSE	0	DNA fragmentation factor subunit alpha
Dfna5	Q9Z2D3	-0.384	0.67	0.885	FALSE	FALSE	FALSE	0	Non-syndromic hearing impairment protein 5 homolog
Dgat1	Q9Z2A7	0.493	0.0518	0.39	FALSE	FALSE	FALSE	0	Diacylglycerol O-acyltransferase 1
Dgcr14	O70279	-0.138	0.755	0.894	FALSE	FALSE	FALSE	0	Protein DGCR14
Dgcr2	P98154	0.182	0.811	0.9	FALSE	FALSE	FALSE	0	Integral membrane protein DGCR2/IDD
Dgcr8	Q9EQM6	0.108	0.856	0.904	FALSE	FALSE	FALSE	0	Microprocessor complex subunit DGCR8
Dgka	O88673	-0.0679	0.926	0.909	FALSE	FALSE	FALSE	0	Diacylglycerol kinase alpha
Dgke	Q9R1C6	0.578	0.297	0.794	FALSE	FALSE	FALSE	0	Diacylglycerol kinase epsilon
Dgkq	Q6P5E8	-0.0855	0.814	0.9	FALSE	FALSE	FALSE	0	Diacylglycerol kinase theta
Dgkz	Q80UP3	0.0181	0.939	0.91	FALSE	FALSE	FALSE	0	Diacylglycerol kinase zeta
Dguok	Q9QX60-2	0.604	0.0237	0.216	FALSE	FALSE	FALSE	0	Deoxyguanosine kinase, mitochondrial
Dhcr24	Q8VCH6	0.669	0.0919	0.541	FALSE	FALSE	FALSE	0	Delta(24)-sterol reductase
Dhcr7	O88455	0.23	0.4	0.833	FALSE	FALSE	FALSE	0	7-dehydrocholesterol reductase
Dhdds	Q99KU1	0.282	0.187	0.714	FALSE	FALSE	FALSE	0	Dehydrodolichyl diphosphate syntase complex subunit Dhdds
Dhdh	Q9DBB8	0.503	0.265	0.777	FALSE	FALSE	FALSE	0	Trans-1,2-dihydrobenzene-1,2-diol dehydrogenase
Dhfr	P00375	-0.835	0.0122	0.104	FALSE	FALSE	FALSE	0	Dihydrofolate reductase
Dhodh	O35435	0.245	0.228	0.751	FALSE	FALSE	FALSE	0	Dihydroorotate dehydrogenase (quinone), mitochondrial
Dhps	Q3TXU5	0.154	0.709	0.889	FALSE	FALSE	TRUE	2	Deoxyhypusine synthase
Dhrs1	Q99L04	0.24	0.267	0.778	FALSE	FALSE	FALSE	0	Dehydrogenase/reductase SDR family member 1
Dhrs11	Q3U0B3	0.246	0.72	0.891	FALSE	FALSE	FALSE	0	Dehydrogenase/reductase SDR family member 11
Dhrs13	Q5SS80-2	0.0746	0.806	0.899	FALSE	FALSE	FALSE	0	Dehydrogenase/reductase SDR family member 13
Dhrs3	O88876	-0.126	0.825	0.901	FALSE	FALSE	FALSE	0	Short-chain dehydrogenase/reductase 3
Dhrs4	Q99LB2	0.199	0.399	0.833	FALSE	FALSE	FALSE	0	Dehydrogenase/reductase SDR family member 4
Dhrs7	Q9CXR1	0.551	0.0603	0.426	FALSE	FALSE	FALSE	0	Dehydrogenase/reductase SDR family member 7
Dhrs7b	Q99J47	0.411	0.0806	0.503	FALSE	FALSE	FALSE	0	Dehydrogenase/reductase SDR family member 7B
Dhrsx	Q8VBZ0	0.464	0.114	0.6	FALSE	FALSE	FALSE	0	Dehydrogenase/reductase SDR family member on chromosome X homolog
Dhx15	O35286	-0.176	0.533	0.864	FALSE	FALSE	FALSE	0	Pre-mRNA-splicing factor ATP-dependent RNA helicase DHX15
Dhx29	Q6PGC1	-0.642	0.0177	0.158	FALSE	FALSE	FALSE	0	ATP-dependent RNA helicase Dhx29
Dhx30	Q99PU8-3	0.275	0.477	0.853	FALSE	FALSE	FALSE	0	Putative ATP-dependent RNA helicase DHX30
Dhx32	Q8BZS9-2	0.343	0.196	0.724	FALSE	FALSE	FALSE	0	Putative pre-mRNA-splicing factor ATP-dependent RNA helicase DHX32
Dhx33	Q80VY9	0.141	0.879	0.906	FALSE	FALSE	FALSE	0	Putative ATP-dependent RNA helicase DHX33
Dhx34	Q9DBV3	-0.0138	0.96	0.912	FALSE	FALSE	FALSE	0	Probable ATP-dependent RNA helicase DHX34
Dhx36	Q8VHK9	-0.36	0.163	0.685	FALSE	FALSE	FALSE	0	ATP-dependent RNA helicase DHX36
Dhx40	Q6PE54	-0.396	0.524	0.862	FALSE	FALSE	FALSE	0	Probable ATP-dependent RNA helicase DHX40
Dhx57	Q6P5D3-2	0.141	0.73	0.892	FALSE	FALSE	FALSE	0	Putative ATP-dependent RNA helicase DHX57
Dhx8	A2A4P0	0.0121	0.959	0.912	FALSE	FALSE	FALSE	0	ATP-dependent RNA helicase DHX8
Dhx9	O70133	0.0405	0.889	0.906	FALSE	FALSE	FALSE	0	ATP-dependent RNA helicase A
Diablo	Q9JIQ3	0.631	0.0878	0.528	FALSE	FALSE	FALSE	0	Diablo homolog, mitochondrial
Diaph1	O08808	0.0425	0.9	0.907	FALSE	FALSE	FALSE	0	Protein diaphanous homolog 1
Diaph2	O70566	-0.425	0.176	0.702	FALSE	FALSE	FALSE	0	Protein diaphanous homolog 2
Diaph3	Q9Z207	0.774	0.158	0.679	FALSE	FALSE	FALSE	0	Protein diaphanous homolog 3
Dicer1	Q8R418	0.00297	0.995	0.914	FALSE	FALSE	FALSE	0	Endoribonuclease Dicer
Dido1	Q8C9B9	-0.861	0.0789	0.497	FALSE	FALSE	FALSE	0	Death-inducer obliterator 1
Diexf	Q8BTT6	-0.153	0.63	0.88	FALSE	FALSE	FALSE	0	Digestive organ expansion factor homolog
Dimt1	Q9D0D4	0.0944	0.859	0.904	FALSE	FALSE	FALSE	0	Probable dimethyladenosine transferase
Dip2a	Q8BWT5	0.018	0.925	0.909	FALSE	FALSE	FALSE	0	Disco-interacting protein 2 homolog A
Dip2b	Q3UH60	0.0913	0.694	0.888	FALSE	FALSE	FALSE	0	Disco-interacting protein 2 homolog B
Dirc2	Q8BFQ6	0.514	0.212	0.739	FALSE	FALSE	FALSE	0	Disrupted in renal carcinoma protein 2 homolog
Dis3	Q9CSH3	-0.675	0.0184	0.165	FALSE	FALSE	FALSE	0	Exosome complex exonuclease RRP44
Dis3l	Q8C0S1	-0.325	0.252	0.769	FALSE	FALSE	FALSE	0	DIS3-like exonuclease 1
Dis3l2	Q8CI75	-0.129	0.587	0.873	FALSE	FALSE	FALSE	0	DIS3-like exonuclease 2
Disc1	Q811T9-3	-0.0883	0.857	0.904	FALSE	FALSE	FALSE	0	Disrupted in schizophrenia 1 homolog
Dkc1	Q9ESX5	0.113	0.602	0.876	FALSE	FALSE	FALSE	0	H/ACA ribonucleoprotein complex subunit 4
Dlat	Q8BMF4	0.625	0.0105	0.0857	FALSE	FALSE	FALSE	0	Dihydrolipoyllysine-residue acetyltransferase component of pyruvate dehydrogenase complex, mitochondrial
Dld	O08749	0.536	0.0636	0.439	FALSE	FALSE	FALSE	0	Dihydrolipoyl dehydrogenase, mitochondrial
Dlg1	Q811D0-2	-0.253	0.376	0.826	FALSE	FALSE	FALSE	0	Disks large homolog 1
Dlgap4	B1AZP2-3	-0.268	0.755	0.894	FALSE	FALSE	FALSE	0	Disks large-associated protein 4
Dlgap5	Q8K4R9-2	0.069	0.936	0.91	FALSE	FALSE	FALSE	0	Disks large-associated protein 5
Dlst	Q9D2G2	0.475	0.0326	0.288	FALSE	FALSE	FALSE	0	Dihydrolipoyllysine-residue succinyltransferase component of 2-oxoglutarate dehydrogenase complex, mitochondrial
Dmap1	Q9JI44	-0.133	0.568	0.87	FALSE	FALSE	FALSE	0	DNA methyltransferase 1-associated protein 1
Dmd	P11531	0.867	0.257	0.771	FALSE	FALSE	FALSE	0	Dystrophin
Dmxl1	Q6PNC0	0.0153	0.935	0.91	FALSE	FALSE	FALSE	0	DmX-like protein 1
Dmxl2	Q8BPN8-2	0.402	0.127	0.627	FALSE	FALSE	FALSE	0	DmX-like protein 2
Dnaaf5	B9EJR8	-0.219	0.504	0.859	FALSE	FALSE	FALSE	0	Dynein assembly factor 5, axonemal
Dnah1	E9Q8T7	0.54	0.125	0.624	FALSE	FALSE	FALSE	0
Dnah17	Q69Z23-2	0.0866	0.894	0.907	FALSE	FALSE	FALSE	0	Dynein heavy chain 17, axonemal
Dnah5	Q8VHE6	0.215	0.447	0.846	FALSE	FALSE	FALSE	0	Dynein heavy chain 5, axonemal
Dnaja1	P63037	-0.102	0.633	0.88	FALSE	FALSE	FALSE	0	DnaJ homolog subfamily A member 1
Dnaja2	Q9QYJ0	-0.0597	0.855	0.904	FALSE	FALSE	FALSE	0	DnaJ homolog subfamily A member 2
Dnaja3	Q99M87	0.304	0.129	0.631	FALSE	FALSE	FALSE	0	DnaJ homolog subfamily A member 3, mitochondrial
Dnajb1	Q9QYJ3	0.0202	0.94	0.91	FALSE	FALSE	FALSE	0	DnaJ homolog subfamily B member 1
Dnajb11	Q99KV1	0.268	0.273	0.781	FALSE	FALSE	FALSE	0	DnaJ homolog subfamily B member 11
Dnajb12	Q9QYI4	0.301	0.219	0.745	FALSE	FALSE	FALSE	0	DnaJ homolog subfamily B member 12
Dnajb14	Q149L6	0.335	0.199	0.727	FALSE	FALSE	FALSE	0	DnaJ homolog subfamily B member 14
Dnajb4	Q9D832	0.466	0.0469	0.369	FALSE	FALSE	FALSE	0	DnaJ homolog subfamily B member 4
Dnajb5	O89114	1.02	0.446	0.846	FALSE	FALSE	TRUE	2	DnaJ homolog subfamily B member 5
Dnajb6	O54946	0.0259	0.941	0.91	FALSE	FALSE	FALSE	0	DnaJ homolog subfamily B member 6
Dnajb9	Q9QYI6	0.0905	0.692	0.887	FALSE	FALSE	FALSE	0	DnaJ homolog subfamily B member 9
Dnajc1	Q61712	-0.00398	0.984	0.913	FALSE	FALSE	FALSE	0	DnaJ homolog subfamily C member 1
Dnajc10	Q9DC23	0.408	0.102	0.572	FALSE	FALSE	FALSE	0	DnaJ homolog subfamily C member 10
Dnajc11	Q5U458	0.359	0.166	0.69	FALSE	FALSE	FALSE	0	DnaJ homolog subfamily C member 11
Dnajc14	Q921R4	0.238	0.448	0.846	FALSE	FALSE	FALSE	0	DnaJ homolog subfamily C member 14
Dnajc16	Q80TN4	0.11	0.576	0.872	FALSE	FALSE	FALSE	0	DnaJ homolog subfamily C member 16
Dnajc19	Q9CQV7	0.172	0.637	0.881	FALSE	FALSE	FALSE	0	Mitochondrial import inner membrane translocase subunit TIM14
Dnajc2	P54103	-0.641	0.102	0.571	FALSE	FALSE	FALSE	0	DnaJ homolog subfamily C member 2;DnaJ homolog subfamily C member 2, N-terminally processed
Dnajc21	E9Q8D0	-0.551	0.163	0.686	FALSE	FALSE	FALSE	0
Dnajc25	A2ALW5	0.318	0.142	0.655	FALSE	FALSE	FALSE	0	DnaJ homolog subfamily C member 25
Dnajc28	Q8VCE1	0.155	0.703	0.889	FALSE	FALSE	FALSE	0	DnaJ homolog subfamily C member 28
Dnajc3	Q91YW3	0.0951	0.665	0.884	FALSE	FALSE	FALSE	0	DnaJ homolog subfamily C member 3
Dnajc5	P60904	0.627	0.0138	0.12	FALSE	FALSE	FALSE	0	DnaJ homolog subfamily C member 5
Dnajc7	Q9QYI3	-0.103	0.599	0.875	FALSE	FALSE	FALSE	0	DnaJ homolog subfamily C member 7
Dnajc8	Q6NZB0	-0.544	0.082	0.508	FALSE	FALSE	FALSE	0	DnaJ homolog subfamily C member 8
Dnajc9	Q91WN1	-0.331	0.148	0.665	FALSE	FALSE	FALSE	0	DnaJ homolog subfamily C member 9
Dnase2	P56542	0.11	0.775	0.896	FALSE	FALSE	FALSE	0	Deoxyribonuclease-2-alpha
Dnlz	Q9D113	0.502	0.055	0.403	FALSE	FALSE	FALSE	0	DNL-type zinc finger protein
Dnm1l	Q8K1M6	-0.342	0.253	0.769	FALSE	FALSE	FALSE	0	Dynamin-1-like protein
Dnm1l.1	Q8K1M6-3	-0.274	0.431	0.842	FALSE	FALSE	FALSE	0	Dynamin-1-like protein
Dnm2	P39054	-0.427	0.434	0.843	FALSE	FALSE	FALSE	0	Dynamin-2
Dnmbp	Q6TXD4	-0.44	0.0959	0.553	FALSE	FALSE	FALSE	0	Dynamin-binding protein
Dnmt1	P13864	0.194	0.369	0.823	FALSE	FALSE	FALSE	0	DNA (cytosine-5)-methyltransferase 1
Dnmt3a	O88508	-0.0513	0.824	0.901	FALSE	FALSE	FALSE	0	DNA (cytosine-5)-methyltransferase 3A
Dnpep	Q9Z2W0	0.548	0.0522	0.391	FALSE	FALSE	FALSE	0	Aspartyl aminopeptidase
Dnph1	Q80VJ3	-0.173	0.679	0.886	FALSE	FALSE	FALSE	0	2-deoxynucleoside 5-phosphate N-hydrolase 1
Dnttip1	Q99LB0	-0.376	0.182	0.709	FALSE	FALSE	FALSE	0	Deoxynucleotidyltransferase terminal-interacting protein 1
Dnttip2	Q8R2M2	-0.26	0.436	0.843	FALSE	FALSE	FALSE	0	Deoxynucleotidyltransferase terminal-interacting protein 2
Dock1	Q8BUR4	-0.0258	0.976	0.913	FALSE	FALSE	FALSE	0	Dedicator of cytokinesis protein 1
Dock10	Q8BZN6-4	-0.235	0.255	0.771	FALSE	FALSE	FALSE	0	Dedicator of cytokinesis protein 10
Dock11	A2AF47	-0.15	0.639	0.881	FALSE	FALSE	FALSE	0	Dedicator of cytokinesis protein 11
Dock2	Q8C3J5	-0.25	0.224	0.748	FALSE	FALSE	FALSE	0	Dedicator of cytokinesis protein 2
Dock4	P59764	-0.371	0.152	0.671	FALSE	FALSE	FALSE	0	Dedicator of cytokinesis protein 4
Dock5	B2RY04	-0.605	0.0436	0.354	FALSE	FALSE	FALSE	0	Dedicator of cytokinesis protein 5
Dock6	Q8VDR9	0.411	0.775	0.896	FALSE	FALSE	TRUE	2	Dedicator of cytokinesis protein 6
Dock7	Q8R1A4-2	-0.269	0.179	0.706	FALSE	FALSE	FALSE	0	Dedicator of cytokinesis protein 7
Dock8	Q8C147	-0.373	0.0976	0.558	FALSE	FALSE	FALSE	0	Dedicator of cytokinesis protein 8
Dohh	Q99LN9	0.0283	0.979	0.913	FALSE	FALSE	TRUE	2	Deoxyhypusine hydroxylase
Dok1	P97465	-0.38	0.139	0.65	FALSE	FALSE	FALSE	0	Docking protein 1
Dok2	O70469	0.178	0.522	0.862	FALSE	FALSE	FALSE	0	Docking protein 2
Dok3	Q9QZK7	-0.658	0.128	0.63	FALSE	FALSE	FALSE	0	Docking protein 3
Dolk	Q8R2Y3	0.353	0.39	0.83	FALSE	FALSE	FALSE	0	Dolichol kinase
Dolpp1	Q9JMF7	0.478	0.068	0.455	FALSE	FALSE	FALSE	0	Dolichyldiphosphatase 1
Dopey1	Q8BL99-5	-0.435	0.187	0.715	FALSE	FALSE	FALSE	0	Protein dopey-1
Dopey2	Q3UHQ6	0.0226	0.909	0.908	FALSE	FALSE	FALSE	0	Protein dopey-2
Dpagt1	P42867	0.427	0.0928	0.544	FALSE	FALSE	FALSE	0	UDP-N-acetylglucosamine--dolichyl-phosphate N-acetylglucosaminephosphotransferase
Dpep2	Q8C255	0.0718	0.721	0.891	FALSE	FALSE	FALSE	0	Dipeptidase 2
Dpf2	Q61103	0.0607	0.775	0.896	FALSE	FALSE	FALSE	0	Zinc finger protein ubi-d4
Dph2	Q9CR25	-1.18	0.101	0.568	FALSE	FALSE	TRUE	1	Diphthamide biosynthesis protein 2
Dph5	Q9CWQ0	0.102	0.607	0.876	FALSE	FALSE	FALSE	0	Diphthine synthase
Dph6	Q9CQ28-3	-0.237	0.6	0.875	FALSE	FALSE	FALSE	0	Diphthine--ammonia ligase
Dpm1	O70152	0.273	0.25	0.767	FALSE	FALSE	FALSE	0	Dolichol-phosphate mannosyltransferase subunit 1
Dpm3	Q9D1Q4	0.159	0.694	0.888	FALSE	FALSE	FALSE	0	Dolichol-phosphate mannosyltransferase subunit 3
Dpp3	Q99KK7	0.465	0.367	0.823	FALSE	FALSE	FALSE	0	Dipeptidyl peptidase 3
Dpp4	P28843	0.634	0.166	0.69	FALSE	FALSE	FALSE	0	Dipeptidyl peptidase 4;Dipeptidyl peptidase 4 membrane form;Dipeptidyl peptidase 4 soluble form
Dpp7	Q9ET22	0.832	0.0328	0.289	FALSE	FALSE	FALSE	0	Dipeptidyl peptidase 2
Dpp8	Q80YA7	-0.0836	0.692	0.888	FALSE	FALSE	FALSE	0	Dipeptidyl peptidase 8
Dpp9	Q8BVG4	0.0713	0.753	0.894	FALSE	FALSE	FALSE	0	Dipeptidyl peptidase 9
Dpy19l1	A6X919	0.367	0.203	0.73	FALSE	FALSE	FALSE	0	Probable C-mannosyltransferase DPY19L1
Dpy19l3	Q71B07	-0.163	0.72	0.891	FALSE	FALSE	TRUE	2	Probable C-mannosyltransferase DPY19L3
Dpy19l4	A2AJQ3-2	0.514	0.0609	0.429	FALSE	FALSE	FALSE	0	Probable C-mannosyltransferase DPY19L4
Dpysl2	O08553	-0.339	0.625	0.879	FALSE	FALSE	FALSE	0	Dihydropyrimidinase-related protein 2
Dr1	Q91WV0	-0.386	0.186	0.713	FALSE	FALSE	FALSE	0	Protein Dr1
Dram1	Q9DC58	0.383	0.223	0.747	FALSE	FALSE	FALSE	0	DNA damage-regulated autophagy modulator protein 1
Dram2	Q9CR48	0.317	0.264	0.776	FALSE	FALSE	FALSE	0	DNA damage-regulated autophagy modulator protein 2
Drap1	Q9D6N5	-0.354	0.232	0.754	FALSE	FALSE	FALSE	0	Dr1-associated corepressor
Drg1	P32233	-0.705	0.0239	0.218	FALSE	FALSE	FALSE	0	Developmentally-regulated GTP-binding protein 1
Drg2	Q9QXB9	-0.476	0.0636	0.439	FALSE	FALSE	FALSE	0	Developmentally-regulated GTP-binding protein 2
Drosha	Q5HZJ0	-0.0903	0.812	0.9	FALSE	FALSE	FALSE	0	Ribonuclease 3
Dscr3	O35075	0.35	0.38	0.827	FALSE	FALSE	FALSE	0	Down syndrome critical region protein 3 homolog
Dse	Q8BLI4	0.0647	0.93	0.91	FALSE	FALSE	FALSE	0	Dermatan-sulfate epimerase
Dsp	E9Q557	0.0116	0.951	0.911	FALSE	FALSE	FALSE	0	Desmoplakin
Dstn	Q9R0P5	0.0823	0.842	0.903	FALSE	FALSE	FALSE	0	Destrin
Dstyk	Q6XUX1-3	0.53	0.112	0.595	FALSE	FALSE	FALSE	0	Dual serine/threonine and tyrosine protein kinase
Dtd1	Q9DD18-2	-0.0659	0.968	0.912	FALSE	FALSE	TRUE	2	D-tyrosyl-tRNA(Tyr) deacylase 1
Dtd2	Q8BHA3-2	0.631	0.814	0.9	FALSE	FALSE	TRUE	2	Probable D-tyrosyl-tRNA(Tyr) deacylase 2
Dtnb	O70585-2	0.41	0.241	0.761	FALSE	FALSE	FALSE	0	Dystrobrevin beta
Dtnbp1	Q91WZ8	-0.0633	0.917	0.909	FALSE	FALSE	FALSE	0	Dysbindin
Dtx2	Q8R3P2	-0.477	0.124	0.622	FALSE	FALSE	FALSE	0	Probable E3 ubiquitin-protein ligase DTX2
Dtymk	P97930	0.207	0.518	0.862	FALSE	FALSE	FALSE	0	Thymidylate kinase
Dus3l	Q91XI1	-0.0819	0.83	0.902	FALSE	FALSE	FALSE	0	tRNA-dihydrouridine(47) synthase [NAD(P)(+)]-like
Dusp11	Q6NXK5	0.13	0.82	0.901	FALSE	FALSE	TRUE	2	RNA/RNP complex-1-interacting phosphatase
Dusp12	Q9D0T2	-0.52	0.169	0.693	FALSE	FALSE	FALSE	0	Dual specificity protein phosphatase 12
Dusp22	Q99N11	-0.368	0.342	0.814	FALSE	FALSE	FALSE	0	Dual specificity protein phosphatase 22
Dusp3	Q9D7X3	0.195	0.491	0.856	FALSE	FALSE	FALSE	0	Dual specificity protein phosphatase 3
Dusp7	Q91Z46-2	-0.117	0.936	0.91	FALSE	FALSE	FALSE	0	Dual specificity protein phosphatase 7
Dvl1	P51141	-1.71	0.0576	0.415	FALSE	FALSE	TRUE	3	Segment polarity protein dishevelled homolog DVL-1
Dvl2	Q60838	-0.573	0.33	0.809	FALSE	FALSE	FALSE	0	Segment polarity protein dishevelled homolog DVL-2;Segment polarity protein dishevelled homolog DVL-3
Dym	Q8CHY3	0.114	0.699	0.888	FALSE	FALSE	FALSE	0	Dymeclin
Dync1h1	Q9JHU4	-0.232	0.338	0.812	FALSE	FALSE	FALSE	0	Cytoplasmic dynein 1 heavy chain 1
Dync1i2	O88487	-0.139	0.633	0.88	FALSE	FALSE	FALSE	0	Cytoplasmic dynein 1 intermediate chain 2
Dync1li1	Q8R1Q8	-0.285	0.366	0.822	FALSE	FALSE	FALSE	0	Cytoplasmic dynein 1 light intermediate chain 1
Dync1li2	Q6PDL0	-0.211	0.524	0.863	FALSE	FALSE	FALSE	0	Cytoplasmic dynein 1 light intermediate chain 2
Dync2h1	Q45VK7	0.23	0.581	0.872	FALSE	FALSE	FALSE	0	Cytoplasmic dynein 2 heavy chain 1
Dynll1	P63168	-0.212	0.484	0.854	FALSE	FALSE	FALSE	0	Dynein light chain 1, cytoplasmic
Dynlt1	P51807	-0.497	0.0329	0.29	FALSE	FALSE	FALSE	0	Dynein light chain Tctex-type 1
Dynlt3	P56387	1.4	0.0282	0.255	FALSE	FALSE	FALSE	0	Dynein light chain Tctex-type 3
Dyrk1a	Q61214	-0.326	0.15	0.667	FALSE	FALSE	FALSE	0	Dual specificity tyrosine-phosphorylation-regulated kinase 1A
E2f3	O35261	0.214	0.409	0.836	FALSE	FALSE	FALSE	0	Transcription factor E2F3;Transcription factor E2F2
E2f4	Q8R0K9	-0.671	0.246	0.764	FALSE	FALSE	FALSE	0	Transcription factor E2F4
E4f1	Q8CCE9-4	-0.275	0.42	0.839	FALSE	FALSE	FALSE	0	Transcription factor E4F1
Eaf1	Q9D4C5	0.00724	0.993	0.914	FALSE	FALSE	TRUE	2	ELL-associated factor 1
Eapp	Q5BU09	-1.33	0.262	0.775	FALSE	FALSE	TRUE	1	E2F-associated phosphoprotein
Ear2	P97425	-0.264	0.332	0.81	FALSE	FALSE	FALSE	0	Eosinophil cationic protein 2
Ears2	Q9CXJ1	0.274	0.217	0.743	FALSE	FALSE	FALSE	0	Probable glutamate--tRNA ligase, mitochondrial
Ebag9	Q9D0V7	-0.333	0.518	0.861	FALSE	FALSE	FALSE	0	Receptor-binding cancer antigen expressed on SiSo cells
Ebi3	O35228	-0.92	0.00739	0.0506	FALSE	FALSE	FALSE	0	Interleukin-27 subunit beta
Ebna1bp2	Q9D903	0.127	0.808	0.9	FALSE	FALSE	FALSE	0	Probable rRNA-processing protein EBP2
Ebp	P70245	0.265	0.482	0.854	FALSE	FALSE	FALSE	0	3-beta-hydroxysteroid-Delta(8),Delta(7)-isomerase
Ebpl	Q9D0P0	0.478	0.266	0.777	FALSE	FALSE	FALSE	0	Emopamil-binding protein-like
Ecd	Q9CS74	-0.245	0.599	0.875	FALSE	FALSE	FALSE	0	Protein SGT1 homolog
Ece1	Q4PZA2-3	-0.221	0.36	0.82	FALSE	FALSE	FALSE	0	Endothelin-converting enzyme 1
Ech1	O35459	0.426	0.334	0.81	FALSE	FALSE	FALSE	0	Delta(3,5)-Delta(2,4)-dienoyl-CoA isomerase, mitochondrial
Echdc1	Q9D9V3-2	0.191	0.635	0.88	FALSE	FALSE	FALSE	0	Ethylmalonyl-CoA decarboxylase
Echs1	Q8BH95	0.616	0.0851	0.519	FALSE	FALSE	FALSE	0	Enoyl-CoA hydratase, mitochondrial
Eci1	P42125	0.509	0.169	0.694	FALSE	FALSE	FALSE	0	Enoyl-CoA delta isomerase 1, mitochondrial
Eci2	Q9WUR2-2	0.467	0.0584	0.418	FALSE	FALSE	FALSE	0	Enoyl-CoA delta isomerase 2, mitochondrial
Ecm1	Q61508	0.726	0.108	0.586	FALSE	FALSE	FALSE	0	Extracellular matrix protein 1
Ecm29	Q6PDI5	-0.148	0.729	0.892	FALSE	FALSE	FALSE	0	Proteasome-associated protein ECM29 homolog
Ecsit	Q9QZH6	0.308	0.359	0.82	FALSE	FALSE	FALSE	0	Evolutionarily conserved signaling intermediate in Toll pathway, mitochondrial
Edc3	Q8K2D3	-0.527	0.114	0.599	FALSE	FALSE	FALSE	0	Enhancer of mRNA-decapping protein 3
Edc4	Q3UJB9	-0.447	0.0822	0.509	FALSE	FALSE	FALSE	0	Enhancer of mRNA-decapping protein 4
Edem1	Q925U4	0.285	0.384	0.829	FALSE	FALSE	FALSE	0	ER degradation-enhancing alpha-mannosidase-like protein 1
Edem3	Q2HXL6	0.304	0.158	0.679	FALSE	FALSE	FALSE	0	ER degradation-enhancing alpha-mannosidase-like protein 3
Edf1	Q9JMG1	-0.687	0.0994	0.563	FALSE	FALSE	FALSE	0	Endothelial differentiation-related factor 1
Eea1	Q8BL66	0.517	0.111	0.592	FALSE	FALSE	FALSE	0	Early endosome antigen 1
Eed	Q921E6-3	0.0461	0.898	0.907	FALSE	FALSE	FALSE	0	Polycomb protein EED
Eef1a1	P10126	-0.647	0.102	0.569	FALSE	FALSE	FALSE	0	Elongation factor 1-alpha 1
Eef1a2	P62631	1.75	0.0081	0.0583	FALSE	FALSE	FALSE	0	Elongation factor 1-alpha 2
Eef1b	O70251	-0.0297	0.914	0.908	FALSE	FALSE	FALSE	0	Elongation factor 1-beta
Eef1d	P57776	-0.427	0.0826	0.51	FALSE	FALSE	FALSE	0	Elongation factor 1-delta
Eef1e1	Q9D1M4	-0.305	0.652	0.883	FALSE	FALSE	FALSE	0	Eukaryotic translation elongation factor 1 epsilon-1
Eef1g	Q9D8N0	-0.381	0.0764	0.487	FALSE	FALSE	FALSE	0	Elongation factor 1-gamma
Eef2	P58252	0.0659	0.841	0.902	FALSE	FALSE	FALSE	0	Elongation factor 2
Eefsec	Q9JHW4	-0.412	0.345	0.815	FALSE	FALSE	FALSE	0	Selenocysteine-specific elongation factor
Eepd1	Q3TGW2	0.192	0.314	0.802	FALSE	FALSE	FALSE	0	Endonuclease/exonuclease/phosphatase family domain-containing protein 1
Efcab14	Q8BGQ6	1.24	0.259	0.773	FALSE	FALSE	TRUE	2	EF-hand calcium-binding domain-containing protein 14
Efemp1	Q8BPB5	0.577	0.224	0.749	FALSE	FALSE	FALSE	0	EGF-containing fibulin-like extracellular matrix protein 1
Efhd2	Q9D8Y0	-0.149	0.523	0.862	FALSE	FALSE	FALSE	0	EF-hand domain-containing protein D2
Efr3a	Q8BG67	0.471	0.0973	0.557	FALSE	FALSE	FALSE	0	Protein EFR3 homolog A
Eftud1	Q8C0D5	-0.39	0.197	0.725	FALSE	FALSE	FALSE	0	Elongation factor Tu GTP-binding domain-containing protein 1
Eftud2	O08810	0.0816	0.725	0.891	FALSE	FALSE	FALSE	0	116 kDa U5 small nuclear ribonucleoprotein component
Egln1	Q91YE3	-0.849	0.0315	0.28	FALSE	FALSE	FALSE	0	Egl nine homolog 1
Ehbp1	Q69ZW3-2	-0.11	0.739	0.893	FALSE	FALSE	FALSE	0	EH domain-binding protein 1
Ehbp1l1	Q99MS7	-0.404	0.22	0.745	FALSE	FALSE	FALSE	0	EH domain-binding protein 1-like protein 1
Ehd1	Q9WVK4	-0.741	0.0984	0.56	FALSE	FALSE	FALSE	0	EH domain-containing protein 1
Ehd4	Q9EQP2	-0.347	0.186	0.713	FALSE	FALSE	FALSE	0	EH domain-containing protein 4
Ehhadh	Q9DBM2	0.643	0.021	0.191	FALSE	FALSE	FALSE	0	Peroxisomal bifunctional enzyme;Enoyl-CoA hydratase/3,2-trans-enoyl-CoA isomerase;3-hydroxyacyl-CoA dehydrogenase
Ehmt1	Q5DW34	-0.0426	0.918	0.909	FALSE	FALSE	FALSE	0	Histone-lysine N-methyltransferase EHMT1
Ehmt2	Q9Z148-2	-0.0477	0.847	0.903	FALSE	FALSE	FALSE	0	Histone-lysine N-methyltransferase EHMT2
Ei24	Q61070	-0.0811	0.856	0.904	FALSE	FALSE	FALSE	0	Etoposide-induced protein 2.4
Eif1a	Q60872	-0.761	0.325	0.807	FALSE	FALSE	FALSE	0	Eukaryotic translation initiation factor 1A
Eif1ad	Q3THJ3	-0.592	0.334	0.81	FALSE	FALSE	TRUE	2	Probable RNA-binding protein EIF1AD
Eif1b	Q9CXU9	-0.31	0.675	0.885	FALSE	FALSE	FALSE	0	Eukaryotic translation initiation factor 1b
Eif2a	Q8BJW6	-0.576	0.0828	0.511	FALSE	FALSE	FALSE	0	Eukaryotic translation initiation factor 2A;Eukaryotic translation initiation factor 2A, N-terminally processed
Eif2ak2	Q03963	-1.05	0.0913	0.539	FALSE	FALSE	FALSE	0	Interferon-induced, double-stranded RNA-activated protein kinase
Eif2ak3	Q9Z2B5	0.144	0.554	0.868	FALSE	FALSE	FALSE	0	Eukaryotic translation initiation factor 2-alpha kinase 3
Eif2ak4	Q9QZ05	-0.61	0.351	0.817	FALSE	FALSE	FALSE	0	Eukaryotic translation initiation factor 2-alpha kinase 4
Eif2b1	Q99LC8	-0.39	0.276	0.783	FALSE	FALSE	FALSE	0	Translation initiation factor eIF-2B subunit alpha
Eif2b2	Q99LD9	-0.575	0.0779	0.493	FALSE	FALSE	FALSE	0	Translation initiation factor eIF-2B subunit beta
Eif2b4	Q61749	-0.53	0.0348	0.303	FALSE	FALSE	FALSE	0	Translation initiation factor eIF-2B subunit delta
Eif2b5	Q8CHW4	-0.374	0.269	0.779	FALSE	FALSE	FALSE	0	Translation initiation factor eIF-2B subunit epsilon
Eif2s1	Q6ZWX6	-0.511	0.115	0.603	FALSE	FALSE	FALSE	0	Eukaryotic translation initiation factor 2 subunit 1
Eif2s2	Q99L45	-0.672	0.0312	0.278	FALSE	FALSE	FALSE	0	Eukaryotic translation initiation factor 2 subunit 2
Eif2s3x	Q9Z0N1	-0.671	0.0521	0.391	FALSE	FALSE	FALSE	0	Eukaryotic translation initiation factor 2 subunit 3, X-linked
Eif2s3y	Q9Z0N2	-0.4	0.658	0.883	FALSE	FALSE	FALSE	0	Eukaryotic translation initiation factor 2 subunit 3, Y-linked
Eif3a	P23116	-0.751	0.0221	0.201	FALSE	FALSE	FALSE	0	Eukaryotic translation initiation factor 3 subunit A
Eif3b	Q8JZQ9	-0.67	0.0401	0.335	FALSE	FALSE	FALSE	0	Eukaryotic translation initiation factor 3 subunit B
Eif3c	Q8R1B4	-0.707	0.0373	0.318	FALSE	FALSE	FALSE	0	Eukaryotic translation initiation factor 3 subunit C
Eif3d	O70194	-0.671	0.0514	0.389	FALSE	FALSE	FALSE	0	Eukaryotic translation initiation factor 3 subunit D
Eif3e	P60229	-0.724	0.0711	0.465	FALSE	FALSE	FALSE	0	Eukaryotic translation initiation factor 3 subunit E
Eif3f	Q9DCH4	-0.551	0.155	0.675	FALSE	FALSE	FALSE	0	Eukaryotic translation initiation factor 3 subunit F
Eif3g	Q9Z1D1	-0.838	0.0291	0.262	FALSE	FALSE	FALSE	0	Eukaryotic translation initiation factor 3 subunit G
Eif3h	Q91WK2	-0.806	0.0212	0.192	FALSE	FALSE	FALSE	0	Eukaryotic translation initiation factor 3 subunit H
Eif3i	Q9QZD9	-0.528	0.0971	0.557	FALSE	FALSE	FALSE	0	Eukaryotic translation initiation factor 3 subunit I
Eif3j1	Q3UGC7	-0.217	0.383	0.828	FALSE	FALSE	FALSE	0	Eukaryotic translation initiation factor 3 subunit J-A
Eif3k	Q9DBZ5	-0.691	0.0257	0.234	FALSE	FALSE	FALSE	0	Eukaryotic translation initiation factor 3 subunit K
Eif3l	Q8QZY1	-0.866	0.00993	0.0789	FALSE	FALSE	FALSE	0	Eukaryotic translation initiation factor 3 subunit L
Eif3m	Q99JX4	-0.793	0.0395	0.332	FALSE	FALSE	FALSE	0	Eukaryotic translation initiation factor 3 subunit M
Eif4a1	P60843	-0.253	0.209	0.736	FALSE	FALSE	FALSE	0	Eukaryotic initiation factor 4A-I
Eif4a2	P10630	0.119	0.61	0.877	FALSE	FALSE	FALSE	0	Eukaryotic initiation factor 4A-II;Eukaryotic initiation factor 4A-II, N-terminally processed
Eif4a3	Q91VC3	0.0957	0.731	0.892	FALSE	FALSE	FALSE	0	Eukaryotic initiation factor 4A-III;Eukaryotic initiation factor 4A-III, N-terminally processed
Eif4b	Q8BGD9	-0.0335	0.884	0.906	FALSE	FALSE	FALSE	0	Eukaryotic translation initiation factor 4B
Eif4e	P63073	-0.542	0.0518	0.39	FALSE	FALSE	FALSE	0	Eukaryotic translation initiation factor 4E
Eif4e2	Q8BMB3	-0.56	0.104	0.575	FALSE	FALSE	FALSE	0	Eukaryotic translation initiation factor 4E type 2
Eif4enif1	Q9EST3-2	-0.968	0.00771	0.0541	FALSE	FALSE	FALSE	0	Eukaryotic translation initiation factor 4E transporter
Eif4g1	Q6NZJ6	-0.348	0.139	0.65	FALSE	FALSE	FALSE	0	Eukaryotic translation initiation factor 4 gamma 1
Eif4g2	Q62448	-0.732	0.0134	0.116	FALSE	FALSE	FALSE	0	Eukaryotic translation initiation factor 4 gamma 2
Eif4h	Q9WUK2	-0.413	0.265	0.776	FALSE	FALSE	FALSE	0	Eukaryotic translation initiation factor 4H
Eif5	P59325	-0.451	0.105	0.578	FALSE	FALSE	FALSE	0	Eukaryotic translation initiation factor 5
Eif5a	P63242	-0.187	0.569	0.87	FALSE	FALSE	FALSE	0	Eukaryotic translation initiation factor 5A-1
Eif5b	Q05D44	-0.457	0.202	0.729	FALSE	FALSE	FALSE	0	Eukaryotic translation initiation factor 5B
Eif6	O55135	0.216	0.358	0.82	FALSE	FALSE	FALSE	0	Eukaryotic translation initiation factor 6
Elac1	Q8VEB6	-0.901	0.0511	0.387	FALSE	FALSE	FALSE	0	Zinc phosphodiesterase ELAC protein 1
Elac2	Q80Y81-2	0.243	0.399	0.833	FALSE	FALSE	FALSE	0	Zinc phosphodiesterase ELAC protein 2
Elane	Q3UP87	0.582	0.616	0.878	FALSE	FALSE	TRUE	2	Neutrophil elastase
Elavl1	P70372	-0.163	0.707	0.889	FALSE	FALSE	FALSE	0	ELAV-like protein 1
Elf2	Q9JHC9-3	-0.353	0.436	0.843	FALSE	FALSE	FALSE	0	ETS-related transcription factor Elf-2
Elf4	Q9Z2U4	0.453	0.71	0.89	FALSE	FALSE	TRUE	2	ETS-related transcription factor Elf-4
Ell	O08856	-0.318	0.456	0.848	FALSE	FALSE	FALSE	0	RNA polymerase II elongation factor ELL
Ell2	Q3UKU1	-0.465	0.313	0.801	FALSE	FALSE	FALSE	0	RNA polymerase II elongation factor ELL2
Elmo1	Q8BPU7	-0.193	0.568	0.87	FALSE	FALSE	FALSE	0	Engulfment and cell motility protein 1
Elmo2	Q8BHL5-2	-0.102	0.587	0.873	FALSE	FALSE	FALSE	0	Engulfment and cell motility protein 2
Elmod2	Q8BGF6	0.000171	1	0.914	FALSE	FALSE	FALSE	0	ELMO domain-containing protein 2
Elovl1	Q9JLJ5	0.495	0.062	0.433	FALSE	FALSE	FALSE	0	Elongation of very long chain fatty acids protein 1
Elovl5	Q8BHI7	0.508	0.317	0.803	FALSE	FALSE	FALSE	0	Elongation of very long chain fatty acids protein 5
Elp2	Q91WG4-2	-0.183	0.379	0.827	FALSE	FALSE	FALSE	0	Elongator complex protein 2
Elp3	Q9CZX0	-0.356	0.221	0.746	FALSE	FALSE	FALSE	0	Elongator complex protein 3
Elp4	Q9ER73	-0.657	0.0408	0.339	FALSE	FALSE	FALSE	0	Elongator complex protein 4
Elp5	Q99L85	-0.405	0.726	0.891	FALSE	FALSE	TRUE	2	Elongator complex protein 5
Elp6	Q8BK75-2	-0.394	0.748	0.894	FALSE	FALSE	FALSE	0	Elongator complex protein 6
Emb	P21995	0.332	0.158	0.678	FALSE	FALSE	FALSE	0	Embigin
Emc1	Q8C7X2-2	0.442	0.113	0.597	FALSE	FALSE	FALSE	0	ER membrane protein complex subunit 1
Emc10	Q3TAS6-2	0.461	0.203	0.731	FALSE	FALSE	FALSE	0	ER membrane protein complex subunit 10
Emc2	Q9CRD2	0.376	0.433	0.843	FALSE	FALSE	FALSE	0	ER membrane protein complex subunit 2
Emc3	Q99KI3	0.443	0.0599	0.424	FALSE	FALSE	FALSE	0	ER membrane protein complex subunit 3
Emc4	Q9CZX9	0.522	0.446	0.846	FALSE	FALSE	FALSE	0	ER membrane protein complex subunit 4
Emc6	Q9CQW0	0.474	0.5	0.858	FALSE	FALSE	FALSE	0	ER membrane protein complex subunit 6
Emc7	Q9EP72	0.198	0.388	0.83	FALSE	FALSE	FALSE	0	ER membrane protein complex subunit 7
Emc8	O70378	0.362	0.27	0.779	FALSE	FALSE	FALSE	0	ER membrane protein complex subunit 8
Emd	O08579	-0.651	0.0472	0.371	FALSE	FALSE	FALSE	0	Emerin
Emg1	O35130	0.0888	0.787	0.898	FALSE	FALSE	FALSE	0	Ribosomal RNA small subunit methyltransferase NEP1
Emilin1	Q99K41	0.326	0.154	0.674	FALSE	FALSE	FALSE	0	EMILIN-1
[truncated: 5,168 more rows]

## Sheet: Significant
Gene Name	Protein IDs	Keap1.KD_vs_WT_log2 fold change	Keap1.KD_vs_WT_p.val	Keap1.KD_vs_WT_p.adj	significant	Keap1.KD_vs_WT_significant	imputed	num_NAs	Protein.names
Nnt	Q61941	4.15	7.42e-07	1.21e-13	TRUE	TRUE	FALSE	0	NAD(P) transhydrogenase, mitochondrial
Itgax	Q9QXH4	3.86	1.89e-06	1.21e-13	TRUE	TRUE	FALSE	0	Integrin alpha-X
Hal	P35492	3.63	0.000451	1.7e-05	TRUE	TRUE	FALSE	0	Histidine ammonia-lyase
Cd36	Q08857	3.17	1.32e-06	1.21e-13	TRUE	TRUE	FALSE	0	Platelet glycoprotein 4
Gsta3	P30115	3.05	0.00225	0.00419	TRUE	TRUE	FALSE	0	Glutathione S-transferase A3;Glutathione S-transferase A1;Glutathione S-transferase A1, N-terminally processed
Cat	P24270	2.97	1.84e-06	1.21e-13	TRUE	TRUE	FALSE	0	Catalase
Nqo1	Q64669	2.92	3.37e-05	1.21e-13	TRUE	TRUE	FALSE	0	NAD(P)H dehydrogenase [quinone] 1
Panx1	Q9JIP4	2.92	1.09e-05	1.21e-13	TRUE	TRUE	FALSE	0	Pannexin-1
Cd5l	Q9QWK4	2.83	2.04e-05	1.21e-13	TRUE	TRUE	FALSE	0	CD5 antigen-like
Mmp12	P34960	2.83	7.89e-05	2.22e-10	TRUE	TRUE	FALSE	0	Macrophage metalloelastase
Layn	Q8C351	2.81	0.000716	0.000119	TRUE	TRUE	FALSE	0	Layilin
Hvcn1	Q3U2S8	2.54	0.000686	0.0001	TRUE	TRUE	FALSE	0	Voltage-gated hydrogen channel 1
Met	P16056	2.53	0.00206	0.0034	TRUE	TRUE	FALSE	0	Hepatocyte growth factor receptor
Slc39a4	Q78IQ7	2.51	3.27e-05	1.21e-13	TRUE	TRUE	FALSE	0	Zinc transporter ZIP4
Cbr3	Q8K354	2.47	5.28e-05	5.51e-12	TRUE	TRUE	FALSE	0	Carbonyl reductase [NADPH] 3
Mgst1	Q91VS7	2.39	2.48e-05	1.21e-13	TRUE	TRUE	FALSE	0	Microsomal glutathione S-transferase 1
Gstm2	P15626	2.35	0.000382	8.1e-06	TRUE	TRUE	FALSE	0	Glutathione S-transferase Mu 2
Maoa	Q64133	2.34	1.25e-05	1.21e-13	TRUE	TRUE	FALSE	0	Amine oxidase [flavin-containing] A
Procr	Q64695	2.26	0.000751	0.000142	TRUE	TRUE	FALSE	0	Endothelial protein C receptor
Ptgr1	Q91YR9	2.25	0.00106	0.000481	TRUE	TRUE	FALSE	0	Prostaglandin reductase 1
Tst	P52196	2.23	6.15e-05	2.35e-11	TRUE	TRUE	FALSE	0	Thiosulfate sulfurtransferase
Gclm	O09172	2.18	0.00223	0.00409	TRUE	TRUE	FALSE	0	Glutamate--cysteine ligase regulatory subunit
Rnf128	Q9D304	2.16	4.15e-05	4.48e-13	TRUE	TRUE	FALSE	0	E3 ubiquitin-protein ligase RNF128
Ephx1	Q9D379	2.13	3.11e-05	1.21e-13	TRUE	TRUE	FALSE	0	Epoxide hydrolase 1
Slc6a9	P28571-1	2.13	0.00139	0.00117	TRUE	TRUE	FALSE	0	Sodium- and chloride-dependent glycine transporter 1
Ear3	O35290	2.09	0.000451	1.71e-05	TRUE	TRUE	FALSE	0	Eosinophil cationic-type ribonuclease 3
Mmp8	O70138	2.07	0.00132	0.00101	TRUE	TRUE	FALSE	0	Neutrophil collagenase
Slc22a4	Q9Z306	2.02	0.00213	0.00368	TRUE	TRUE	FALSE	0	Solute carrier family 22 member 4
Ugt1a6	Q64435	1.97	0.000518	3.16e-05	TRUE	TRUE	FALSE	0	UDP-glucuronosyltransferase 1-6
Ptgfrn	Q9WV91	1.73	0.00526	0.0275	TRUE	TRUE	FALSE	0	Prostaglandin F2 receptor negative regulator
Wfs1	P56695	1.72	0.000256	1.01e-06	TRUE	TRUE	FALSE	0	Wolframin
Hsd3b7	Q9EQC1	1.69	0.000291	1.96e-06	TRUE	TRUE	FALSE	0	3 beta-hydroxysteroid dehydrogenase type 7
Esd	Q9R0P3	1.68	0.00179	0.00237	TRUE	TRUE	FALSE	0	S-formylglutathione hydrolase
Pde2a	Q922S4-2	1.68	0.000432	1.43e-05	TRUE	TRUE	FALSE	0	cGMP-dependent 3,5-cyclic phosphodiesterase
Atp6v0d2	Q80SY3	1.67	9.54e-05	1.09e-09	TRUE	TRUE	FALSE	0	V-type proton ATPase subunit d 2
Ednrb	P48302	1.66	0.0042	0.0178	TRUE	TRUE	FALSE	0	Endothelin B receptor
Clec7a	Q6QLQ4	1.65	0.00188	0.00269	TRUE	TRUE	FALSE	0	C-type lectin domain family 7 member A
Gstm1	P10649	1.65	0.000276	1.52e-06	TRUE	TRUE	FALSE	0	Glutathione S-transferase Mu 1
Tmc6	Q7TN60	1.65	0.000189	1.61e-07	TRUE	TRUE	FALSE	0	Transmembrane channel-like protein 6
Rras2	P62071	1.64	0.000515	3.09e-05	TRUE	TRUE	FALSE	0	Ras-related protein R-Ras2
Txnrd1	Q9JMH6-2	1.63	0.00174	0.00222	TRUE	TRUE	FALSE	0	Thioredoxin reductase 1, cytoplasmic
Tnfrsf26	P83626	1.6	0.0026	0.00603	TRUE	TRUE	FALSE	0	Tumor necrosis factor receptor superfamily member 26
Pdlim4	P70271	1.58	0.00555	0.0304	TRUE	TRUE	FALSE	0	PDZ and LIM domain protein 4
Mfge8	P21956-2	1.56	0.00155	0.00165	TRUE	TRUE	FALSE	0	Lactadherin
Akr1b8	P45377	1.55	0.00605	0.0357	TRUE	TRUE	FALSE	0	Aldose reductase-related protein 2
Plau	P06869	1.54	0.00494	0.0246	TRUE	TRUE	FALSE	0	Urokinase-type plasminogen activator;Urokinase-type plasminogen activator long chain A;Urokinase-type plasminogen activator short chain A;Urokinase-type plasminogen activator chain B
Atp1a3	Q6PIC6	1.52	0.000238	6.7e-07	TRUE	TRUE	FALSE	0	Sodium/potassium-transporting ATPase subunit alpha-3
Chdh	Q8BJ64	1.51	0.00174	0.00222	TRUE	TRUE	FALSE	0	Choline dehydrogenase, mitochondrial
Blvrb	Q923D2	1.46	0.00509	0.0259	TRUE	TRUE	FALSE	0	Flavin reductase (NADPH)
Prdx1	P35700	1.46	0.00148	0.00142	TRUE	TRUE	FALSE	0	Peroxiredoxin-1
Csf2ra	Q00941	1.45	0.000353	5.44e-06	TRUE	TRUE	FALSE	0	Granulocyte-macrophage colony-stimulating factor receptor subunit alpha
Pgd	Q9DCD0	1.45	0.000707	0.000113	TRUE	TRUE	FALSE	0	6-phosphogluconate dehydrogenase, decarboxylating
Tfrc	Q62351	1.43	0.000309	2.68e-06	TRUE	TRUE	FALSE	0	Transferrin receptor protein 1
Abcc1	O35379	1.41	0.000441	1.55e-05	TRUE	TRUE	FALSE	0	Multidrug resistance-associated protein 1
Gbe1	Q9D6Y9	1.41	0.000835	0.000204	TRUE	TRUE	FALSE	0	1,4-alpha-glucan-branching enzyme
Pla2g7	Q60963	1.41	0.00375	0.0142	TRUE	TRUE	FALSE	0	Platelet-activating factor acetylhydrolase
Rsad1	Q5SUV1	1.41	0.00349	0.0122	TRUE	TRUE	FALSE	0	Radical S-adenosyl methionine domain-containing protein 1, mitochondrial
Racgap1	Q9WVM1	1.39	0.000557	4.26e-05	TRUE	TRUE	FALSE	0	Rac GTPase-activating protein 1
F7	P70375	1.38	0.000963	0.000339	TRUE	TRUE	TRUE	1	Coagulation factor VII;Factor VII light chain;Factor VII heavy chain
Efr3b	Q6ZQ18	1.36	0.0037	0.0138	TRUE	TRUE	FALSE	0	Protein EFR3 homolog B
Stra6l	Q9DBN1	1.35	0.00104	0.00045	TRUE	TRUE	FALSE	0
Pyroxd2	Q3U4I7	1.34	0.00287	0.00775	TRUE	TRUE	TRUE	1	Pyridine nucleotide-disulfide oxidoreductase domain-containing protein 2
Lhfpl2	Q8BGA2	1.33	0.00483	0.0235	TRUE	TRUE	FALSE	0	Lipoma HMGIC fusion partner-like 2 protein
Hyal2	O35632	1.32	0.000794	0.000172	TRUE	TRUE	FALSE	0	Hyaluronidase-2
Fuca1	Q99LJ1	1.31	0.00628	0.0381	TRUE	TRUE	FALSE	0	Tissue alpha-L-fucosidase
Tmem245	B1AZA5	1.3	0.00254	0.00569	TRUE	TRUE	FALSE	0	Transmembrane protein 245
Gsr	P47791-2	1.29	0.00429	0.0186	TRUE	TRUE	FALSE	0	Glutathione reductase, mitochondrial
Slc30a1	Q60738	1.29	0.000287	1.84e-06	TRUE	TRUE	FALSE	0	Zinc transporter 1
Acsf2	Q8VCW8	1.28	0.000208	2.91e-07	TRUE	TRUE	FALSE	0	Acyl-CoA synthetase family member 2, mitochondrial
Slc29a1	Q9JIM1-2	1.26	0.000524	3.29e-05	TRUE	TRUE	FALSE	0	Equilibrative nucleoside transporter 1
Cd84	Q18PI6	1.25	0.000698	0.000107	TRUE	TRUE	FALSE	0	SLAM family member 5
Ethe1	Q9DCM0	1.25	0.00189	0.00275	TRUE	TRUE	FALSE	0	Persulfide dioxygenase ETHE1, mitochondrial
Angptl2	Q9R045	1.23	0.00346	0.012	TRUE	TRUE	FALSE	0	Angiopoietin-related protein 2
Itgb3	O54890	1.23	0.00273	0.0068	TRUE	TRUE	FALSE	0	Integrin beta-3
Aldh2	P47738	1.22	0.00191	0.00282	TRUE	TRUE	FALSE	0	Aldehyde dehydrogenase, mitochondrial
Gpnmb	Q99P91	1.21	0.00216	0.00381	TRUE	TRUE	FALSE	0	Transmembrane glycoprotein NMB
Abcb6	Q9DC29	1.2	0.002	0.00316	TRUE	TRUE	FALSE	0	ATP-binding cassette sub-family B member 6, mitochondrial
Top2a	Q01320	1.2	0.000571	4.71e-05	TRUE	TRUE	FALSE	0	DNA topoisomerase 2-alpha
Aldh1b1	Q9CZS1	1.18	0.000861	0.000224	TRUE	TRUE	FALSE	0	Aldehyde dehydrogenase X, mitochondrial
Gatm	Q9D964	1.17	0.00119	0.000698	TRUE	TRUE	FALSE	0	Glycine amidinotransferase, mitochondrial
Acss2	Q9QXG4	1.16	0.0033	0.0108	TRUE	TRUE	FALSE	0	Acetyl-coenzyme A synthetase, cytoplasmic
Pdpn	Q62011	1.16	0.00651	0.0407	TRUE	TRUE	FALSE	0	Podoplanin
Slc7a11	Q9WTR6	1.15	0.00363	0.0133	TRUE	TRUE	FALSE	0	Cystine/glutamate transporter
Zadh2	Q8BGC4	1.15	0.00263	0.00622	TRUE	TRUE	FALSE	0	Zinc-binding alcohol dehydrogenase domain-containing protein 2
Pgap1	Q3UUQ7	1.13	0.000861	0.000225	TRUE	TRUE	FALSE	0	GPI inositol-deacylase
Arhgap22	Q8BL80	1.12	0.00224	0.00413	TRUE	TRUE	FALSE	0	Rho GTPase-activating protein 22
Tmem165	P52875	1.12	0.00177	0.00231	TRUE	TRUE	FALSE	0	Transmembrane protein 165
Q3UNZ8	Q3UNZ8	1.1	0.0027	0.00664	TRUE	TRUE	FALSE	0	Quinone oxidoreductase-like protein 2
Spp1	P10923	1.1	0.00345	0.0119	TRUE	TRUE	FALSE	0	Osteopontin
Plxna1	P70206	1.08	0.00173	0.0022	TRUE	TRUE	FALSE	0	Plexin-A1
Tmcc1	Q69ZZ6	1.07	0.0027	0.00664	TRUE	TRUE	FALSE	0	Transmembrane and coiled-coil domains protein 1
Bst1	Q64277	1.06	0.00251	0.00552	TRUE	TRUE	FALSE	0	ADP-ribosyl cyclase/cyclic ADP-ribose hydrolase 2
Nadk2	Q8C5H8-2	1.06	0.000958	0.000333	TRUE	TRUE	FALSE	0	NAD kinase 2, mitochondrial
Trem2	Q99NH8-2	1.06	0.00132	0.001	TRUE	TRUE	FALSE	0	Triggering receptor expressed on myeloid cells 2
Fam20c	Q5MJS3	1.05	0.00331	0.0109	TRUE	TRUE	FALSE	0	Extracellular serine/threonine protein kinase FAM20C
Igsf8	Q8R366	1.05	0.0033	0.0108	TRUE	TRUE	FALSE	0	Immunoglobulin superfamily member 8
Itgb2	P11835	1.05	0.000766	0.000152	TRUE	TRUE	FALSE	0	Integrin beta-2
Me1	P06801	1.05	0.0018	0.00241	TRUE	TRUE	FALSE	0	NADP-dependent malic enzyme
Plxdc1	Q91ZV7	1.05	0.00467	0.0221	TRUE	TRUE	FALSE	0	Plexin domain-containing protein 1
Psap	Q61207	1.02	0.00397	0.0158	TRUE	TRUE	FALSE	0	Prosaposin
Slc11a1	P41251	1.01	0.00612	0.0364	TRUE	TRUE	FALSE	0	Natural resistance-associated macrophage protein 1
Actn1	Q7TPR4	1	0.00622	0.0375	TRUE	TRUE	FALSE	0	Alpha-actinin-1
H6pd	Q8CFX1	1	0.00265	0.00635	TRUE	TRUE	FALSE	0	GDH/6PGL endoplasmic bifunctional protein;Glucose 1-dehydrogenase;6-phosphogluconolactonase
Hebp1	Q9R257	1	0.00124	0.000815	TRUE	TRUE	FALSE	0	Heme-binding protein 1
Itpr2	Q9Z329	1	0.0048	0.0233	TRUE	TRUE	FALSE	0	Inositol 1,4,5-trisphosphate receptor type 2
Mertk	Q60805	1	0.00137	0.00113	TRUE	TRUE	FALSE	0	Tyrosine-protein kinase Mer
Sqrdl	Q9R112	1	0.00101	0.000408	TRUE	TRUE	FALSE	0	Sulfide:quinone oxidoreductase, mitochondrial
Cpt1a	P97742	0.983	0.00183	0.00252	TRUE	TRUE	FALSE	0	Carnitine O-palmitoyltransferase 1, liver isoform
Bphl	Q8R164	0.982	0.00221	0.004	TRUE	TRUE	FALSE	0	Valacyclovir hydrolase
Itgal	P24063	0.98	0.00319	0.00999	TRUE	TRUE	FALSE	0	Integrin alpha-L
Lair1	Q8BG84-6	0.979	0.00596	0.0347	TRUE	TRUE	FALSE	0	Leukocyte-associated immunoglobulin-like receptor 1
Prdx5	P99029	0.971	0.0018	0.00243	TRUE	TRUE	FALSE	0	Peroxiredoxin-5, mitochondrial
Ugp2	Q91ZJ5	0.971	0.00217	0.00385	TRUE	TRUE	FALSE	0	UTP--glucose-1-phosphate uridylyltransferase
Abcd2	Q61285	0.968	0.00124	0.000816	TRUE	TRUE	FALSE	0	ATP-binding cassette sub-family D member 2
Tlr6	Q9EPW9	0.965	0.00179	0.00239	TRUE	TRUE	FALSE	0	Toll-like receptor 6
Actn4	P57780	0.958	0.00627	0.038	TRUE	TRUE	FALSE	0	Alpha-actinin-4
Alcam	Q61490	0.949	0.00202	0.00325	TRUE	TRUE	FALSE	0	CD166 antigen
Plxnd1	Q3UH93	0.944	0.00398	0.0159	TRUE	TRUE	FALSE	0	Plexin-D1
Mpst	Q99J99	0.941	0.00162	0.00184	TRUE	TRUE	FALSE	0	3-mercaptopyruvate sulfurtransferase
Cd200r1	Q9ES57	0.931	0.00383	0.0148	TRUE	TRUE	FALSE	0	Cell surface glycoprotein CD200 receptor 1
Lpl	P11152	0.915	0.00168	0.00203	TRUE	TRUE	FALSE	0	Lipoprotein lipase
Marco	Q60754	0.911	0.0026	0.00603	TRUE	TRUE	FALSE	0	Macrophage receptor MARCO
Abcb4	P21440	0.887	0.00437	0.0193	TRUE	TRUE	FALSE	0	Multidrug resistance protein 3
Abcc5	Q9R1X5	0.885	0.00616	0.0369	TRUE	TRUE	FALSE	0	Multidrug resistance-associated protein 5
Tmem65	Q4VAE3	0.88	0.00563	0.0312	TRUE	TRUE	FALSE	0	Transmembrane protein 65
Col4a3bp	Q9EQG9-2	0.874	0.00567	0.0317	TRUE	TRUE	FALSE	0	Collagen type IV alpha-3-binding protein
Afg3l2	Q8JZQ2	0.871	0.00331	0.0109	TRUE	TRUE	FALSE	0	AFG3-like protein 2
Hspa13	Q8BM72	0.864	0.00569	0.0319	TRUE	TRUE	FALSE	0	Heat shock 70 kDa protein 13
Slc9a1	Q61165	0.864	0.00269	0.00655	TRUE	TRUE	FALSE	0	Sodium/hydrogen exchanger 1
Abcd3	P55096	0.859	0.00388	0.0152	TRUE	TRUE	FALSE	0	ATP-binding cassette sub-family D member 3
Hk2	O08528	0.852	0.00502	0.0253	TRUE	TRUE	FALSE	0	Hexokinase-2
Dnase1l1	Q9D7J6	0.851	0.00639	0.0393	TRUE	TRUE	FALSE	0	Deoxyribonuclease-1-like 1
Cds2	Q99L43	0.848	0.00266	0.00637	TRUE	TRUE	FALSE	0	Phosphatidate cytidylyltransferase 2
Mdh2	P08249	0.844	0.00542	0.029	TRUE	TRUE	FALSE	0	Malate dehydrogenase, mitochondrial
Auh	Q9JLZ3	0.828	0.00372	0.0139	TRUE	TRUE	FALSE	0	Methylglutaconyl-CoA hydratase, mitochondrial
Gnaq	P21279	0.821	0.00349	0.0122	TRUE	TRUE	FALSE	0	Guanine nucleotide-binding protein G(q) subunit alpha
Spg21	Q9CQC8	0.815	0.0046	0.0214	TRUE	TRUE	FALSE	0	Maspardin
Osbpl1a	Q91XL9	0.809	0.00688	0.0449	TRUE	TRUE	FALSE	0	Oxysterol-binding protein-related protein 1
Anpep	P97449	0.807	0.00459	0.0214	TRUE	TRUE	FALSE	0	Aminopeptidase N
Agpat3	Q9D517	0.806	0.00484	0.0236	TRUE	TRUE	FALSE	0	1-acyl-sn-glycerol-3-phosphate acyltransferase gamma
Adssl1	P28650	0.79	0.00672	0.043	TRUE	TRUE	FALSE	0	Adenylosuccinate synthetase isozyme 1
Tgfbr1	Q64729-2	0.779	0.00365	0.0134	TRUE	TRUE	FALSE	0	TGF-beta receptor type-1
Idh2	P54071	0.777	0.00622	0.0375	TRUE	TRUE	FALSE	0	Isocitrate dehydrogenase [NADP], mitochondrial
Chp1	P61022	0.766	0.0043	0.0187	TRUE	TRUE	FALSE	0	Calcineurin B homologous protein 1
Nrp2	O35375-3	0.756	0.0064	0.0394	TRUE	TRUE	FALSE	0	Neuropilin-2
Hibadh	Q99L13	0.728	0.00531	0.0279	TRUE	TRUE	FALSE	0	3-hydroxyisobutyrate dehydrogenase, mitochondrial
Abcc10	Q8R4P9-2	0.723	0.00655	0.0412	TRUE	TRUE	FALSE	0	Multidrug resistance-associated protein 7
Pcca	Q91ZA3	0.712	0.00528	0.0277	TRUE	TRUE	FALSE	0	Propionyl-CoA carboxylase alpha chain, mitochondrial
Pccb	Q99MN9	0.706	0.00525	0.0274	TRUE	TRUE	FALSE	0	Propionyl-CoA carboxylase beta chain, mitochondrial
Acot2	Q9QYR9	0.705	0.00677	0.0436	TRUE	TRUE	FALSE	0	Acyl-coenzyme A thioesterase 2, mitochondrial
Cbr4	Q91VT4	0.7	0.0069	0.0451	TRUE	TRUE	FALSE	0	Carbonyl reductase family member 4
Gnb2	P62880	0.698	0.00553	0.0302	TRUE	TRUE	FALSE	0	Guanine nucleotide-binding protein G(I)/G(S)/G(T) subunit beta-2
Atxn2l	Q7TQH0-2	-0.726	0.0069	0.0451	TRUE	TRUE	FALSE	0	Ataxin-2-like protein
Pold1	P52431	-0.751	0.00612	0.0364	TRUE	TRUE	FALSE	0	DNA polymerase delta catalytic subunit
Papss1	Q60967	-0.756	0.0045	0.0205	TRUE	TRUE	FALSE	0	Bifunctional 3-phosphoadenosine 5-phosphosulfate synthase 1;Sulfate adenylyltransferase;Adenylyl-sulfate kinase
Dab2	P98078	-0.76	0.0052	0.0269	TRUE	TRUE	FALSE	0	Disabled homolog 2
Axl	Q00993	-0.766	0.00359	0.0129	TRUE	TRUE	FALSE	0	Tyrosine-protein kinase receptor UFO
Eif4g3	Q80XI3-3	-0.773	0.00703	0.0466	TRUE	TRUE	FALSE	0	Eukaryotic translation initiation factor 4 gamma 3
Ogfr	Q99PG2	-0.777	0.00711	0.0474	TRUE	TRUE	FALSE	0	Opioid growth factor receptor
Cep350	E9Q309	-0.792	0.00685	0.0445	TRUE	TRUE	FALSE	0
Unc119	Q9Z2R6	-0.792	0.00453	0.0208	TRUE	TRUE	FALSE	0	Protein unc-119 homolog A
Pyhin1	Q8BV49	-0.796	0.00733	0.0499	TRUE	TRUE	FALSE	0	Pyrin and HIN domain-containing protein 1;Pyrin and HIN domain-containing protein 1-like
Rbm12	Q8R4X3	-0.819	0.0072	0.0485	TRUE	TRUE	FALSE	0	RNA-binding protein 12
Rps29	P62274	-0.837	0.00509	0.0259	TRUE	TRUE	FALSE	0	40S ribosomal protein S29
Apobr	Q8VBT6	-0.846	0.00582	0.0333	TRUE	TRUE	FALSE	0	Apolipoprotein B receptor
Pold2	O35654	-0.852	0.00456	0.0211	TRUE	TRUE	FALSE	0	DNA polymerase delta subunit 2
Phgdh	Q61753	-0.856	0.00654	0.041	TRUE	TRUE	FALSE	0	D-3-phosphoglycerate dehydrogenase
Elf1	Q60775	-0.859	0.0043	0.0187	TRUE	TRUE	FALSE	0	ETS-related transcription factor Elf-1
Hmga2	P52927	-0.865	0.00314	0.00967	TRUE	TRUE	FALSE	0	High mobility group protein HMGI-C
Bmp2k	Q91Z96	-0.874	0.00257	0.00589	TRUE	TRUE	FALSE	0	BMP-2-inducible protein kinase
Polb	Q8K409	-0.877	0.00359	0.013	TRUE	TRUE	FALSE	0	DNA polymerase beta
Ncaph	Q8C156	-0.892	0.00617	0.037	TRUE	TRUE	FALSE	0	Condensin complex subunit 2
Aldh1l2	Q8K009	-0.899	0.00375	0.0142	TRUE	TRUE	FALSE	0	Mitochondrial 10-formyltetrahydrofolate dehydrogenase
Arhgap15	Q811M1	-0.901	0.00227	0.00426	TRUE	TRUE	FALSE	0	Rho GTPase-activating protein 15
Eif2d	Q61211	-0.914	0.00512	0.0261	TRUE	TRUE	FALSE	0	Eukaryotic translation initiation factor 2D
Ube2l6	Q9QZU9	-0.921	0.00723	0.0488	TRUE	TRUE	FALSE	0	Ubiquitin/ISG15-conjugating enzyme E2 L6
Herc6	F2Z461	-0.94	0.00489	0.0241	TRUE	TRUE	FALSE	0	E3 ISG15--protein ligase Herc6
Alox5	P48999	-0.947	0.00175	0.00226	TRUE	TRUE	FALSE	0	Arachidonate 5-lipoxygenase
Hmgb3	O54879	-0.957	0.00176	0.00228	TRUE	TRUE	FALSE	0	High mobility group protein B3
Plin2	P43883	-0.998	0.00208	0.00349	TRUE	TRUE	FALSE	0	Perilipin-2
Themis2	Q91YX0	-1.01	0.00369	0.0137	TRUE	TRUE	FALSE	0	Protein THEMIS2
Rnf213	E9Q555	-1.02	0.00273	0.00681	TRUE	TRUE	FALSE	0	E3 ubiquitin-protein ligase RNF213
C1qb	P14106	-1.03	0.00507	0.0257	TRUE	TRUE	FALSE	0	Complement C1q subcomponent subunit B
Irf9	Q61179	-1.03	0.00701	0.0463	TRUE	TRUE	FALSE	0	Interferon regulatory factor 9
Rpl22l1	Q9D7S7-2	-1.03	0.00409	0.0169	TRUE	TRUE	FALSE	0	60S ribosomal protein L22-like 1
Cep170	Q6A065	-1.05	0.0037	0.0138	TRUE	TRUE	FALSE	0	Centrosomal protein of 170 kDa
Oasl1	Q8VI94	-1.05	0.00726	0.0491	TRUE	TRUE	FALSE	0	2-5-oligoadenylate synthase-like protein 1
Crebbp	P45481	-1.07	0.00302	0.00879	TRUE	TRUE	FALSE	0	CREB-binding protein
Oasl2	Q9Z2F2	-1.07	0.00366	0.0135	TRUE	TRUE	FALSE	0	2-5-oligoadenylate synthase-like protein 2
Dhx58	Q99J87	-1.08	0.00614	0.0367	TRUE	TRUE	FALSE	0	Probable ATP-dependent RNA helicase DHX58
Spn	P15702	-1.08	0.00108	0.000498	TRUE	TRUE	FALSE	0	Leukosialin
Znf622	Q91VY9	-1.09	0.00207	0.00345	TRUE	TRUE	FALSE	0	Zinc finger protein 622
Gvin1	Q80SU7	-1.11	0.0021	0.00355	TRUE	TRUE	FALSE	0	Interferon-induced very large GTPase 1
Fgfr1op	Q66JX5-2	-1.13	0.00191	0.0028	TRUE	TRUE	FALSE	0	FGFR1 oncogene partner
Ifi203	O35368-3	-1.13	0.000725	0.000124	TRUE	TRUE	FALSE	0	Interferon-activable protein 203
Galnt3	P70419	-1.14	0.00525	0.0273	TRUE	TRUE	FALSE	0	Polypeptide N-acetylgalactosaminyltransferase 3
Mitd1	Q8VDV8	-1.14	0.00085	0.000215	TRUE	TRUE	FALSE	0	MIT domain-containing protein 1
Siglec12	Q91Y57	-1.14	0.00379	0.0145	TRUE	TRUE	FALSE	0	Sialic acid-binding Ig-like lectin 12
Smpdl3b	P58242	-1.14	0.00392	0.0155	TRUE	TRUE	FALSE	0	Acid sphingomyelinase-like phosphodiesterase 3b
Cd300lf	Q6SJQ7-2	-1.16	0.00117	0.000673	TRUE	TRUE	FALSE	0	CMRF35-like molecule 1
Fkbp5	Q64378	-1.17	0.00421	0.018	TRUE	TRUE	FALSE	0	Peptidyl-prolyl cis-trans isomerase FKBP5;Peptidyl-prolyl cis-trans isomerase FKBP5, N-terminally processed
P0DOV2	P0DOV2	-1.18	0.00728	0.0494	TRUE	TRUE	FALSE	0
Parp9	Q8CAS9-2	-1.18	0.000789	0.000168	TRUE	TRUE	FALSE	0	Poly [ADP-ribose] polymerase 9
Crebrf	Q8CDG5	-1.19	0.00513	0.0263	TRUE	TRUE	FALSE	0	CREB3 regulatory factor
Ifih1	Q8R5F7	-1.19	0.00368	0.0137	TRUE	TRUE	FALSE	0	Interferon-induced helicase C domain-containing protein 1
Ep300	B2RWS6	-1.21	0.00558	0.0308	TRUE	TRUE	FALSE	0	Histone acetyltransferase p300
Serpinb2	P12388	-1.24	0.00419	0.0178	TRUE	TRUE	FALSE	0	Plasminogen activator inhibitor 2, macrophage
Tgfbi	P82198	-1.25	0.000882	0.000245	TRUE	TRUE	FALSE	0	Transforming growth factor-beta-induced protein ig-h3
Ifi35	Q9D8C4	-1.26	0.00213	0.00368	TRUE	TRUE	FALSE	0	Interferon-induced 35 kDa protein homolog
Slfn5	Q8CBA2	-1.29	0.00227	0.00427	TRUE	TRUE	FALSE	0	Schlafen family member 5
Dtx3l	Q3UIR3	-1.31	0.00105	0.000456	TRUE	TRUE	FALSE	0	E3 ubiquitin-protein ligase DTX3L
Irf2bp2	E9Q1P8	-1.32	0.00148	0.00142	TRUE	TRUE	FALSE	0	Interferon regulatory factor 2-binding protein 2
P0DOV1	P0DOV1	-1.34	0.00413	0.0172	TRUE	TRUE	FALSE	0
Ublcp1	Q8BGR9	-1.34	0.00162	0.00185	TRUE	TRUE	FALSE	0	Ubiquitin-like domain-containing CTD phosphatase 1
Etv6	P97360	-1.36	0.000838	0.000206	TRUE	TRUE	FALSE	0	Transcription factor ETV6
Ifit1	Q64282	-1.36	0.00355	0.0127	TRUE	TRUE	FALSE	0	Interferon-induced protein with tetratricopeptide repeats 1
Q9D3J9	Q9D3J9	-1.39	0.000562	4.42e-05	TRUE	TRUE	FALSE	0	Uncharacterized protein CXorf21 homolog
Iigp1	Q9QZ85	-1.42	0.000192	1.77e-07	TRUE	TRUE	FALSE	0	Interferon-inducible GTPase 1
F11r	O88792	-1.45	0.00121	0.000746	TRUE	TRUE	FALSE	0	Junctional adhesion molecule A
Ifit3	Q64345	-1.48	0.00392	0.0155	TRUE	TRUE	FALSE	0	Interferon-induced protein with tetratricopeptide repeats 3
Ifit2	Q64112	-1.5	0.000608	6.12e-05	TRUE	TRUE	FALSE	0	Interferon-induced protein with tetratricopeptide repeats 2
Keap1	Q9Z2X8	-1.53	0.000396	9.58e-06	TRUE	TRUE	FALSE	0	Kelch-like ECH-associated protein 1
Nes	Q6P5H2	-1.54	0.0047	0.0224	TRUE	TRUE	FALSE	0	Nestin
Samsn1	P57725	-1.64	0.00296	0.00836	TRUE	TRUE	FALSE	0	SAM domain-containing protein SAMSN-1
Fgl2	P12804	-1.66	0.00509	0.0259	TRUE	TRUE	FALSE	0	Fibroleukin
Phf11a	Q8BVM9	-1.67	0.00156	0.00166	TRUE	TRUE	FALSE	0	PHD finger protein 11A
Isg20	Q9JL16-2	-1.71	0.00168	0.00205	TRUE	TRUE	FALSE	0	Interferon-stimulated gene 20 kDa protein
Rsad2	Q8CBB9	-1.88	0.000338	4.38e-06	TRUE	TRUE	FALSE	0	Radical S-adenosyl methionine domain-containing protein 2
Pls3	Q99K51	-2.06	3.04e-05	1.21e-13	TRUE	TRUE	FALSE	0	Plastin-3
Enpp4	Q8BTJ4-2	-2.09	0.000115	4.92e-09	TRUE	TRUE	FALSE	0	Bis(5-adenosyl)-triphosphatase enpp4
Tgtp1	Q62293	-2.09	0.000484	2.37e-05	TRUE	TRUE	FALSE	0
Ifi205a	Q8CGE8	-2.34	0.00594	0.0345	TRUE	TRUE	FALSE	0	Interferon-activable protein 205-A
Ifi44	Q8BV66	-3.07	0.000612	6.3e-05	TRUE	TRUE	FALSE	0	Interferon-induced protein 44
Pilrb	Q2YFS2	-4.33	0.000157	4.84e-08	TRUE	TRUE	TRUE	2	Paired immunoglobulin-like type 2 receptor beta
