# Supplementary material for: Nrf2 activation reprograms macrophage intermediary metabolism and suppresses the type I interferon response
Source: iScience. 2022 Jan 30;25(2):103827. doi: 10.1016/j.isci.2022.103827 (PMC8844662; doi:10.1016/j.isci.2022.103827)
Supplement: Table S5. Keap1-KD.LPS_vs_Keap1-KD_Differential_Expression_TMT, related to Figure S1 [file mmc6.xlsx]

## Sheet: Keap1.KD.LPS_vs_WT.LPS_Results
Gene Name	Protein IDs	Keap1.KD.LPS_vs_WT.LPS_log2 fold change	Keap1.KD.LPS_vs_WT.LPS_p.val	Keap1.KD.LPS_vs_WT.LPS_p.adj	significant	Keap1.KD.LPS_vs_WT.LPS_significant	imputed	num_NAs	Protein.names
Aatk	Q80YE4-2	0.961	0.0166	0.0157	TRUE	TRUE	FALSE	0	Serine/threonine-protein kinase LMTK1
Abca3	Q8R420	0.636	0.0281	0.0426	TRUE	TRUE	FALSE	0	ATP-binding cassette sub-family A member 3
Abca7	Q91V24	0.525	0.0242	0.033	TRUE	TRUE	FALSE	0	ATP-binding cassette sub-family A member 7
Abcb6	Q9DC29	1.31	0.000476	2.31e-09	TRUE	TRUE	FALSE	0	ATP-binding cassette sub-family B member 6, mitochondrial
Abcb7	Q61102	0.571	0.0279	0.0421	TRUE	TRUE	FALSE	0	ATP-binding cassette sub-family B member 7, mitochondrial
Abcc1	O35379	1.43	0.000371	3.28e-10	TRUE	TRUE	FALSE	0	Multidrug resistance-associated protein 1
Abcc10	Q8R4P9-2	0.713	0.0158	0.0142	TRUE	TRUE	FALSE	0	Multidrug resistance-associated protein 7
Abcc3	B2RX12-3	0.684	0.0191	0.0211	TRUE	TRUE	FALSE	0	Canalicular multispecific organic anion transporter 2
Abcc5	Q9R1X5	1.18	0.000684	3.35e-08	TRUE	TRUE	FALSE	0	Multidrug resistance-associated protein 5
Abcd2	Q61285	1.07	0.00165	6.4e-06	TRUE	TRUE	FALSE	0	ATP-binding cassette sub-family D member 2
Abcd3	P55096	0.69	0.0144	0.0116	TRUE	TRUE	FALSE	0	ATP-binding cassette sub-family D member 3
Abhd11	Q8K4F5	0.673	0.0221	0.028	TRUE	TRUE	FALSE	0	Alpha/beta hydrolase domain-containing protein 11
Abhd16a	Q9Z1Q2	0.693	0.00798	0.0027	TRUE	TRUE	FALSE	0	Abhydrolase domain-containing protein 16A
Abhd3	Q91ZH7-2	0.96	0.023	0.0303	TRUE	TRUE	FALSE	0	Phospholipase ABHD3
Acad10	Q8K370	0.712	0.011	0.00622	TRUE	TRUE	FALSE	0	Acyl-CoA dehydrogenase family member 10
Acad8	Q9D7B6	0.606	0.0136	0.0102	TRUE	TRUE	FALSE	0	Isobutyryl-CoA dehydrogenase, mitochondrial
Acad9	Q8JZN5	0.556	0.0176	0.0177	TRUE	TRUE	FALSE	0	Acyl-CoA dehydrogenase family member 9, mitochondrial
Acadl	P51174	0.659	0.0171	0.0168	TRUE	TRUE	FALSE	0	Long-chain specific acyl-CoA dehydrogenase, mitochondrial
Acadm	P45952	0.633	0.0164	0.0154	TRUE	TRUE	FALSE	0	Medium-chain specific acyl-CoA dehydrogenase, mitochondrial
Acadvl	P50544	0.637	0.0247	0.0343	TRUE	TRUE	FALSE	0	Very long-chain specific acyl-CoA dehydrogenase, mitochondrial
Acbd3	Q8BMP6	0.971	0.00374	0.00023	TRUE	TRUE	FALSE	0	Golgi resident protein GCP60
Aco2	Q99KI0	0.525	0.0263	0.0381	TRUE	TRUE	FALSE	0	Aconitate hydratase, mitochondrial
Acox3	Q9EPL9	0.815	0.00928	0.00406	TRUE	TRUE	FALSE	0	Peroxisomal acyl-coenzyme A oxidase 3
Acp5	Q05117	0.798	0.0146	0.012	TRUE	TRUE	FALSE	0	Tartrate-resistant acid phosphatase type 5
Acp6	Q8BP40	0.722	0.0238	0.032	TRUE	TRUE	FALSE	0	Lysophosphatidic acid phosphatase type 6
Acsf2	Q8VCW8	1.28	0.000519	4.4e-09	TRUE	TRUE	FALSE	0	Acyl-CoA synthetase family member 2, mitochondrial
Acsl1	P41216	0.725	0.00607	0.00119	TRUE	TRUE	FALSE	0	Long-chain-fatty-acid--CoA ligase 1
Acss2	Q9QXG4	1.67	0.00041	7.34e-10	TRUE	TRUE	FALSE	0	Acetyl-coenzyme A synthetase, cytoplasmic
Actn1	Q7TPR4	0.965	0.00361	0.000201	TRUE	TRUE	FALSE	0	Alpha-actinin-1
Actn4	P57780	0.945	0.0308	0.0493	TRUE	TRUE	FALSE	0	Alpha-actinin-4
Actr1b	Q8R5C5	0.562	0.0217	0.0271	TRUE	TRUE	FALSE	0	Beta-centractin
Acvrl1	Q61288	0.756	0.012	0.00769	TRUE	TRUE	FALSE	0	Serine/threonine-protein kinase receptor R3
Adam15	O88839-2	0.795	0.0196	0.0222	TRUE	TRUE	FALSE	0	Disintegrin and metalloproteinase domain-containing protein 15
Ado	Q6PDY2	0.838	0.0265	0.0386	TRUE	TRUE	FALSE	0	2-aminoethanethiol dioxygenase
Adpgk	Q8VDL4-3	0.542	0.0258	0.0369	TRUE	TRUE	FALSE	0	ADP-dependent glucokinase
Adssl1	P28650	0.87	0.0112	0.00639	TRUE	TRUE	FALSE	0	Adenylosuccinate synthetase isozyme 1
Afg3l2	Q8JZQ2	1.02	0.00153	4.36e-06	TRUE	TRUE	FALSE	0	AFG3-like protein 2
Agpat3	Q9D517	0.846	0.00428	0.000377	TRUE	TRUE	FALSE	0	1-acyl-sn-glycerol-3-phosphate acyltransferase gamma
Agps	Q8C0I1	0.567	0.0223	0.0285	TRUE	TRUE	FALSE	0	Alkyldihydroxyacetonephosphate synthase, peroxisomal
Ahcyl1	Q80SW1	0.58	0.025	0.035	TRUE	TRUE	FALSE	0	Putative adenosylhomocysteinase 2
Ak1	Q9R0Y5	1.85	0.00208	1.94e-05	TRUE	TRUE	FALSE	0	Adenylate kinase isoenzyme 1
Ak3	Q9WTP7	0.54	0.0252	0.0354	TRUE	TRUE	FALSE	0	GTP:AMP phosphotransferase AK3, mitochondrial
Akr1a1	Q9JII6	1.36	0.0157	0.014	TRUE	TRUE	FALSE	0	Alcohol dehydrogenase [NADP(+)]
Akr1b8	P45377	1.58	0.0082	0.0029	TRUE	TRUE	FALSE	0	Aldose reductase-related protein 2
Akr1c13	Q8VC28	1.03	0.0149	0.0125	TRUE	TRUE	FALSE	0	Aldo-keto reductase family 1 member C13
Alcam	Q61490	0.84	0.00354	0.000186	TRUE	TRUE	FALSE	0	CD166 antigen
Aldh1b1	Q9CZS1	1.2	0.000332	1.31e-10	TRUE	TRUE	FALSE	0	Aldehyde dehydrogenase X, mitochondrial
Aldh1l2	Q8K009	-0.919	0.00189	1.26e-05	TRUE	TRUE	FALSE	0	Mitochondrial 10-formyltetrahydrofolate dehydrogenase
Aldh2	P47738	1.21	0.000874	1.68e-07	TRUE	TRUE	FALSE	0	Aldehyde dehydrogenase, mitochondrial
Aldh3b1	Q80VQ0	0.865	0.0022	2.5e-05	TRUE	TRUE	FALSE	0	Aldehyde dehydrogenase family 3 member B1
Aldh4a1	Q8CHT0	0.529	0.03	0.0472	TRUE	TRUE	FALSE	0	Delta-1-pyrroline-5-carboxylate dehydrogenase, mitochondrial
Aldh6a1	Q9EQ20	0.714	0.0159	0.0143	TRUE	TRUE	FALSE	0	Methylmalonate-semialdehyde dehydrogenase [acylating], mitochondrial
Aldh7a1	Q9DBF1-2	0.818	0.0132	0.00953	TRUE	TRUE	FALSE	0	Alpha-aminoadipic semialdehyde dehydrogenase
Alox5	P48999	-0.775	0.00889	0.00362	TRUE	TRUE	FALSE	0	Arachidonate 5-lipoxygenase
Alox5ap	P30355	0.897	0.00326	0.000135	TRUE	TRUE	FALSE	0	Arachidonate 5-lipoxygenase-activating protein
Ampd3	O08739	1.72	0.00292	8.61e-05	TRUE	TRUE	FALSE	0	AMP deaminase 3
Angptl2	Q9R045	1.35	0.00489	0.00059	TRUE	TRUE	FALSE	0	Angiopoietin-related protein 2
Anpep	P97449	0.624	0.0145	0.0118	TRUE	TRUE	FALSE	0	Aminopeptidase N
Anxa11	P97384	0.806	0.0195	0.0218	TRUE	TRUE	FALSE	0	Annexin A11
Anxa2	P07356	0.732	0.0148	0.0123	TRUE	TRUE	FALSE	0	Annexin A2
Anxa3	O35639	1.03	0.0259	0.0371	TRUE	TRUE	FALSE	0	Annexin A3
Anxa4	P97429	1.22	0.0199	0.0229	TRUE	TRUE	FALSE	0	Annexin A4
Anxa6	P14824	1.19	0.0221	0.0279	TRUE	TRUE	FALSE	0	Annexin A6
Anxa7	Q07076	0.743	0.0111	0.00625	TRUE	TRUE	FALSE	0	Annexin A7
Ap1g1	P22892	0.792	0.0111	0.00637	TRUE	TRUE	FALSE	0	AP-1 complex subunit gamma-1
Ap1m1	P35585	0.833	0.00469	0.000512	TRUE	TRUE	FALSE	0	AP-1 complex subunit mu-1
Ap1s1	P61967	0.925	0.00996	0.00484	TRUE	TRUE	FALSE	0	AP-1 complex subunit sigma-1A
Apbb2	Q9DBR4-3	1.09	0.0109	0.00608	TRUE	TRUE	FALSE	0	Amyloid beta A4 precursor protein-binding family B member 2
Arf1	P84078	0.669	0.0247	0.0342	TRUE	TRUE	FALSE	0	ADP-ribosylation factor 1
Arf5	P84084	0.64	0.0296	0.0463	TRUE	TRUE	FALSE	0	ADP-ribosylation factor 5
Arhgap22	Q8BL80	1.28	0.00272	6.41e-05	TRUE	TRUE	FALSE	0	Rho GTPase-activating protein 22
Arhgap35	Q91YM2	0.816	0.0309	0.0495	TRUE	TRUE	FALSE	0	Rho GTPase-activating protein 35
Arl8a	Q8VEH3	0.725	0.00557	0.000912	TRUE	TRUE	FALSE	0	ADP-ribosylation factor-like protein 8A
Arl8b	Q9CQW2	0.596	0.0206	0.0246	TRUE	TRUE	FALSE	0	ADP-ribosylation factor-like protein 8B
Atp11c	Q9QZW0-2	0.529	0.0273	0.0405	TRUE	TRUE	FALSE	0	Phospholipid-transporting ATPase 11C
Atp1a3	Q6PIC6	1.39	0.000429	1.04e-09	TRUE	TRUE	FALSE	0	Sodium/potassium-transporting ATPase subunit alpha-3
Atp5f1	Q9CQQ7	0.53	0.0215	0.0266	TRUE	TRUE	FALSE	0	ATP synthase F(0) complex subunit B1, mitochondrial
Atp6v0c	P63082	1.25	0.00737	0.00216	TRUE	TRUE	FALSE	0	V-type proton ATPase 16 kDa proteolipid subunit
Atp6v0d2	Q80SY3	1.68	0.000174	2.74e-13	TRUE	TRUE	FALSE	0	V-type proton ATPase subunit d 2
B3galnt1	Q920V1	0.809	0.0169	0.0164	TRUE	TRUE	FALSE	0	UDP-GalNAc:beta-1,3-N-acetylgalactosaminyltransferase 1
B3galtl	Q8BHT6	0.731	0.0163	0.0152	TRUE	TRUE	FALSE	0	Beta-1,3-glucosyltransferase
B3GNT2	Q9Z222	0.598	0.0222	0.0284	TRUE	TRUE	FALSE	0	N-acetyllactosaminide beta-1,3-N-acetylglucosaminyltransferase 2
Bcap29	Q61334	0.711	0.0243	0.0332	TRUE	TRUE	FALSE	0	B-cell receptor-associated protein 29
Bckdha	P50136	0.547	0.0255	0.0361	TRUE	TRUE	FALSE	0	2-oxoisovalerate dehydrogenase subunit alpha, mitochondrial
Bcs1l	Q9CZP5	0.558	0.0183	0.0193	TRUE	TRUE	FALSE	0	Mitochondrial chaperone BCS1
Blvrb	Q923D2	1.47	0.00758	0.00234	TRUE	TRUE	FALSE	0	Flavin reductase (NADPH)
Bphl	Q8R164	0.768	0.0132	0.00954	TRUE	TRUE	FALSE	0	Valacyclovir hydrolase
Bst1	Q64277	1.3	0.000443	1.32e-09	TRUE	TRUE	FALSE	0	ADP-ribosyl cyclase/cyclic ADP-ribose hydrolase 2
C1qb	P14106	-0.72	0.0202	0.0235	TRUE	TRUE	FALSE	0	Complement C1q subcomponent subunit B
C5ar1	P30993	0.563	0.0146	0.0119	TRUE	TRUE	FALSE	0	C5a anaphylatoxin chemotactic receptor 1
Ca5b	Q9QZA0	-0.558	0.0263	0.0381	TRUE	TRUE	FALSE	0	Carbonic anhydrase 5B, mitochondrial
Camlg	P49070	0.56	0.0286	0.0437	TRUE	TRUE	FALSE	0	Calcium signal-modulating cyclophilin ligand
Cat	P24270	2.91	1.77e-06	6.25e-14	TRUE	TRUE	FALSE	0	Catalase
Cbr3	Q8K354	2.51	0.000201	1.16e-12	TRUE	TRUE	FALSE	0	Carbonyl reductase [NADPH] 3
Cbr4	Q91VT4	0.759	0.00468	0.000511	TRUE	TRUE	FALSE	0	Carbonyl reductase family member 4
Ccdc175	E9PVB3	1.01	0.0171	0.0167	TRUE	TRUE	FALSE	0	Coiled-coil domain-containing protein 175
Ccdc22	Q9JIG7	0.639	0.023	0.0303	TRUE	TRUE	FALSE	0	Coiled-coil domain-containing protein 22
Ccdc93	Q7TQK5	0.728	0.0277	0.0416	TRUE	TRUE	FALSE	0	Coiled-coil domain-containing protein 93
Ccl5	P30882	0.631	0.0153	0.0132	TRUE	TRUE	FALSE	0	C-C motif chemokine 5
Ccpg1	Q640L3	0.732	0.0261	0.0376	TRUE	TRUE	FALSE	0	Cell cycle progression protein 1
Ccr5	P51682	-0.782	0.0173	0.0171	TRUE	TRUE	FALSE	0	C-C chemokine receptor type 5
Cd180	Q62192	0.751	0.00573	0.001	TRUE	TRUE	FALSE	0	CD180 antigen
Cd1d1	P11609	0.958	0.00709	0.00193	TRUE	TRUE	FALSE	0	Antigen-presenting glycoprotein CD1d1;Antigen-presenting glycoprotein CD1d2
Cd200r1	Q9ES57	0.789	0.0113	0.00661	TRUE	TRUE	FALSE	0	Cell surface glycoprotein CD200 receptor 1
Cd274	Q9EP73	1	0.00313	0.000115	TRUE	TRUE	FALSE	0	Programmed cell death 1 ligand 1
Cd302	Q9DCG2-2	0.865	0.0219	0.0275	TRUE	TRUE	FALSE	0	CD302 antigen
Cd36	Q08857	2.67	1.01e-05	6.25e-14	TRUE	TRUE	FALSE	0	Platelet glycoprotein 4
Cd38	P56528	0.624	0.0282	0.0427	TRUE	TRUE	FALSE	0	ADP-ribosyl cyclase/cyclic ADP-ribose hydrolase 1
Cd48	P18181	0.845	0.0196	0.0222	TRUE	TRUE	FALSE	0	CD48 antigen
Cd5l	Q9QWK4	2.99	6.91e-05	6.25e-14	TRUE	TRUE	FALSE	0	CD5 antigen-like
Cd63	P41731	1.02	0.00331	0.000143	TRUE	TRUE	FALSE	0	CD63 antigen
Cd82	P40237	0.778	0.0124	0.00828	TRUE	TRUE	FALSE	0	CD82 antigen
Cd84	Q18PI6	0.856	0.00462	0.000489	TRUE	TRUE	FALSE	0	SLAM family member 5
Cd9	P40240	1.29	0.0242	0.033	TRUE	TRUE	FALSE	0	CD9 antigen
Cds2	Q99L43	0.904	0.00199	1.61e-05	TRUE	TRUE	FALSE	0	Phosphatidate cytidylyltransferase 2
Cfb	P04186	1.02	0.00936	0.00415	TRUE	TRUE	FALSE	0	Complement factor B;Complement factor B Ba fragment;Complement factor B Bb fragment
Cgnl1	Q6AW69-5	1.42	0.000549	6.71e-09	TRUE	TRUE	FALSE	0	Cingulin-like protein 1
Chdh	Q8BJ64	1.49	0.00197	1.53e-05	TRUE	TRUE	FALSE	0	Choline dehydrogenase, mitochondrial
Chp1	P61022	0.525	0.026	0.0374	TRUE	TRUE	FALSE	0	Calcineurin B homologous protein 1
Ckap4	Q8BMK4	0.823	0.00653	0.00149	TRUE	TRUE	FALSE	0	Cytoskeleton-associated protein 4
Clec16a	Q80U30-4	1.11	0.017	0.0165	TRUE	TRUE	FALSE	0	Protein CLEC16A
Clec4e	Q9R0Q8	1.12	0.0011	6.9e-07	TRUE	TRUE	FALSE	0	C-type lectin domain family 4 member E
Clec6a	Q9JKF4-2	2.04	0.00192	1.37e-05	TRUE	TRUE	FALSE	0	C-type lectin domain family 6 member A
Clec7a	Q6QLQ4	1.52	0.0022	2.5e-05	TRUE	TRUE	FALSE	0	C-type lectin domain family 7 member A
Cmtm7	Q9ESD6-2	1.1	0.00701	0.00185	TRUE	TRUE	FALSE	0	CKLF-like MARVEL transmembrane domain-containing protein 7
Col4a2	P08122	1.13	0.000862	1.55e-07	TRUE	TRUE	FALSE	0	Collagen alpha-2(IV) chain;Canstatin
Col4a3bp	Q9EQG9-2	0.872	0.00552	0.000887	TRUE	TRUE	FALSE	0	Collagen type IV alpha-3-binding protein
Col6a1	Q04857	1.17	0.00739	0.00218	TRUE	TRUE	FALSE	0	Collagen alpha-1(VI) chain
Col6a2	Q02788	1.05	0.00741	0.00219	TRUE	TRUE	FALSE	0	Collagen alpha-2(VI) chain
Colgalt1	Q8K297	0.617	0.0117	0.00717	TRUE	TRUE	FALSE	0	Procollagen galactosyltransferase 1
Commd10	Q8JZY2	0.639	0.0271	0.04	TRUE	TRUE	FALSE	0	COMM domain-containing protein 10
Commd3	Q63829	0.69	0.0282	0.0428	TRUE	TRUE	FALSE	0	COMM domain-containing protein 3
Commd9	Q8K2Q0	0.706	0.0239	0.0323	TRUE	TRUE	FALSE	0	COMM domain-containing protein 9
Comtd1	Q8BIG7	0.914	0.00961	0.00444	TRUE	TRUE	FALSE	0	Catechol O-methyltransferase domain-containing protein 1
Coq7	P97478	0.576	0.022	0.0278	TRUE	TRUE	FALSE	0	5-demethoxyubiquinone hydroxylase, mitochondrial
Coro1c	Q9WUM4	0.66	0.0189	0.0206	TRUE	TRUE	FALSE	0	Coronin-1C
Cpd	O89001	0.967	0.031	0.0498	TRUE	TRUE	FALSE	0	Carboxypeptidase D
Cpne2	P59108	1.24	0.00857	0.00329	TRUE	TRUE	FALSE	0	Copine-2
Cpt1a	P97742	1.06	0.00178	9.49e-06	TRUE	TRUE	FALSE	0	Carnitine O-palmitoyltransferase 1, liver isoform
Cpt2	P52825	0.649	0.00976	0.00461	TRUE	TRUE	FALSE	0	Carnitine O-palmitoyltransferase 2, mitochondrial
Crat	P47934	0.705	0.0146	0.012	TRUE	TRUE	FALSE	0	Carnitine O-acetyltransferase
Crtap	Q9CYD3	0.634	0.0271	0.04	TRUE	TRUE	FALSE	0	Cartilage-associated protein
Csad	Q9DBE0	1.19	0.00458	0.000476	TRUE	TRUE	FALSE	0	Cysteine sulfinic acid decarboxylase
Csf2ra	Q00941	1.69	0.000223	3.58e-12	TRUE	TRUE	FALSE	0	Granulocyte-macrophage colony-stimulating factor receptor subunit alpha
Ctsg	P28293	1.03	0.00822	0.00292	TRUE	TRUE	FALSE	0	Cathepsin G
Cxcl16	Q8BSU2	0.79	0.0118	0.00736	TRUE	TRUE	FALSE	0	C-X-C motif chemokine 16
Cyb5a	P56395	0.868	0.00498	0.00063	TRUE	TRUE	FALSE	0	Cytochrome b5
Cyp51a1	Q8K0C4	0.787	0.0108	0.00597	TRUE	TRUE	FALSE	0	Lanosterol 14-alpha demethylase
Daglb	Q91WC9	0.864	0.00666	0.00158	TRUE	TRUE	FALSE	0	Sn1-specific diacylglycerol lipase beta
Dapk1	Q80YE7-2	1.16	0.0167	0.016	TRUE	TRUE	FALSE	0	Death-associated protein kinase 1
Ddx39a	Q8VDW0	1.21	0.00149	3.8e-06	TRUE	TRUE	FALSE	0	ATP-dependent RNA helicase DDX39A
Ddx39b	Q9Z1N5	1.2	0.00114	8.5e-07	TRUE	TRUE	FALSE	0	Spliceosome RNA helicase Ddx39b
Ddx42	Q810A7	0.575	0.0244	0.0335	TRUE	TRUE	FALSE	0	ATP-dependent RNA helicase DDX42
Decr2	Q9WV68	0.668	0.0105	0.00547	TRUE	TRUE	FALSE	0	Peroxisomal 2,4-dienoyl-CoA reductase
Derl2	Q8BNI4	0.597	0.0303	0.048	TRUE	TRUE	FALSE	0	Derlin-2
Dgat1	Q9Z2A7	0.587	0.0276	0.0414	TRUE	TRUE	FALSE	0	Diacylglycerol O-acyltransferase 1
Dguok	Q9QX60-2	0.656	0.0105	0.00553	TRUE	TRUE	FALSE	0	Deoxyguanosine kinase, mitochondrial
Dhrs7	Q9CXR1	0.719	0.0181	0.0188	TRUE	TRUE	FALSE	0	Dehydrogenase/reductase SDR family member 7
Dlat	Q8BMF4	0.559	0.0192	0.0211	TRUE	TRUE	FALSE	0	Dihydrolipoyllysine-residue acetyltransferase component of pyruvate dehydrogenase complex, mitochondrial
Dlst	Q9D2G2	0.6	0.0147	0.012	TRUE	TRUE	FALSE	0	Dihydrolipoyllysine-residue succinyltransferase component of 2-oxoglutarate dehydrogenase complex, mitochondrial
Dmxl2	Q8BPN8-2	0.676	0.0126	0.00848	TRUE	TRUE	FALSE	0	DmX-like protein 2
Dnajb4	Q9D832	0.704	0.0262	0.0378	TRUE	TRUE	FALSE	0	DnaJ homolog subfamily B member 4
Dnajc5	P60904	0.593	0.0171	0.0168	TRUE	TRUE	FALSE	0	DnaJ homolog subfamily C member 5
Dnase1l1	Q9D7J6	0.718	0.00986	0.00471	TRUE	TRUE	FALSE	0	Deoxyribonuclease-1-like 1
Dpagt1	P42867	0.668	0.0121	0.0077	TRUE	TRUE	FALSE	0	UDP-N-acetylglucosamine--dolichyl-phosphate N-acetylglucosaminephosphotransferase
Dram1	Q9DC58	0.668	0.0199	0.0229	TRUE	TRUE	FALSE	0	DNA damage-regulated autophagy modulator protein 1
Dstyk	Q6XUX1-3	0.682	0.0228	0.0296	TRUE	TRUE	FALSE	0	Dual serine/threonine and tyrosine protein kinase
Dynlt3	P56387	1.59	0.0172	0.0169	TRUE	TRUE	FALSE	0	Dynein light chain Tctex-type 3
Ear3	O35290	2.49	0.0012	1.11e-06	TRUE	TRUE	FALSE	0	Eosinophil cationic-type ribonuclease 3
Echs1	Q8BH95	0.701	0.0291	0.045	TRUE	TRUE	FALSE	0	Enoyl-CoA hydratase, mitochondrial
Eci2	Q9WUR2-2	0.738	0.00882	0.00355	TRUE	TRUE	FALSE	0	Enoyl-CoA delta isomerase 2, mitochondrial
Ednrb	P48302	1.15	0.00427	0.000374	TRUE	TRUE	FALSE	0	Endothelin B receptor
Eea1	Q8BL66	1.01	0.00267	5.87e-05	TRUE	TRUE	FALSE	0	Early endosome antigen 1
Eef1a2	P62631	2.21	0.00433	0.000393	TRUE	TRUE	FALSE	0	Elongation factor 1-alpha 2
Efr3b	Q6ZQ18	1.11	0.00371	0.000223	TRUE	TRUE	FALSE	0	Protein EFR3 homolog B
Ehhadh	Q9DBM2	0.755	0.0071	0.00193	TRUE	TRUE	FALSE	0	Peroxisomal bifunctional enzyme;Enoyl-CoA hydratase/3,2-trans-enoyl-CoA isomerase;3-hydroxyacyl-CoA dehydrogenase
Eif6	O55135	0.599	0.0111	0.00636	TRUE	TRUE	FALSE	0	Eukaryotic translation initiation factor 6
Elovl1	Q9JLJ5	0.79	0.0291	0.0449	TRUE	TRUE	FALSE	0	Elongation of very long chain fatty acids protein 1
Eng	Q63961	1.2	0.00188	1.23e-05	TRUE	TRUE	FALSE	0	Endoglin
Ephx1	Q9D379	2.17	9.22e-05	6.25e-14	TRUE	TRUE	FALSE	0	Epoxide hydrolase 1
Erlec1	Q8VEH8	0.664	0.0129	0.00901	TRUE	TRUE	FALSE	0	Endoplasmic reticulum lectin 1
Esd	Q9R0P3	1.59	0.00472	0.000524	TRUE	TRUE	FALSE	0	S-formylglutathione hydrolase
Esyt1	Q3U7R1	0.745	0.011	0.00621	TRUE	TRUE	FALSE	0	Extended synaptotagmin-1
Ethe1	Q9DCM0	1.31	0.00116	9.36e-07	TRUE	TRUE	FALSE	0	Persulfide dioxygenase ETHE1, mitochondrial
Exoc5	Q3TPX4	0.613	0.0287	0.044	TRUE	TRUE	FALSE	0	Exocyst complex component 5
F10	O88947	1.9	0.000402	6.37e-10	TRUE	TRUE	FALSE	0	Coagulation factor X;Factor X light chain;Factor X heavy chain;Activated factor Xa heavy chain
F11r	O88792	-1.26	0.00817	0.00288	TRUE	TRUE	FALSE	0	Junctional adhesion molecule A
F13a1	Q8BH61	1.1	0.0186	0.0198	TRUE	TRUE	FALSE	0	Coagulation factor XIII A chain
F7	P70375	1.63	0.000377	3.7e-10	TRUE	TRUE	TRUE	1	Coagulation factor VII;Factor VII light chain;Factor VII heavy chain
Fabp4	P04117	1.42	0.00361	0.0002	TRUE	TRUE	FALSE	0	Fatty acid-binding protein, adipocyte
Fabp5	Q05816	1.21	0.00439	0.000412	TRUE	TRUE	FALSE	0	Fatty acid-binding protein, epidermal
Fahd2	Q3TC72	0.897	0.0023	3.01e-05	TRUE	TRUE	FALSE	0	Fumarylacetoacetate hydrolase domain-containing protein 2A
Fam109b	Q14B98	0.95	0.0181	0.0189	TRUE	TRUE	FALSE	0	Sesquipedalian-2
Fam20c	Q5MJS3	1.22	0.00234	3.23e-05	TRUE	TRUE	FALSE	0	Extracellular serine/threonine protein kinase FAM20C
Fam213a	Q9CYH2	0.574	0.0194	0.0217	TRUE	TRUE	FALSE	0	Redox-regulatory protein FAM213A
Fam219a	Q9D772	0.895	0.0147	0.0121	TRUE	TRUE	FALSE	0	Protein FAM219A
Fam63a	Q76LS9-2	0.568	0.0289	0.0446	TRUE	TRUE	FALSE	0	Protein FAM63A
Fam91a1	Q3UVG3	0.624	0.0167	0.0159	TRUE	TRUE	FALSE	0	Protein FAM91A1
Fas	P25446	0.676	0.0202	0.0235	TRUE	TRUE	FALSE	0	Tumor necrosis factor receptor superfamily member 6
Fbn1	Q61554	1.03	0.00155	4.6e-06	TRUE	TRUE	FALSE	0	Fibrillin-1
Fbn2	Q61555	0.892	0.0219	0.0275	TRUE	TRUE	FALSE	0	Fibrillin-2
Fdft1	P53798	1.31	0.00346	0.000169	TRUE	TRUE	FALSE	0	Squalene synthase
Fga	E9PV24-2	1.43	0.00326	0.000134	TRUE	TRUE	FALSE	0	Fibrinogen alpha chain;Fibrinopeptide A;Fibrinogen alpha chain
Fgb	Q8K0E8	1.56	0.00183	1.09e-05	TRUE	TRUE	FALSE	0	Fibrinogen beta chain;Fibrinopeptide B;Fibrinogen beta chain
Fgd4	Q91ZT5	0.514	0.0305	0.0485	TRUE	TRUE	FALSE	0	FYVE, RhoGEF and PH domain-containing protein 4
Fgg	Q8VCM7	0.754	0.0273	0.0406	TRUE	TRUE	FALSE	0	Fibrinogen gamma chain
Fis1	Q9CQ92	0.574	0.0134	0.00981	TRUE	TRUE	FALSE	0	Mitochondrial fission 1 protein
Fn1	P11276	0.677	0.0139	0.0106	TRUE	TRUE	FALSE	0	Fibronectin;Anastellin
Folr2	Q05685	1.07	0.00627	0.00131	TRUE	TRUE	FALSE	0	Folate receptor beta
Fpr2	O88536	1.01	0.00155	4.61e-06	TRUE	TRUE	FALSE	0	Formyl peptide receptor 2
FRRS1	Q8K385	0.605	0.0309	0.0494	TRUE	TRUE	FALSE	0	Ferric-chelate reductase 1
Fuca1	Q99LJ1	1.3	0.00957	0.00439	TRUE	TRUE	FALSE	0	Tissue alpha-L-fucosidase
Galc	P54818	0.926	0.0133	0.00975	TRUE	TRUE	FALSE	0	Galactocerebrosidase
Galnt3	P70419	-0.992	0.0029	8.37e-05	TRUE	TRUE	FALSE	0	Polypeptide N-acetylgalactosaminyltransferase 3
Gas2l3	Q3UWW6	0.749	0.0119	0.00753	TRUE	TRUE	FALSE	0	GAS2-like protein 3
Gatm	Q9D964	1.36	0.000268	1.94e-11	TRUE	TRUE	FALSE	0	Glycine amidinotransferase, mitochondrial
Gbas	O55126	0.797	0.00618	0.00125	TRUE	TRUE	FALSE	0	Protein NipSnap homolog 2
Gbe1	Q9D6Y9	1.6	0.000445	1.37e-09	TRUE	TRUE	FALSE	0	1,4-alpha-glucan-branching enzyme
Gbgt1	Q8VI38	1.13	0.000996	3.86e-07	TRUE	TRUE	FALSE	0	Globoside alpha-1,3-N-acetylgalactosaminyltransferase 1
Gch1	Q05915	0.78	0.0272	0.0403	TRUE	TRUE	FALSE	0	GTP cyclohydrolase 1
Gclm	O09172	2.48	0.00146	3.33e-06	TRUE	TRUE	FALSE	0	Glutamate--cysteine ligase regulatory subunit
Gdap2	Q9DBL2	0.672	0.011	0.00622	TRUE	TRUE	FALSE	0	Ganglioside-induced differentiation-associated protein 2
Gde1	Q9JL56	0.965	0.0025	4.33e-05	TRUE	TRUE	FALSE	0	Glycerophosphodiester phosphodiesterase 1
Ghdc	Q99J23	0.545	0.0241	0.0328	TRUE	TRUE	FALSE	0	GH3 domain-containing protein
Glud1	P26443	0.528	0.0233	0.0308	TRUE	TRUE	FALSE	0	Glutamate dehydrogenase 1, mitochondrial
Glul	P15105	1.22	0.0136	0.0102	TRUE	TRUE	FALSE	0	Glutamine synthetase
Gna13	P27601	0.592	0.0214	0.0264	TRUE	TRUE	FALSE	0	Guanine nucleotide-binding protein subunit alpha-13
Gnai2	P08752	0.591	0.021	0.0255	TRUE	TRUE	FALSE	0	Guanine nucleotide-binding protein G(i) subunit alpha-2
Gnai3	Q9DC51	0.584	0.0228	0.0297	TRUE	TRUE	FALSE	0	Guanine nucleotide-binding protein G(k) subunit alpha
Gnaq	P21279	0.716	0.0108	0.00588	TRUE	TRUE	FALSE	0	Guanine nucleotide-binding protein G(q) subunit alpha
Gnb2	P62880	0.571	0.0191	0.0209	TRUE	TRUE	FALSE	0	Guanine nucleotide-binding protein G(I)/G(S)/G(T) subunit beta-2
Gnpat	P98192	0.599	0.0134	0.00992	TRUE	TRUE	FALSE	0	Dihydroxyacetone phosphate acyltransferase
Golga1	Q9CW79	0.742	0.0247	0.0342	TRUE	TRUE	FALSE	0	Golgin subfamily A member 1
Golga4	Q91VW5	0.871	0.00299	9.62e-05	TRUE	TRUE	FALSE	0	Golgin subfamily A member 4
Golga7	Q91W53	0.607	0.0249	0.0347	TRUE	TRUE	FALSE	0	Golgin subfamily A member 7
Gopc	Q8BH60-2	0.774	0.0166	0.0158	TRUE	TRUE	FALSE	0	Golgi-associated PDZ and coiled-coil motif-containing protein
Gp49a	Q61450	0.684	0.00959	0.00441	TRUE	TRUE	FALSE	0	Mast cell surface glycoprotein Gp49A
Gpc1	Q9QZF2	2.17	0.0104	0.00542	TRUE	TRUE	FALSE	0	Glypican-1;Secreted glypican-1
Gpd2	Q64521	0.648	0.00875	0.00347	TRUE	TRUE	FALSE	0	Glycerol-3-phosphate dehydrogenase, mitochondrial
Grsf1	Q8C5Q4	0.578	0.0304	0.0483	TRUE	TRUE	FALSE	0	G-rich sequence factor 1
Gsr	P47791-2	1.19	0.00463	0.000493	TRUE	TRUE	FALSE	0	Glutathione reductase, mitochondrial
Gss	P51855	1.44	0.0226	0.0292	TRUE	TRUE	FALSE	0	Glutathione synthetase
Gsta3	P30115	3.6	0.000149	6.25e-14	TRUE	TRUE	FALSE	0	Glutathione S-transferase A3;Glutathione S-transferase A1;Glutathione S-transferase A1, N-terminally processed
Gstm1	P10649	1.68	0.000576	9.69e-09	TRUE	TRUE	FALSE	0	Glutathione S-transferase Mu 1
Gstm2	P15626	2.67	7.75e-05	6.25e-14	TRUE	TRUE	FALSE	0	Glutathione S-transferase Mu 2
Gstp1	P19157	1.34	0.0124	0.00817	TRUE	TRUE	FALSE	0	Glutathione S-transferase P 1
H2-D1	P01899	0.571	0.0298	0.0467	TRUE	TRUE	FALSE	0	H-2 class I histocompatibility antigen, D-B alpha chain
H2-K1	P01901	0.644	0.0176	0.0177	TRUE	TRUE	FALSE	0	H-2 class I histocompatibility antigen, K-B alpha chain
H2-Q7	P14429	1.07	0.00719	0.002	TRUE	TRUE	FALSE	0	H-2 class I histocompatibility antigen, Q7 alpha chain;H-2 class I histocompatibility antigen, Q9 alpha chain
H2-T23	P06339	0.676	0.0295	0.0461	TRUE	TRUE	FALSE	0	H-2 class I histocompatibility antigen, D-37 alpha chain
H6pd	Q8CFX1	1.05	0.00142	2.96e-06	TRUE	TRUE	FALSE	0	GDH/6PGL endoplasmic bifunctional protein;Glucose 1-dehydrogenase;6-phosphogluconolactonase
Hadh	Q61425	0.813	0.0147	0.0121	TRUE	TRUE	FALSE	0	Hydroxyacyl-coenzyme A dehydrogenase, mitochondrial
Hadhb	Q99JY0	0.515	0.0218	0.0274	TRUE	TRUE	FALSE	0	Trifunctional enzyme subunit beta, mitochondrial;3-ketoacyl-CoA thiolase
Hal	P35492	3.59	9.71e-05	6.25e-14	TRUE	TRUE	FALSE	0	Histidine ammonia-lyase
Hebp1	Q9R257	1.48	0.000286	3.48e-11	TRUE	TRUE	FALSE	0	Heme-binding protein 1
Hibadh	Q99L13	0.559	0.023	0.03	TRUE	TRUE	FALSE	0	3-hydroxyisobutyrate dehydrogenase, mitochondrial
Hip1	Q8VD75	0.692	0.00967	0.0045	TRUE	TRUE	FALSE	0	Huntingtin-interacting protein 1
Hk2	O08528	0.733	0.0253	0.0357	TRUE	TRUE	FALSE	0	Hexokinase-2
Hm13.1	Q9D8V0-4	0.608	0.0211	0.0257	TRUE	TRUE	FALSE	0	Minor histocompatibility antigen H13
Hmga2	P52927	-0.709	0.00898	0.00373	TRUE	TRUE	FALSE	0	High mobility group protein HMGI-C
Hmgb3	O54879	-0.751	0.0117	0.00722	TRUE	TRUE	FALSE	0	High mobility group protein B3
Hmgcl	P38060	0.62	0.0176	0.0178	TRUE	TRUE	FALSE	0	Hydroxymethylglutaryl-CoA lyase, mitochondrial
Hmgcr	Q01237	1.8	0.000167	1.75e-13	TRUE	TRUE	FALSE	0	3-hydroxy-3-methylglutaryl-coenzyme A reductase
Hrsp12	P52760	1.14	0.025	0.0349	TRUE	TRUE	FALSE	0	Ribonuclease UK114
Hsd17b12	O70503	0.514	0.0279	0.042	TRUE	TRUE	FALSE	0	Very-long-chain 3-oxoacyl-CoA reductase
Hsd17b4	P51660	0.614	0.0183	0.0193	TRUE	TRUE	FALSE	0	Peroxisomal multifunctional enzyme type 2;(3R)-hydroxyacyl-CoA dehydrogenase;Enoyl-CoA hydratase 2
Hsd17b8	P50171	0.7	0.0169	0.0164	TRUE	TRUE	FALSE	0	Estradiol 17-beta-dehydrogenase 8
Hsd3b7	Q9EQC1	1.3	0.00976	0.0046	TRUE	TRUE	FALSE	0	3 beta-hydroxysteroid dehydrogenase type 7
Hspa13	Q8BM72	0.843	0.00386	0.000257	TRUE	TRUE	FALSE	0	Heat shock 70 kDa protein 13
Hspg2	Q05793	1.14	0.000839	1.32e-07	TRUE	TRUE	FALSE	0	Basement membrane-specific heparan sulfate proteoglycan core protein;Endorepellin;LG3 peptide
Htatip2	Q9Z2G9	0.709	0.011	0.00613	TRUE	TRUE	FALSE	0	Oxidoreductase HTATIP2
Hvcn1	Q3U2S8	2.88	0.000124	6.25e-14	TRUE	TRUE	FALSE	0	Voltage-gated hydrogen channel 1
Hyal2	O35632	0.958	0.0081	0.00281	TRUE	TRUE	FALSE	0	Hyaluronidase-2
Iars2	Q8BIJ6	0.728	0.0102	0.0051	TRUE	TRUE	FALSE	0	Isoleucine--tRNA ligase, mitochondrial
Icam1	P13597-2	1.2	0.00657	0.00152	TRUE	TRUE	FALSE	0	Intercellular adhesion molecule 1
Icam2	P35330	0.887	0.00802	0.00274	TRUE	TRUE	FALSE	0	Intercellular adhesion molecule 2
Ict1	Q8R035-2	0.596	0.0301	0.0476	TRUE	TRUE	FALSE	0	Peptidyl-tRNA hydrolase ICT1, mitochondrial
Idh2	P54071	0.657	0.0114	0.00668	TRUE	TRUE	FALSE	0	Isocitrate dehydrogenase [NADP], mitochondrial
Igsf8	Q8R366	1.51	0.001	4.03e-07	TRUE	TRUE	FALSE	0	Immunoglobulin superfamily member 8
Il36g	Q8R460	3.58	0.0134	0.00982	TRUE	TRUE	FALSE	0	Interleukin-36 gamma
Il4r	P16382	-0.635	0.0202	0.0235	TRUE	TRUE	FALSE	0	Interleukin-4 receptor subunit alpha;Soluble interleukin-4 receptor subunit alpha
Irg1	P54987	0.617	0.0231	0.0304	TRUE	TRUE	FALSE	0	Cis-aconitate decarboxylase
Isoc2b	Q9DCC7	0.996	0.00849	0.0032	TRUE	TRUE	FALSE	0	Isochorismatase domain-containing protein 2B, mitochondrial
Itch	Q8C863	0.753	0.00398	0.000289	TRUE	TRUE	FALSE	0	E3 ubiquitin-protein ligase Itchy
Itga4	Q00651	0.573	0.019	0.0209	TRUE	TRUE	FALSE	0	Integrin alpha-4
Itgal	P24063	1.35	0.00136	2.29e-06	TRUE	TRUE	FALSE	0	Integrin alpha-L
Itgax	Q9QXH4	3.86	4.86e-06	6.25e-14	TRUE	TRUE	FALSE	0	Integrin alpha-X
Itgb2	P11835	0.946	0.00118	1.03e-06	TRUE	TRUE	FALSE	0	Integrin beta-2
Itgb3	O54890	1.2	0.00616	0.00124	TRUE	TRUE	FALSE	0	Integrin beta-3
Itpr2	Q9Z329	1.13	0.00237	3.46e-05	TRUE	TRUE	FALSE	0	Inositol 1,4,5-trisphosphate receptor type 2
Itpripl2	Q3UV16	0.75	0.0124	0.00829	TRUE	TRUE	FALSE	0	Inositol 1,4,5-trisphosphate receptor-interacting protein-like 2
Ivd	Q9JHI5	1.01	0.00365	0.000208	TRUE	TRUE	FALSE	0	Isovaleryl-CoA dehydrogenase, mitochondrial
Kcnj2	P35561	0.789	0.0204	0.0239	TRUE	TRUE	FALSE	0	Inward rectifier potassium channel 2
Kctd13	Q8BGV7	0.59	0.0126	0.00847	TRUE	TRUE	FALSE	0	BTB/POZ domain-containing adapter for CUL3-mediated RhoA degradation protein 1
Kdsr	Q6GV12	0.745	0.00976	0.0046	TRUE	TRUE	FALSE	0	3-ketodihydrosphingosine reductase
Keap1	Q9Z2X8	-1.43	0.00406	0.000312	TRUE	TRUE	FALSE	0	Kelch-like ECH-associated protein 1
Kiaa1522	A2A7S8	-2.11	0.0131	0.00937	TRUE	TRUE	FALSE	0	Uncharacterized protein KIAA1522
Lair1	Q8BG84-6	0.986	0.0157	0.0139	TRUE	TRUE	FALSE	0	Leukocyte-associated immunoglobulin-like receptor 1
Lama5	Q61001	0.678	0.0162	0.0149	TRUE	TRUE	FALSE	0	Laminin subunit alpha-5
Lamb2	Q61292	0.857	0.00613	0.00122	TRUE	TRUE	FALSE	0	Laminin subunit beta-2
Layn	Q8C351	2.67	0.00015	6.25e-14	TRUE	TRUE	FALSE	0	Layilin
Lcn2	P11672	1.07	0.00521	0.000737	TRUE	TRUE	FALSE	0	Neutrophil gelatinase-associated lipocalin
Letmd1	Q924L1-2	0.54	0.0302	0.0477	TRUE	TRUE	FALSE	0	LETM1 domain-containing protein 1
Lilrb4	Q64281	0.824	0.00322	0.000129	TRUE	TRUE	FALSE	0	Leukocyte immunoglobulin-like receptor subfamily B member 4
Lman1	Q9D0F3	0.537	0.0307	0.049	TRUE	TRUE	FALSE	0	Protein ERGIC-53
Lpcat1	Q3TFD2	0.692	0.0125	0.00833	TRUE	TRUE	FALSE	0	Lysophosphatidylcholine acyltransferase 1
Lpl	P11152	1.25	0.000306	6.2e-11	TRUE	TRUE	FALSE	0	Lipoprotein lipase
Lrpap1	P55302	0.623	0.0251	0.0351	TRUE	TRUE	FALSE	0	Alpha-2-macroglobulin receptor-associated protein
Lrpprc	Q6PB66	0.51	0.0266	0.0389	TRUE	TRUE	FALSE	0	Leucine-rich PPR motif-containing protein, mitochondrial
Lrrc8c	Q8R502	0.537	0.0225	0.0289	TRUE	TRUE	FALSE	0	Volume-regulated anion channel subunit LRRC8C
Lrrc8d	Q8BGR2	1.01	0.00516	0.000713	TRUE	TRUE	FALSE	0	Volume-regulated anion channel subunit LRRC8D
Lsg1	Q3UM18	0.554	0.0198	0.0225	TRUE	TRUE	FALSE	0	Large subunit GTPase 1 homolog
Ly75	Q60767	1.31	0.000652	2.4e-08	TRUE	TRUE	FALSE	0	Lymphocyte antigen 75
Ly9	Q01965	0.896	0.00476	0.000539	TRUE	TRUE	FALSE	0	T-lymphocyte surface antigen Ly-9
Lyz1	P17897	1.04	0.0213	0.0262	TRUE	TRUE	FALSE	0	Lysozyme C-1
Macrod1	Q922B1	0.822	0.0161	0.0148	TRUE	TRUE	FALSE	0	O-acetyl-ADP-ribose deacetylase MACROD1
Man1a2	P39098-2	0.709	0.00728	0.00208	TRUE	TRUE	FALSE	0	Mannosyl-oligosaccharide 1,2-alpha-mannosidase IB
Maoa	Q64133	2.46	1.28e-05	6.25e-14	TRUE	TRUE	FALSE	0	Amine oxidase [flavin-containing] A
Marco	Q60754	3.04	4.36e-05	6.25e-14	TRUE	TRUE	FALSE	0	Macrophage receptor MARCO
Mblac2	Q8BL86	0.711	0.0249	0.0347	TRUE	TRUE	FALSE	0	Metallo-beta-lactamase domain-containing protein 2
Mcoln2	Q8K595	0.967	0.00225	2.74e-05	TRUE	TRUE	FALSE	0	Mucolipin-2
Mdh2	P08249	0.793	0.00527	0.000766	TRUE	TRUE	FALSE	0	Malate dehydrogenase, mitochondrial
Me1	P06801	1.15	0.00385	0.000255	TRUE	TRUE	FALSE	0	NADP-dependent malic enzyme
Mecp2	Q9Z2D6-2	0.69	0.00982	0.00467	TRUE	TRUE	FALSE	0	Methyl-CpG-binding protein 2
Mertk	Q60805	1.22	0.00312	0.000114	TRUE	TRUE	FALSE	0	Tyrosine-protein kinase Mer
Met	P16056	2.83	0.000257	1.37e-11	TRUE	TRUE	FALSE	0	Hepatocyte growth factor receptor
Mfge8	P21956-2	1.34	0.00579	0.00103	TRUE	TRUE	FALSE	0	Lactadherin
Mfn1	Q811U4	0.737	0.0131	0.0093	TRUE	TRUE	FALSE	0	Mitofusin-1
Mfn2	Q80U63	0.668	0.0214	0.0265	TRUE	TRUE	FALSE	0	Mitofusin-2
Mfsd12	Q3U481	0.825	0.0161	0.0148	TRUE	TRUE	FALSE	0	Major facilitator superfamily domain-containing protein 12
Mgat5	Q8R4G6	0.802	0.00434	0.000397	TRUE	TRUE	FALSE	0	Alpha-1,6-mannosylglycoprotein 6-beta-N-acetylglucosaminyltransferase A
Mgst1	Q91VS7	2.15	0.000125	6.25e-14	TRUE	TRUE	FALSE	0	Microsomal glutathione S-transferase 1
Milr1	Q3TB92-2	0.766	0.0281	0.0426	TRUE	TRUE	FALSE	0	Allergin-1
Mipep	A6H611	0.601	0.0199	0.0228	TRUE	TRUE	FALSE	0	Mitochondrial intermediate peptidase
Mmp12	P34960	2.7	0.000283	3.2e-11	TRUE	TRUE	FALSE	0	Macrophage metalloelastase
Mmp8	O70138	0.945	0.0296	0.0463	TRUE	TRUE	FALSE	0	Neutrophil collagenase
Mpst	Q99J99	1.02	0.00194	1.41e-05	TRUE	TRUE	FALSE	0	3-mercaptopyruvate sulfurtransferase
Mrm1	Q99J25	0.534	0.0226	0.0292	TRUE	TRUE	FALSE	0	rRNA methyltransferase 1, mitochondrial
Mrpl35	Q9CQL6	0.563	0.0303	0.048	TRUE	TRUE	FALSE	0	39S ribosomal protein L35, mitochondrial
Mrpl41	Q9CQN7	0.619	0.0276	0.0413	TRUE	TRUE	FALSE	0	39S ribosomal protein L41, mitochondrial
Mrps15	Q9DC71	0.666	0.0268	0.0393	TRUE	TRUE	FALSE	0	28S ribosomal protein S15, mitochondrial
Mtch1	Q791T5-2	0.629	0.0177	0.018	TRUE	TRUE	FALSE	0	Mitochondrial carrier homolog 1
Mtch2	Q791V5	0.746	0.00878	0.00351	TRUE	TRUE	FALSE	0	Mitochondrial carrier homolog 2
Mtco2	P00405	0.518	0.0229	0.0299	TRUE	TRUE	FALSE	0	Cytochrome c oxidase subunit 2
Mthfd2l	D3YZG8	0.922	0.00587	0.00108	TRUE	TRUE	FALSE	0	Probable bifunctional methylenetetrahydrofolate dehydrogenase/cyclohydrolase 2;NAD-dependent methylenetetrahydrofolate dehydrogenase;Methenyltetrahydrofolate cyclohydrolase
Mthfs	Q9D110	0.667	0.0134	0.00992	TRUE	TRUE	FALSE	0	5-formyltetrahydrofolate cyclo-ligase
Mul1	Q8VCM5-3	0.731	0.0102	0.00517	TRUE	TRUE	FALSE	0	Mitochondrial ubiquitin ligase activator of NFKB 1
Myadm	O35682	0.598	0.0306	0.0489	TRUE	TRUE	FALSE	0	Myeloid-associated differentiation marker
Myo5a	Q99104	0.659	0.0113	0.00656	TRUE	TRUE	FALSE	0	Unconventional myosin-Va
Myof	Q69ZN7	0.581	0.0152	0.013	TRUE	TRUE	FALSE	0	Myoferlin
Nadk2	Q8C5H8-2	0.976	0.00112	7.81e-07	TRUE	TRUE	FALSE	0	NAD kinase 2, mitochondrial
Ndst1	Q3UHN9	1.06	0.0125	0.00843	TRUE	TRUE	FALSE	0	Bifunctional heparan sulfate N-deacetylase/N-sulfotransferase 1;Heparan sulfate N-deacetylase 1;Heparan sulfate N-sulfotransferase 1
Nes	Q6P5H2	-1.45	0.00524	0.00075	TRUE	TRUE	FALSE	0	Nestin
Nid1	P10493	1.21	0.023	0.0303	TRUE	TRUE	FALSE	0	Nidogen-1
Nid2	O88322	1.75	0.0056	0.000928	TRUE	TRUE	FALSE	0	Nidogen-2
Nipsnap1	O55125	0.574	0.0261	0.0377	TRUE	TRUE	FALSE	0	Protein NipSnap homolog 1
Nit1	Q8VDK1-2	0.561	0.0211	0.0257	TRUE	TRUE	FALSE	0	Nitrilase homolog 1
Nit2	Q9JHW2	0.947	0.0028	7.26e-05	TRUE	TRUE	FALSE	0	Omega-amidase NIT2
Nlrp3	Q8R4B8	0.564	0.0178	0.0181	TRUE	TRUE	FALSE	0	NACHT, LRR and PYD domains-containing protein 3
Nlrx1	Q3TL44	0.747	0.00673	0.00164	TRUE	TRUE	FALSE	0	NLR family member X1
Nme1	P15532	0.567	0.0297	0.0465	TRUE	TRUE	FALSE	0	Nucleoside diphosphate kinase A
Nmnat3	Q99JR6	0.627	0.0245	0.0338	TRUE	TRUE	FALSE	0	Nicotinamide/nicotinic acid mononucleotide adenylyltransferase 3
Nnt	Q61941	3.83	9.44e-06	6.25e-14	TRUE	TRUE	FALSE	0	NAD(P) transhydrogenase, mitochondrial
Npc1l1	Q6T3U4	0.64	0.00885	0.00359	TRUE	TRUE	FALSE	0	Niemann-Pick C1-like protein 1
Nqo1	Q64669	3.11	7.27e-05	6.25e-14	TRUE	TRUE	FALSE	0	NAD(P)H dehydrogenase [quinone] 1
Nrp1	P97333	0.809	0.0046	0.000483	TRUE	TRUE	FALSE	0	Neuropilin-1
Nrp2	O35375-3	0.733	0.0057	0.00098	TRUE	TRUE	FALSE	0	Neuropilin-2
Nt5dc3	Q3UHB1	0.65	0.0302	0.0479	TRUE	TRUE	FALSE	0	5-nucleotidase domain-containing protein 3
Nudt19	P11930	0.621	0.0304	0.0483	TRUE	TRUE	FALSE	0	Nucleoside diphosphate-linked moiety X motif 19, mitochondrial
Ogdh	Q60597	0.534	0.022	0.0278	TRUE	TRUE	FALSE	0	2-oxoglutarate dehydrogenase, mitochondrial
Opa1	P58281-2	0.723	0.0214	0.0264	TRUE	TRUE	FALSE	0	Dynamin-like 120 kDa protein, mitochondrial;Dynamin-like 120 kDa protein, form S1
Osbpl1a	Q91XL9	0.927	0.00275	6.74e-05	TRUE	TRUE	FALSE	0	Oxysterol-binding protein-related protein 1
Osbpl3	Q9DBS9	1.01	0.0105	0.00554	TRUE	TRUE	FALSE	0	Oxysterol-binding protein-related protein 3
Osbpl5	Q9ER64	1.11	0.0181	0.0187	TRUE	TRUE	FALSE	0	Oxysterol-binding protein-related protein 5
Osbpl9	A2A8Z1	0.881	0.00361	0.000201	TRUE	TRUE	FALSE	0	Oxysterol-binding protein-related protein 9
Oxct1	Q9D0K2	0.51	0.0254	0.0359	TRUE	TRUE	FALSE	0	Succinyl-CoA:3-ketoacid coenzyme A transferase 1, mitochondrial
P2rx4	Q9JJX6-3	0.557	0.0148	0.0123	TRUE	TRUE	FALSE	0	P2X purinoceptor 4
P2ry2	P35383	0.966	0.0161	0.0147	TRUE	TRUE	FALSE	0	P2Y purinoceptor 2
P4ha2	Q60716-2	0.712	0.00638	0.00138	TRUE	TRUE	FALSE	0	Prolyl 4-hydroxylase subunit alpha-2
Palld	Q9ET54-3	1.04	0.0153	0.0132	TRUE	TRUE	FALSE	0	Palladin
Panx1	Q9JIP4	3.2	1.43e-05	6.25e-14	TRUE	TRUE	FALSE	0	Pannexin-1
Pc	Q05920	1.01	0.005	0.000641	TRUE	TRUE	FALSE	0	Pyruvate carboxylase, mitochondrial
Pcca	Q91ZA3	0.638	0.00942	0.00421	TRUE	TRUE	FALSE	0	Propionyl-CoA carboxylase alpha chain, mitochondrial
Pccb	Q99MN9	0.689	0.00826	0.00297	TRUE	TRUE	FALSE	0	Propionyl-CoA carboxylase beta chain, mitochondrial
Pcyox1	Q9CQF9	0.539	0.0274	0.0409	TRUE	TRUE	FALSE	0	Prenylcysteine oxidase
Pde2a	Q922S4-2	1.51	0.000433	1.12e-09	TRUE	TRUE	FALSE	0	cGMP-dependent 3,5-cyclic phosphodiesterase
Pdlim4	P70271	2.11	0.000342	1.68e-10	TRUE	TRUE	FALSE	0	PDZ and LIM domain protein 4
Pdpn	Q62011	1.12	0.00471	0.00052	TRUE	TRUE	FALSE	0	Podoplanin
Pecr	Q99MZ7	0.654	0.0287	0.044	TRUE	TRUE	FALSE	0	Peroxisomal trans-2-enoyl-CoA reductase
Pef1	Q8BFY6	1.08	0.00563	0.000947	TRUE	TRUE	FALSE	0	Peflin
Pgap1	Q3UUQ7	1.07	0.000829	1.22e-07	TRUE	TRUE	FALSE	0	GPI inositol-deacylase
Pgd	Q9DCD0	1.36	0.00254	4.66e-05	TRUE	TRUE	FALSE	0	6-phosphogluconate dehydrogenase, decarboxylating
Pgrmc1	O55022	0.713	0.0294	0.0459	TRUE	TRUE	FALSE	0	Membrane-associated progesterone receptor component 1
Pi4k2a	Q2TBE6	0.746	0.00607	0.00119	TRUE	TRUE	FALSE	0	Phosphatidylinositol 4-kinase type 2-alpha
Pi4k2b	Q8CBQ5	0.551	0.0301	0.0474	TRUE	TRUE	FALSE	0	Phosphatidylinositol 4-kinase type 2-beta
Pitpnm1	O35954	1.12	0.00128	1.61e-06	TRUE	TRUE	FALSE	0	Membrane-associated phosphatidylinositol transfer protein 1
Pla2g7	Q60963	0.921	0.0095	0.0043	TRUE	TRUE	FALSE	0	Platelet-activating factor acetylhydrolase
Plau	P06869	1.71	0.0082	0.00291	TRUE	TRUE	FALSE	0	Urokinase-type plasminogen activator;Urokinase-type plasminogen activator long chain A;Urokinase-type plasminogen activator short chain A;Urokinase-type plasminogen activator chain B
Plaur	P35456	0.926	0.0292	0.0452	TRUE	TRUE	FALSE	0	Urokinase plasminogen activator surface receptor
Plod3	Q9R0E1	0.822	0.00388	0.000264	TRUE	TRUE	FALSE	0	Procollagen-lysine,2-oxoglutarate 5-dioxygenase 3
Pls3	Q99K51	-1.86	0.000233	5.35e-12	TRUE	TRUE	FALSE	0	Plastin-3
Pltp	P55065	-0.758	0.00745	0.00222	TRUE	TRUE	FALSE	0	Phospholipid transfer protein
Plxdc1	Q91ZV7	0.77	0.0143	0.0115	TRUE	TRUE	FALSE	0	Plexin domain-containing protein 1
Plxna1	P70206	1.03	0.0021	2.04e-05	TRUE	TRUE	FALSE	0	Plexin-A1
Plxnd1	Q3UH93	0.972	0.00253	4.63e-05	TRUE	TRUE	FALSE	0	Plexin-D1
Pmpca	Q9DC61	0.568	0.0151	0.0129	TRUE	TRUE	FALSE	0	Mitochondrial-processing peptidase subunit alpha
Pnpla7	A2AJ88-2	0.548	0.0276	0.0413	TRUE	TRUE	FALSE	0	Patatin-like phospholipase domain-containing protein 7
Pomgnt2	Q8BW41-2	0.734	0.0219	0.0275	TRUE	TRUE	FALSE	0	Protein O-linked-mannose beta-1,4-N-acetylglucosaminyltransferase 2
Pon3	Q62087	0.673	0.0131	0.00931	TRUE	TRUE	FALSE	0	Serum paraoxonase/lactonase 3
Por	P37040	0.584	0.0223	0.0285	TRUE	TRUE	FALSE	0	NADPH--cytochrome P450 reductase
Ppap2b	Q99JY8	2.44	0.00108	6.19e-07	TRUE	TRUE	FALSE	0	Lipid phosphate phosphohydrolase 3
Ppap2c	Q9DAX2	0.608	0.0247	0.0342	TRUE	TRUE	FALSE	0	Lipid phosphate phosphohydrolase 2
Ppfibp2	O35711-2	0.991	0.0172	0.017	TRUE	TRUE	FALSE	0	Liprin-beta-2
Ppox	P51175	0.513	0.0288	0.0442	TRUE	TRUE	FALSE	0	Protoporphyrinogen oxidase
Ppp1r37	Q8BKR5	0.666	0.017	0.0166	TRUE	TRUE	FALSE	0	Protein phosphatase 1 regulatory subunit 37
Prdx1	P35700	1.42	0.00236	3.36e-05	TRUE	TRUE	FALSE	0	Peroxiredoxin-1
Prdx4	O08807	0.796	0.0146	0.0119	TRUE	TRUE	FALSE	0	Peroxiredoxin-4
Prdx5	P99029	0.723	0.019	0.0207	TRUE	TRUE	FALSE	0	Peroxiredoxin-5, mitochondrial
Prdx6	O08709	2.1	0.0121	0.0077	TRUE	TRUE	FALSE	0	Peroxiredoxin-6
Preb	Q9WUQ2	0.599	0.0154	0.0134	TRUE	TRUE	FALSE	0	Prolactin regulatory element-binding protein
Prkar2b	P31324	1.02	0.00321	0.000128	TRUE	TRUE	FALSE	0	cAMP-dependent protein kinase type II-beta regulatory subunit
Prkcb	P68404-2	1.64	0.00019	6.83e-13	TRUE	TRUE	FALSE	0	Protein kinase C beta type
Prkcd	P28867	0.515	0.0311	0.0499	TRUE	TRUE	FALSE	0	Protein kinase C delta type;Protein kinase C delta type regulatory subunit;Protein kinase C delta type catalytic subunit
Procr	Q64695	3.28	6.61e-05	6.25e-14	TRUE	TRUE	FALSE	0	Endothelial protein C receptor
Ptgfrn	Q9WV91	2.22	0.000506	3.62e-09	TRUE	TRUE	FALSE	0	Prostaglandin F2 receptor negative regulator
Ptgir	P43252	1.25	0.00836	0.00307	TRUE	TRUE	FALSE	0	Prostacyclin receptor
Ptgr1	Q91YR9	2.45	0.000775	7.91e-08	TRUE	TRUE	FALSE	0	Prostaglandin reductase 1
Ptgs1	P22437	0.617	0.0162	0.0151	TRUE	TRUE	FALSE	0	Prostaglandin G/H synthase 1
Ptgs2	Q05769	0.727	0.0108	0.00589	TRUE	TRUE	FALSE	0	Prostaglandin G/H synthase 2
Ptpmt1	Q66GT5	0.715	0.0236	0.0315	TRUE	TRUE	FALSE	0	Phosphatidylglycerophosphatase and protein-tyrosine phosphatase 1
Ptpra	P18052-2	0.552	0.0178	0.0182	TRUE	TRUE	FALSE	0	Receptor-type tyrosine-protein phosphatase alpha
Ptpre	P49446-2	0.855	0.0213	0.026	TRUE	TRUE	FALSE	0	Receptor-type tyrosine-protein phosphatase epsilon
Ptprj	Q64455	0.645	0.028	0.0423	TRUE	TRUE	FALSE	0	Receptor-type tyrosine-protein phosphatase eta
Pycr2	Q922Q4	0.599	0.0236	0.0316	TRUE	TRUE	FALSE	0	Pyrroline-5-carboxylate reductase 2
Pyroxd2	Q3U4I7	1.37	0.00545	0.000851	TRUE	TRUE	FALSE	0	Pyridine nucleotide-disulfide oxidoreductase domain-containing protein 2
Q3UNZ8	Q3UNZ8	1.07	0.00465	0.0005	TRUE	TRUE	FALSE	0	Quinone oxidoreductase-like protein 2
Q8C779-2	Q8C779-2	1.78	0.000305	6.03e-11	TRUE	TRUE	FALSE	0	Uncharacterized protein CXorf57 homolog
Q99M08	Q99M08	0.669	0.0276	0.0413	TRUE	TRUE	FALSE	0	Uncharacterized protein C4orf3 homolog
Rab10	P61027	0.824	0.0117	0.00719	TRUE	TRUE	FALSE	0	Ras-related protein Rab-10
Rab11b	P46638	0.804	0.0172	0.0168	TRUE	TRUE	FALSE	0	Ras-related protein Rab-11B
Rab1A	P62821	0.548	0.0245	0.0338	TRUE	TRUE	FALSE	0	Ras-related protein Rab-1A
Rab7a	P51150	0.651	0.00794	0.00267	TRUE	TRUE	FALSE	0	Ras-related protein Rab-7a
Rap2a	Q80ZJ1	0.715	0.0211	0.0257	TRUE	TRUE	FALSE	0	Ras-related protein Rap-2a
Rdh13	Q8CEE7	0.621	0.0185	0.0195	TRUE	TRUE	FALSE	0	Retinol dehydrogenase 13
Rdh14	Q9ERI6	0.651	0.0149	0.0125	TRUE	TRUE	FALSE	0	Retinol dehydrogenase 14
Rhog	P84096	0.592	0.0176	0.0176	TRUE	TRUE	FALSE	0	Rho-related GTP-binding protein RhoG
Rhot1	Q8BG51-4	0.508	0.0249	0.0348	TRUE	TRUE	FALSE	0	Mitochondrial Rho GTPase 1
Rilp	Q5ND29	1.12	0.0108	0.00587	TRUE	TRUE	FALSE	0	Rab-interacting lysosomal protein
Rmdn1	Q9DCV4	0.638	0.0142	0.0112	TRUE	TRUE	FALSE	0	Regulator of microtubule dynamics protein 1
Rmdn3	Q3UJU9	0.644	0.028	0.0422	TRUE	TRUE	FALSE	0	Regulator of microtubule dynamics protein 3
Rmnd1	Q8CI78	0.655	0.0126	0.0085	TRUE	TRUE	FALSE	0	Required for meiotic nuclear division protein 1 homolog
Rnf128	Q9D304	1.99	3.24e-05	6.25e-14	TRUE	TRUE	FALSE	0	E3 ubiquitin-protein ligase RNF128
Rpia	P47968	0.738	0.00811	0.00282	TRUE	TRUE	FALSE	0	Ribose-5-phosphate isomerase
Rps6kc1	Q8BLK9	0.666	0.00776	0.00251	TRUE	TRUE	FALSE	0	Ribosomal protein S6 kinase delta-1
Rpusd4	Q9CWX4	0.561	0.0272	0.0402	TRUE	TRUE	FALSE	0	RNA pseudouridylate synthase domain-containing protein 4
Rras2	P62071	1.32	0.00203	1.74e-05	TRUE	TRUE	FALSE	0	Ras-related protein R-Ras2
Rsad1	Q5SUV1	1.33	0.00324	0.000132	TRUE	TRUE	FALSE	0	Radical S-adenosyl methionine domain-containing protein 1, mitochondrial
Rufy2	Q8R4C2	1.03	0.00228	2.91e-05	TRUE	TRUE	FALSE	0	RUN and FYVE domain-containing protein 2
Sarnp	Q9D1J3	1.05	0.00212	2.11e-05	TRUE	TRUE	FALSE	0	SAP domain-containing ribonucleoprotein
Sbk2	P0C5K1	1.7	0.00603	0.00116	TRUE	TRUE	FALSE	0	Serine/threonine-protein kinase SBK2
Scamp4	Q9JKV5	0.708	0.00931	0.0041	TRUE	TRUE	FALSE	0	Secretory carrier-associated membrane protein 4
Scarb2	O35114	0.64	0.0244	0.0335	TRUE	TRUE	FALSE	0	Lysosome membrane protein 2
Scarf1	Q5ND28	1.08	0.000968	3.24e-07	TRUE	TRUE	FALSE	0	Scavenger receptor class F member 1
Sco2	Q8VCL2	0.593	0.0302	0.0477	TRUE	TRUE	FALSE	0	Protein SCO2 homolog, mitochondrial
Sdc4	O35988	-0.561	0.0282	0.0428	TRUE	TRUE	FALSE	0	Syndecan-4
Selenbp1	P17563	0.992	0.0171	0.0166	TRUE	TRUE	FALSE	0	Selenium-binding protein 1;Selenium-binding protein 2
Sema4a	Q62178	1.19	0.000784	8.53e-08	TRUE	TRUE	FALSE	0	Semaphorin-4A
Sema4b	Q62179	1.11	0.00392	0.000273	TRUE	TRUE	FALSE	0	Semaphorin-4B
Sfxn1	Q99JR1	0.628	0.0159	0.0145	TRUE	TRUE	FALSE	0	Sideroflexin-1
Sfxn3	Q91V61-2	0.774	0.00533	0.000792	TRUE	TRUE	FALSE	0	Sideroflexin-3
Sfxn5	Q925N0	0.735	0.00565	0.000955	TRUE	TRUE	FALSE	0	Sideroflexin-5
Sidt2	Q8CIF6	0.651	0.0113	0.00657	TRUE	TRUE	FALSE	0	SID1 transmembrane family member 2
Sigmar1	O55242	0.667	0.00699	0.00184	TRUE	TRUE	FALSE	0	Sigma non-opioid intracellular receptor 1
Sirt3	Q8R104-2	0.684	0.0303	0.048	TRUE	TRUE	FALSE	0	NAD-dependent protein deacetylase sirtuin-3
Slamf8	Q9D3G2	1.16	0.0013	1.8e-06	TRUE	TRUE	FALSE	0	SLAM family member 8
Slc17a5	Q8BN82-2	0.578	0.0179	0.0183	TRUE	TRUE	FALSE	0	Sialin
Slc22a4	Q9Z306	1.71	0.00914	0.0039	TRUE	TRUE	FALSE	0	Solute carrier family 22 member 4
Slc25a1	Q8JZU2	0.721	0.00854	0.00325	TRUE	TRUE	FALSE	0	Tricarboxylate transport protein, mitochondrial
Slc25a12	Q8BH59	0.666	0.0091	0.00386	TRUE	TRUE	FALSE	0	Calcium-binding mitochondrial carrier protein Aralar1
Slc25a38	Q91XD8	1.16	0.0278	0.0419	TRUE	TRUE	TRUE	2	Solute carrier family 25 member 38
Slc25a40	Q8BGP6	0.78	0.0142	0.0112	TRUE	TRUE	FALSE	0	Solute carrier family 25 member 40
Slc25a43	A2A3V2	0.844	0.0253	0.0356	TRUE	TRUE	FALSE	0	Solute carrier family 25 member 43
Slc27a1	Q60714	0.791	0.00619	0.00126	TRUE	TRUE	FALSE	0	Long-chain fatty acid transport protein 1
Slc29a1	Q9JIM1-2	0.953	0.00253	4.58e-05	TRUE	TRUE	FALSE	0	Equilibrative nucleoside transporter 1
Slc29a3	Q99P65	0.819	0.0122	0.00787	TRUE	TRUE	FALSE	0	Equilibrative nucleoside transporter 3
Slc2a8	Q9JIF3	0.505	0.0239	0.0323	TRUE	TRUE	FALSE	0	Solute carrier family 2, facilitated glucose transporter member 8
Slc30a1	Q60738	1.26	0.000744	6.03e-08	TRUE	TRUE	FALSE	0	Zinc transporter 1
Slc35a1	Q61420	0.683	0.00673	0.00164	TRUE	TRUE	FALSE	0	CMP-sialic acid transporter
Slc37a2	Q9WU81	0.672	0.00778	0.00252	TRUE	TRUE	FALSE	0	Sugar phosphate exchanger 2
Slc38a7	Q8BWH0	0.662	0.0132	0.00961	TRUE	TRUE	FALSE	0	Putative sodium-coupled neutral amino acid transporter 7
Slc39a4	Q78IQ7	2.44	1.87e-05	6.25e-14	TRUE	TRUE	FALSE	0	Zinc transporter ZIP4
Slc43a2	Q8CGA3	0.635	0.0103	0.00527	TRUE	TRUE	FALSE	0	Large neutral amino acids transporter small subunit 4
Slc6a8	Q8VBW1-3	1.02	0.0111	0.00627	TRUE	TRUE	FALSE	0	Sodium- and chloride-dependent creatine transporter 1
Slc6a9	P28571-1	3.06	2e-05	6.25e-14	TRUE	TRUE	FALSE	0	Sodium- and chloride-dependent glycine transporter 1
Slc7a11	Q9WTR6	3.13	0.000172	2.26e-13	TRUE	TRUE	FALSE	0	Cystine/glutamate transporter
Slc7a2	P18581	1.75	0.00335	0.000149	TRUE	TRUE	FALSE	0	Cationic amino acid transporter 2
Slc9a1	Q61165	0.773	0.00559	0.000924	TRUE	TRUE	FALSE	0	Sodium/hydrogen exchanger 1
Slpi	P97430	2.65	0.00174	8.43e-06	TRUE	TRUE	FALSE	0	Antileukoproteinase
Smpd2	O70572	0.637	0.0172	0.0169	TRUE	TRUE	FALSE	0	Sphingomyelin phosphodiesterase 2
Smpdl3b	P58242	-1.03	0.00591	0.0011	TRUE	TRUE	FALSE	0	Acid sphingomyelinase-like phosphodiesterase 3b
Sncg	Q9Z0F7	3.41	0.00607	0.00119	TRUE	TRUE	FALSE	0	Gamma-synuclein
Snd1	Q78PY7	0.618	0.0169	0.0164	TRUE	TRUE	FALSE	0	Staphylococcal nuclease domain-containing protein 1
Snrpc	Q62241	0.968	0.0214	0.0264	TRUE	TRUE	FALSE	0	U1 small nuclear ribonucleoprotein C
Sntb1	Q99L88	1.58	0.0105	0.00558	TRUE	TRUE	FALSE	0	Beta-1-syntrophin
Sntb2	Q61235	0.639	0.0138	0.0105	TRUE	TRUE	FALSE	0	Beta-2-syntrophin
Sorl1	O88307	0.616	0.0197	0.0224	TRUE	TRUE	FALSE	0	Sortilin-related receptor
Sort1	Q6PHU5	0.896	0.0201	0.0233	TRUE	TRUE	FALSE	0	Sortilin
Spg11	Q3UHA3	0.568	0.0203	0.0239	TRUE	TRUE	FALSE	0	Spatacsin
Spg21	Q9CQC8	0.816	0.00438	0.000407	TRUE	TRUE	FALSE	0	Maspardin
Spg7	Q3ULF4	0.662	0.00919	0.00396	TRUE	TRUE	FALSE	0	Paraplegin
Spn	P15702	-1.14	0.00048	2.44e-09	TRUE	TRUE	FALSE	0	Leukosialin
Sptlc1	O35704	0.573	0.0149	0.0125	TRUE	TRUE	FALSE	0	Serine palmitoyltransferase 1
Sqle	P52019	0.974	0.0115	0.00694	TRUE	TRUE	FALSE	0	Squalene monooxygenase
Sqrdl	Q9R112	1.28	0.000255	1.27e-11	TRUE	TRUE	FALSE	0	Sulfide:quinone oxidoreductase, mitochondrial
Sqstm1	Q64337	0.826	0.00982	0.00467	TRUE	TRUE	FALSE	0	Sequestosome-1
Srxn1	Q9D975	1.39	0.00825	0.00296	TRUE	TRUE	FALSE	0	Sulfiredoxin-1
St8sia4	Q64692	0.788	0.0184	0.0195	TRUE	TRUE	FALSE	0	CMP-N-acetylneuraminate-poly-alpha-2,8-sialyltransferase
Stab1	Q8R4Y4-2	0.933	0.00226	2.83e-05	TRUE	TRUE	FALSE	0	Stabilin-1
Stmn1	P54227	-0.699	0.0171	0.0168	TRUE	TRUE	FALSE	0	Stathmin
Stra6l	Q9DBN1	1.45	0.00191	1.32e-05	TRUE	TRUE	FALSE	0
Stx3	Q64704-2	0.594	0.0159	0.0144	TRUE	TRUE	FALSE	0	Syntaxin-3
Suclg1	Q9WUM5	0.637	0.0193	0.0216	TRUE	TRUE	FALSE	0	Succinyl-CoA ligase [ADP/GDP-forming] subunit alpha, mitochondrial
Suco	Q8C341	0.776	0.0176	0.0178	TRUE	TRUE	FALSE	0	SUN domain-containing ossification factor
Syngr1	O55100-2	0.734	0.0124	0.00824	TRUE	TRUE	FALSE	0	Synaptogyrin-1
Syngr2	O55101	0.648	0.0141	0.011	TRUE	TRUE	FALSE	0	Synaptogyrin-2
Sypl1	O09117-2	0.64	0.0301	0.0476	TRUE	TRUE	FALSE	0	Synaptophysin-like protein 1
Szt2	A2A9C3-2	0.713	0.0175	0.0176	TRUE	TRUE	FALSE	0	Protein SZT2
Taldo1	Q93092	1.2	0.025	0.0348	TRUE	TRUE	FALSE	0	Transaldolase
Tbc1d23	Q8K0F1	1.44	0.00049	2.86e-09	TRUE	TRUE	FALSE	0	TBC1 domain family member 23
Tbc1d9	Q3UYK3	0.733	0.0296	0.0464	TRUE	TRUE	FALSE	0	TBC1 domain family member 9
Tbxas1	P36423	1.04	0.0047	0.000517	TRUE	TRUE	FALSE	0	Thromboxane-A synthase
Tec	P24604	0.871	0.00833	0.00303	TRUE	TRUE	FALSE	0	Tyrosine-protein kinase Tec
Tex2	Q6ZPJ0	0.6	0.0278	0.0418	TRUE	TRUE	FALSE	0	Testis-expressed sequence 2 protein
Tfrc	Q62351	1.31	0.000269	2.02e-11	TRUE	TRUE	FALSE	0	Transferrin receptor protein 1
Tgfbr1	Q64729-2	0.826	0.00302	9.98e-05	TRUE	TRUE	FALSE	0	TGF-beta receptor type-1
Tinagl1	Q99JR5	1.03	0.00758	0.00234	TRUE	TRUE	FALSE	0	Tubulointerstitial nephritis antigen-like
Tk2	Q9R088	0.631	0.0255	0.0362	TRUE	TRUE	FALSE	0	Thymidine kinase 2, mitochondrial
Tlr13	Q6R5N8	0.89	0.00764	0.0024	TRUE	TRUE	FALSE	0	Toll-like receptor 13
Tlr6	Q9EPW9	0.821	0.00693	0.0018	TRUE	TRUE	FALSE	0	Toll-like receptor 6
Tm7sf2	Q71KT5	1.11	0.00109	6.66e-07	TRUE	TRUE	FALSE	0	Delta(14)-sterol reductase
Tm9sf4	Q8BH24	0.538	0.0263	0.0381	TRUE	TRUE	FALSE	0	Transmembrane 9 superfamily member 4
Tmbim1	Q8BJZ3-2	1.24	0.00942	0.00421	TRUE	TRUE	FALSE	0	Protein lifeguard 3
Tmc6	Q7TN60	1.12	0.00103	4.68e-07	TRUE	TRUE	FALSE	0	Transmembrane channel-like protein 6
Tmcc1	Q69ZZ6	1.42	0.000607	1.43e-08	TRUE	TRUE	FALSE	0	Transmembrane and coiled-coil domains protein 1
Tmed3	Q78IS1	0.736	0.00665	0.00158	TRUE	TRUE	FALSE	0	Transmembrane emp24 domain-containing protein 3
Tmem104	Q3TB48	0.717	0.0249	0.0347	TRUE	TRUE	FALSE	0	Transmembrane protein 104
Tmem143	Q8VD26-2	0.629	0.0136	0.0102	TRUE	TRUE	FALSE	0	Transmembrane protein 143
Tmem147	Q9CQG6	0.894	0.0231	0.0305	TRUE	TRUE	FALSE	0	Transmembrane protein 147
Tmem165	P52875	0.836	0.00666	0.00159	TRUE	TRUE	FALSE	0	Transmembrane protein 165
Tmem177	Q8BPE4	0.681	0.0276	0.0414	TRUE	TRUE	FALSE	0	Transmembrane protein 177
Tmem180	Q6PDE8	0.766	0.0188	0.0204	TRUE	TRUE	FALSE	0	Transmembrane protein 180
Tmem205	Q91XE8	0.872	0.00547	0.000862	TRUE	TRUE	FALSE	0	Transmembrane protein 205
Tmem214	Q8BM55	0.523	0.025	0.0349	TRUE	TRUE	FALSE	0	Transmembrane protein 214
Tmem245	B1AZA5	1.21	0.0047	0.000516	TRUE	TRUE	FALSE	0	Transmembrane protein 245
Tmem41a	Q9D8U2	1.01	0.0118	0.00724	TRUE	TRUE	FALSE	0	Transmembrane protein 41A
Tmem43	Q9DBS1	0.685	0.022	0.0278	TRUE	TRUE	FALSE	0	Transmembrane protein 43
Tmem5	Q8VDX6	0.676	0.0306	0.0488	TRUE	TRUE	FALSE	0	Transmembrane protein 5
Tmem62	Q8BXJ9	0.886	0.013	0.00921	TRUE	TRUE	FALSE	0	Transmembrane protein 62
Tmem65	Q4VAE3	0.913	0.00525	0.000754	TRUE	TRUE	FALSE	0	Transmembrane protein 65
Tmem87b	Q8BKU8	0.707	0.0241	0.0327	TRUE	TRUE	FALSE	0	Transmembrane protein 87B
Tmlhe	Q91ZE0	0.694	0.0256	0.0365	TRUE	TRUE	FALSE	0	Trimethyllysine dioxygenase, mitochondrial
Tnfrsf26	P83626	1.33	0.00962	0.00444	TRUE	TRUE	FALSE	0	Tumor necrosis factor receptor superfamily member 26
Tnfsf4	P43488	1.63	0.0124	0.00823	TRUE	TRUE	FALSE	0	Tumor necrosis factor ligand superfamily member 4
Tomm70a	Q9CZW5	1.03	0.00691	0.00178	TRUE	TRUE	FALSE	0	Mitochondrial import receptor subunit TOM70
Trem2	Q99NH8-2	1.16	0.00172	7.95e-06	TRUE	TRUE	FALSE	0	Triggering receptor expressed on myeloid cells 2
Trim13	Q9CYB0	0.943	0.00332	0.000144	TRUE	TRUE	FALSE	0	E3 ubiquitin-protein ligase TRIM13
Trmt10c	Q3UFY8	0.628	0.0127	0.00873	TRUE	TRUE	FALSE	0	Mitochondrial ribonuclease P protein 1
Trpm7	Q923J1	0.541	0.0237	0.0318	TRUE	TRUE	FALSE	0	Transient receptor potential cation channel subfamily M member 7
Tst	P52196	2.12	7.5e-05	6.25e-14	TRUE	TRUE	FALSE	0	Thiosulfate sulfurtransferase
Tusc3	Q8BTV1	0.769	0.0209	0.0253	TRUE	TRUE	FALSE	0	Tumor suppressor candidate 3
Twf1	Q91YR1	0.68	0.0183	0.0192	TRUE	TRUE	FALSE	0	Twinfilin-1
Txn	P10639	0.851	0.0136	0.0103	TRUE	TRUE	FALSE	0	Thioredoxin
Txnrd1	Q9JMH6-2	1.58	0.00517	0.000716	TRUE	TRUE	FALSE	0	Thioredoxin reductase 1, cytoplasmic
Txnrd2	Q9JLT4-2	0.626	0.0143	0.0113	TRUE	TRUE	FALSE	0	Thioredoxin reductase 2, mitochondrial
Tyk2	Q9R117	0.576	0.0295	0.0461	TRUE	TRUE	FALSE	0	Non-receptor tyrosine-protein kinase TYK2
Ugp2	Q91ZJ5	0.998	0.00414	0.000335	TRUE	TRUE	FALSE	0	UTP--glucose-1-phosphate uridylyltransferase
Ugt1a6	Q64435	1.43	0.00227	2.87e-05	TRUE	TRUE	FALSE	0	UDP-glucuronosyltransferase 1-6
Ugt1a7c	Q6ZQM8	1.05	0.0274	0.0407	TRUE	TRUE	FALSE	0	UDP-glucuronosyltransferase 1-7C
Upp1	P52624	-0.895	0.00782	0.00256	TRUE	TRUE	FALSE	0	Uridine phosphorylase 1
Uqcrc1	Q9CZ13	0.565	0.0158	0.0143	TRUE	TRUE	FALSE	0	Cytochrome b-c1 complex subunit 1, mitochondrial
Uqcrc2	Q9DB77	0.623	0.011	0.00624	TRUE	TRUE	FALSE	0	Cytochrome b-c1 complex subunit 2, mitochondrial
Uso1	Q9Z1Z0	0.561	0.0301	0.0477	TRUE	TRUE	FALSE	0	General vesicular transport factor p115
Vdac2	Q60930	0.761	0.00618	0.00125	TRUE	TRUE	FALSE	0	Voltage-dependent anion-selective channel protein 2
Vps13c	Q8BX70-3	0.571	0.0198	0.0225	TRUE	TRUE	FALSE	0	Vacuolar protein sorting-associated protein 13C
Vwa8	Q8CC88	0.652	0.0112	0.00639	TRUE	TRUE	FALSE	0	von Willebrand factor A domain-containing protein 8
Wdr11	Q8K1X1	0.623	0.0137	0.0104	TRUE	TRUE	FALSE	0	WD repeat-containing protein 11
Wdtc1	Q80ZK9	0.761	0.0102	0.00514	TRUE	TRUE	FALSE	0	WD and tetratricopeptide repeats protein 1
Wfs1	P56695	1.67	0.000366	2.92e-10	TRUE	TRUE	FALSE	0	Wolframin
Wwp1	Q8BZZ3	0.797	0.0097	0.00454	TRUE	TRUE	FALSE	0	NEDD4-like E3 ubiquitin-protein ligase WWP1
Wwp2	Q9DBH0	0.886	0.023	0.0301	TRUE	TRUE	FALSE	0	NEDD4-like E3 ubiquitin-protein ligase WWP2
Zadh2	Q8BGC4	1.37	0.000849	1.42e-07	TRUE	TRUE	FALSE	0	Zinc-binding alcohol dehydrogenase domain-containing protein 2
Zc3h12d	Q8BIY3	-0.596	0.0207	0.0247	TRUE	TRUE	FALSE	0	Probable ribonuclease ZC3H12D
Zdhhc17	Q80TN5	0.64	0.018	0.0186	TRUE	TRUE	FALSE	0	Palmitoyltransferase ZDHHC17
Septin-10	Q8C650-2	-0.106	0.627	0.739	FALSE	FALSE	FALSE	0	Septin-10
Septin-11	Q8C1B7-3	0.0813	0.805	0.788	FALSE	FALSE	FALSE	0	Septin-11
Selenof	Q9ERR7	0.583	0.192	0.397	FALSE	FALSE	FALSE	0	15 kDa selenoprotein
Marchf1	Q6NZQ8-4	0.322	0.203	0.414	FALSE	FALSE	FALSE	0	E3 ubiquitin-protein ligase MARCH1
Mtarc1	Q9CW42	0.152	0.929	0.812	FALSE	FALSE	TRUE	2	Mitochondrial amidoxime-reducing component 1
Mtarc2	Q922Q1	0.199	0.467	0.67	FALSE	FALSE	FALSE	0	Mitochondrial amidoxime reducing component 2
Septin-2	P42208	0.169	0.583	0.723	FALSE	FALSE	FALSE	0	Septin-2
Marchf5	Q3KNM2	0.515	0.219	0.439	FALSE	FALSE	FALSE	0	E3 ubiquitin-protein ligase MARCH5
Marchf6	Q6ZQ89-3	0.306	0.325	0.566	FALSE	FALSE	FALSE	0	E3 ubiquitin-protein ligase MARCH6
Septin-6	Q9R1T4-2	0.03	0.945	0.815	FALSE	FALSE	FALSE	0	Septin-6
Septin-7	O55131	0.178	0.712	0.765	FALSE	FALSE	FALSE	0	Septin-7
Septin-8	Q8CHH9	0.324	0.357	0.595	FALSE	FALSE	FALSE	0	Septin-8
Septin-9	Q80UG5-3	0.311	0.43	0.648	FALSE	FALSE	FALSE	0	Septin-9
A2AG58	A2AG58	0.563	0.258	0.493	FALSE	FALSE	FALSE	0	Uncharacterized protein CXorf23 homolog
Aaas	P58742	0.205	0.555	0.712	FALSE	FALSE	FALSE	0	Aladin
Aacs	Q9D2R0	-0.105	0.869	0.801	FALSE	FALSE	FALSE	0	Acetoacetyl-CoA synthetase
Aaed1	Q9D1A0	0.397	0.526	0.699	FALSE	FALSE	FALSE	0	Thioredoxin-like protein AAED1
Aagab	Q8R2R3	0.0505	0.898	0.807	FALSE	FALSE	FALSE	0	Alpha- and gamma-adaptin-binding protein p34
Aak1	Q3UHJ0	0.0974	0.762	0.778	FALSE	FALSE	FALSE	0	AP2-associated protein kinase 1
Aar2	Q9D2V5	0.551	0.115	0.266	FALSE	FALSE	FALSE	0	Protein AAR2 homolog
Aars	Q8BGQ7	0.0907	0.762	0.778	FALSE	FALSE	FALSE	0	Alanine--tRNA ligase, cytoplasmic
Aars2	Q14CH7	0.281	0.166	0.358	FALSE	FALSE	FALSE	0	Alanine--tRNA ligase, mitochondrial
Aarsd1	Q3THG9	0.429	0.16	0.349	FALSE	FALSE	FALSE	0	Alanyl-tRNA editing protein Aarsd1
Aasdhppt	Q9CQF6-2	0.364	0.36	0.598	FALSE	FALSE	FALSE	0	L-aminoadipate-semialdehyde dehydrogenase-phosphopantetheinyl transferase
Aatf	Q9JKX4	0.33	0.157	0.343	FALSE	FALSE	FALSE	0	Protein AATF
Abca1	P41233	0.256	0.234	0.461	FALSE	FALSE	FALSE	0	ATP-binding cassette sub-family A member 1
Abca2	P41234	0.782	0.0386	0.0706	FALSE	FALSE	FALSE	0	ATP-binding cassette sub-family A member 2
Abca9	Q8K449	1.12	0.0342	0.0581	FALSE	FALSE	FALSE	0	ATP-binding cassette sub-family A member 9
Abcb10	Q9JI39	0.307	0.175	0.372	FALSE	FALSE	FALSE	0	ATP-binding cassette sub-family B member 10, mitochondrial
Abcb11	Q9QY30	0.291	0.205	0.417	FALSE	FALSE	FALSE	0	Bile salt export pump
Abcb1a	P21447	0.176	0.58	0.722	FALSE	FALSE	FALSE	0	Multidrug resistance protein 1A
Abcb1b	P06795	0.232	0.439	0.653	FALSE	FALSE	FALSE	0	Multidrug resistance protein 1B
Abcb4	P21440	0.586	0.0605	0.131	FALSE	FALSE	FALSE	0	Multidrug resistance protein 3
Abcb8	Q9CXJ4	0.388	0.0882	0.204	FALSE	FALSE	FALSE	0	ATP-binding cassette sub-family B member 8, mitochondrial
Abcd1	P48410	0.598	0.0443	0.0863	FALSE	FALSE	FALSE	0	ATP-binding cassette sub-family D member 1
Abcd4	O89016	0.707	0.0381	0.0689	FALSE	FALSE	FALSE	0	ATP-binding cassette sub-family D member 4
Abce1	P61222	0.104	0.804	0.788	FALSE	FALSE	FALSE	0	ATP-binding cassette sub-family E member 1
Abcf1	Q6P542	-0.0942	0.725	0.768	FALSE	FALSE	FALSE	0	ATP-binding cassette sub-family F member 1
Abcf2	Q99LE6	0.178	0.623	0.738	FALSE	FALSE	FALSE	0	ATP-binding cassette sub-family F member 2
Abcf3	Q8K268	0.0225	0.94	0.814	FALSE	FALSE	FALSE	0	ATP-binding cassette sub-family F member 3
Abcg1	Q64343	0.238	0.34	0.58	FALSE	FALSE	FALSE	0	ATP-binding cassette sub-family G member 1
Abcg2	Q7TMS5	0.459	0.182	0.381	FALSE	FALSE	FALSE	0	ATP-binding cassette sub-family G member 2
Abcg3	Q99P81	0.302	0.276	0.515	FALSE	FALSE	TRUE	2	ATP-binding cassette sub-family G member 3
Abhd10	Q6PE15	0.598	0.323	0.565	FALSE	FALSE	FALSE	0	Mycophenolic acid acyl-glucuronide esterase, mitochondrial
Abhd12	Q99LR1	0.325	0.19	0.394	FALSE	FALSE	FALSE	0	Monoacylglycerol lipase ABHD12
Abhd13	Q80UX8	0.417	0.381	0.614	FALSE	FALSE	FALSE	0	Alpha/beta hydrolase domain-containing protein 13
Abhd14b	Q8VCR7	0.184	0.431	0.649	FALSE	FALSE	FALSE	0	Alpha/beta hydrolase domain-containing protein 14B
Abhd15	Q5F2F2	-0.227	0.315	0.557	FALSE	FALSE	FALSE	0	Abhydrolase domain-containing protein 15
Abhd17a	Q99JW1	0.663	0.0332	0.0555	FALSE	FALSE	FALSE	0	Alpha/beta hydrolase domain-containing protein 17A
Abhd17b	Q7M759	0.521	0.0372	0.0666	FALSE	FALSE	FALSE	0	Alpha/beta hydrolase domain-containing protein 17B
Abhd17c	Q8VCV1	0.674	0.0474	0.095	FALSE	FALSE	FALSE	0	Alpha/beta hydrolase domain-containing protein 17C
Abhd2	Q9QXM0	0.913	0.0343	0.0584	FALSE	FALSE	FALSE	0	Abhydrolase domain-containing protein 2
Abhd4	Q8VD66	0.375	0.153	0.337	FALSE	FALSE	FALSE	0	Abhydrolase domain-containing protein 4
Abhd5	Q9DBL9	0.408	0.498	0.686	FALSE	FALSE	FALSE	0	1-acylglycerol-3-phosphate O-acyltransferase ABHD5
Abhd6	Q8R2Y0-2	0.143	0.64	0.743	FALSE	FALSE	FALSE	0	Monoacylglycerol lipase ABHD6
Abi1	Q8CBW3-3	0.171	0.639	0.743	FALSE	FALSE	FALSE	0	Abl interactor 1
Abi3	Q8BYZ1	0.121	0.762	0.778	FALSE	FALSE	FALSE	0	ABI gene family member 3
Abl1	P00520-2	0.288	0.517	0.695	FALSE	FALSE	FALSE	0	Tyrosine-protein kinase ABL1
Abl2	Q4JIM5	0.443	0.0468	0.0932	FALSE	FALSE	FALSE	0	Abelson tyrosine-protein kinase 2
Abr	Q5SSL4	0.578	0.126	0.287	FALSE	FALSE	FALSE	0	Active breakpoint cluster region-related protein
Abr.1	Q5SSL4-4	1.31	0.111	0.256	FALSE	FALSE	TRUE	2	Active breakpoint cluster region-related protein
Abracl	Q4KML4	0.783	0.107	0.248	FALSE	FALSE	FALSE	0	Costars family protein ABRACL
Abt1	Q9QYL7	0.213	0.623	0.737	FALSE	FALSE	FALSE	0	Activator of basal transcription 1
Acaa1a	Q921H8	0.394	0.103	0.238	FALSE	FALSE	FALSE	0	3-ketoacyl-CoA thiolase A, peroxisomal;3-ketoacyl-CoA thiolase B, peroxisomal
Acaa2	Q8BWT1	0.491	0.0426	0.0815	FALSE	FALSE	FALSE	0	3-ketoacyl-CoA thiolase, mitochondrial
Acaca	Q5SWU9	0.141	0.562	0.715	FALSE	FALSE	FALSE	0	Acetyl-CoA carboxylase 1;Biotin carboxylase
Acad11	Q80XL6	0.414	0.0486	0.098	FALSE	FALSE	FALSE	0	Acyl-CoA dehydrogenase family member 11
Acads	Q07417	0.652	0.248	0.48	FALSE	FALSE	FALSE	0	Short-chain specific acyl-CoA dehydrogenase, mitochondrial
Acadsb	Q9DBL1	0.323	0.11	0.254	FALSE	FALSE	FALSE	0	Short/branched chain specific acyl-CoA dehydrogenase, mitochondrial
Acap1	Q8K2H4	-0.253	0.562	0.715	FALSE	FALSE	FALSE	0	Arf-GAP with coiled-coil, ANK repeat and PH domain-containing protein 1
Acap2	Q6ZQK5	0.117	0.695	0.76	FALSE	FALSE	FALSE	0	Arf-GAP with coiled-coil, ANK repeat and PH domain-containing protein 2
Acat1	Q8QZT1	0.139	0.446	0.658	FALSE	FALSE	FALSE	0	Acetyl-CoA acetyltransferase, mitochondrial
Acat2	Q8CAY6	-0.0562	0.817	0.79	FALSE	FALSE	FALSE	0	Acetyl-CoA acetyltransferase, cytosolic
Acbd5	Q5XG73-2	0.313	0.249	0.482	FALSE	FALSE	FALSE	0	Acyl-CoA-binding domain-containing protein 5
Acd	Q5EE38	0.82	0.328	0.57	FALSE	FALSE	TRUE	1	Adrenocortical dysplasia protein
Acin1	Q9JIX8-4	0.163	0.444	0.656	FALSE	FALSE	FALSE	0	Apoptotic chromatin condensation inducer in the nucleus
Acly	Q91V92	0.0702	0.825	0.792	FALSE	FALSE	FALSE	0	ATP-citrate synthase
Aco1	P28271	0.474	0.225	0.447	FALSE	FALSE	FALSE	0	Cytoplasmic aconitate hydratase
Acot11	Q8VHQ9	0.178	0.693	0.76	FALSE	FALSE	FALSE	0	Acyl-coenzyme A thioesterase 11
Acot13	Q9CQR4	0.407	0.756	0.776	FALSE	FALSE	FALSE	0	Acyl-coenzyme A thioesterase 13;Acyl-coenzyme A thioesterase 13, N-terminally processed
Acot2	Q9QYR9	0.411	0.174	0.37	FALSE	FALSE	FALSE	0	Acyl-coenzyme A thioesterase 2, mitochondrial
Acot7	Q91V12	0.276	0.444	0.656	FALSE	FALSE	FALSE	0	Cytosolic acyl coenzyme A thioester hydrolase
Acot8	P58137	0.554	0.054	0.113	FALSE	FALSE	FALSE	0	Acyl-coenzyme A thioesterase 8
Acot9	Q9R0X4	0.473	0.0861	0.199	FALSE	FALSE	FALSE	0	Acyl-coenzyme A thioesterase 9, mitochondrial;Acyl-coenzyme A thioesterase 10, mitochondrial
Acox1	Q9R0H0-2	0.581	0.0559	0.119	FALSE	FALSE	FALSE	0	Peroxisomal acyl-coenzyme A oxidase 1
Acp1	Q9D358	0.1	0.695	0.76	FALSE	FALSE	FALSE	0	Low molecular weight phosphotyrosine protein phosphatase
Acp2	P24638	0.355	0.14	0.314	FALSE	FALSE	FALSE	0	Lysosomal acid phosphatase
Acpp	Q8CE08	1.67	0.19	0.395	FALSE	FALSE	TRUE	2	Prostatic acid phosphatase
Acsf3	Q3URE1	0.56	0.0312	0.0503	FALSE	FALSE	FALSE	0	Acyl-CoA synthetase family member 3, mitochondrial
Acsl3	Q9CZW4	0.404	0.0975	0.226	FALSE	FALSE	FALSE	0	Long-chain-fatty-acid--CoA ligase 3
Acsl4	Q9QUJ7-2	-0.107	0.659	0.749	FALSE	FALSE	FALSE	0	Long-chain-fatty-acid--CoA ligase 4
Acsl5	Q8JZR0	0.306	0.448	0.659	FALSE	FALSE	FALSE	0	Long-chain-fatty-acid--CoA ligase 5
Acss1	Q99NB1	0.235	0.364	0.601	FALSE	FALSE	FALSE	0	Acetyl-coenzyme A synthetase 2-like, mitochondrial
Actb	P60710	0.0568	0.827	0.793	FALSE	FALSE	FALSE	0	Actin, cytoplasmic 1;Actin, cytoplasmic 1, N-terminally processed
Actbl2	Q8BFZ3	0.041	0.953	0.816	FALSE	FALSE	FALSE	0	Beta-actin-like protein 2
Actc1	P68033	0.231	0.62	0.736	FALSE	FALSE	FALSE	0	Actin, alpha cardiac muscle 1;Actin, gamma-enteric smooth muscle;Actin, aortic smooth muscle;Actin, alpha skeletal muscle
Actg1	P63260	0.254	0.607	0.732	FALSE	FALSE	FALSE	0	Actin, cytoplasmic 2;Actin, cytoplasmic 2, N-terminally processed
Actl6a	Q9Z2N8	0.206	0.778	0.782	FALSE	FALSE	FALSE	0	Actin-like protein 6A
Actr10	Q9QZB7	0.215	0.383	0.615	FALSE	FALSE	FALSE	0	Actin-related protein 10
Actr1a	P61164	0.189	0.545	0.707	FALSE	FALSE	FALSE	0	Alpha-centractin
Actr2	P61161	0.366	0.194	0.4	FALSE	FALSE	FALSE	0	Actin-related protein 2
Actr3	Q99JY9	0.389	0.188	0.391	FALSE	FALSE	FALSE	0	Actin-related protein 3
Actr5	Q80US4	0.171	0.711	0.765	FALSE	FALSE	FALSE	0	Actin-related protein 5
Actr6	Q9D864	0.328	0.527	0.7	FALSE	FALSE	FALSE	0	Actin-related protein 6
Actr8	Q8R2S9	0.345	0.143	0.32	FALSE	FALSE	FALSE	0	Actin-related protein 8
Acvr1	P37172	0.495	0.291	0.532	FALSE	FALSE	FALSE	0	Activin receptor type-1
Acvr1b	Q61271	0.492	0.0857	0.198	FALSE	FALSE	FALSE	0	Activin receptor type-1B
Acyp1	P56376	0.344	0.53	0.701	FALSE	FALSE	FALSE	0	Acylphosphatase-1
Ada	P03958	0.513	0.241	0.471	FALSE	FALSE	FALSE	0	Adenosine deaminase
Adam10	O35598	0.332	0.104	0.24	FALSE	FALSE	FALSE	0	Disintegrin and metalloproteinase domain-containing protein 10
Adam17	Q9Z0F8	0.175	0.484	0.679	FALSE	FALSE	FALSE	0	Disintegrin and metalloproteinase domain-containing protein 17
Adam8	Q05910	-0.0746	0.718	0.767	FALSE	FALSE	FALSE	0	Disintegrin and metalloproteinase domain-containing protein 8
Adam9	Q61072	0.0533	0.842	0.796	FALSE	FALSE	FALSE	0	Disintegrin and metalloproteinase domain-containing protein 9
Adap2	Q8R2V5	0.139	0.64	0.743	FALSE	FALSE	FALSE	0	Arf-GAP with dual PH domain-containing protein 2
Adar	Q99MU3	-0.0241	0.92	0.811	FALSE	FALSE	FALSE	0	Double-stranded RNA-specific adenosine deaminase
Adat2	Q6P6J0	-0.0558	0.954	0.817	FALSE	FALSE	TRUE	2	tRNA-specific adenosine deaminase 2
Adck1	Q9D0L4	0.669	0.0701	0.157	FALSE	FALSE	FALSE	0	Uncharacterized aarF domain-containing protein kinase 1
Adck2	Q6NSR3	0.0525	0.824	0.792	FALSE	FALSE	FALSE	0	Uncharacterized aarF domain-containing protein kinase 2
Adck3	Q60936	0.348	0.276	0.515	FALSE	FALSE	FALSE	0	Atypical kinase ADCK3, mitochondrial
Adck4	Q566J8	0.431	0.0575	0.123	FALSE	FALSE	FALSE	0	AarF domain-containing protein kinase 4
Adck5	Q80V03	0.6	0.0745	0.169	FALSE	FALSE	FALSE	0	Uncharacterized aarF domain-containing protein kinase 5
Adcy2	Q80TL1	0.366	0.415	0.638	FALSE	FALSE	TRUE	2	Adenylate cyclase type 2
Adcy7	P51829	0.502	0.0968	0.224	FALSE	FALSE	FALSE	0	Adenylate cyclase type 7
Adcy9	P51830	0.291	0.291	0.533	FALSE	FALSE	FALSE	0	Adenylate cyclase type 9
Add1	Q9QYC0	-0.0519	0.861	0.8	FALSE	FALSE	FALSE	0	Alpha-adducin
Add3	Q9QYB5-2	0.154	0.738	0.772	FALSE	FALSE	FALSE	0	Gamma-adducin
Adh5	P28474	0.435	0.328	0.569	FALSE	FALSE	FALSE	0	Alcohol dehydrogenase class-3
Adi1	Q99JT9	0.547	0.157	0.344	FALSE	FALSE	FALSE	0	1,2-dihydroxy-3-keto-5-methylthiopentene dioxygenase
Adipor1	Q91VH1	0.0234	0.974	0.82	FALSE	FALSE	FALSE	0	Adiponectin receptor protein 1
Adk	P55264-2	0.38	0.43	0.648	FALSE	FALSE	FALSE	0	Adenosine kinase
Adnp	Q9Z103	0.227	0.508	0.691	FALSE	FALSE	FALSE	0	Activity-dependent neuroprotector homeobox protein
Adnp2	Q8CHC8	0.265	0.437	0.652	FALSE	FALSE	FALSE	0	ADNP homeobox protein 2
Adprh	P54923	0.136	0.625	0.738	FALSE	FALSE	FALSE	0	[Protein ADP-ribosylarginine] hydrolase
Adprhl2	Q8CG72	0.534	0.0832	0.192	FALSE	FALSE	FALSE	0	Poly(ADP-ribose) glycohydrolase ARH3
Adrbk1	Q99MK8	-0.0331	0.913	0.809	FALSE	FALSE	FALSE	0	Beta-adrenergic receptor kinase 1
Adrm1	Q9JKV1	0.284	0.39	0.62	FALSE	FALSE	FALSE	0	Proteasomal ubiquitin receptor ADRM1
Adsl	P54822	0.335	0.196	0.403	FALSE	FALSE	FALSE	0	Adenylosuccinate lyase
Adss	P46664	0.557	0.0989	0.229	FALSE	FALSE	FALSE	0	Adenylosuccinate synthetase isozyme 2
Aebp1	Q640N1	-0.0402	0.891	0.805	FALSE	FALSE	FALSE	0	Adipocyte enhancer-binding protein 1
Aff1	O88573	0.0835	0.786	0.784	FALSE	FALSE	FALSE	0	AF4/FMR2 family member 1
Aff4	Q9ESC8	0.242	0.77	0.78	FALSE	FALSE	FALSE	0	AF4/FMR2 family member 4
Afg3l1	Q920A7	0.382	0.0903	0.209	FALSE	FALSE	FALSE	0	AFG3-like protein 1
Aftph	Q80WT5-2	-0.0465	0.887	0.805	FALSE	FALSE	FALSE	0	Aftiphilin
Aga	Q64191	0.542	0.0779	0.178	FALSE	FALSE	FALSE	0	N(4)-(beta-N-acetylglucosaminyl)-L-asparaginase;Glycosylasparaginase alpha chain;Glycosylasparaginase beta chain
Agap1	Q8BXK8	0.466	0.18	0.379	FALSE	FALSE	FALSE	0	Arf-GAP with GTPase, ANK repeat and PH domain-containing protein 1
Agap3	Q8VHH5	0.374	0.15	0.333	FALSE	FALSE	FALSE	0	Arf-GAP with GTPase, ANK repeat and PH domain-containing protein 3
Agfg1	Q8K2K6-3	0.281	0.371	0.606	FALSE	FALSE	FALSE	0	Arf-GAP domain and FG repeat-containing protein 1
Agfg2	Q80WC7-2	0.351	0.128	0.291	FALSE	FALSE	FALSE	0	Arf-GAP domain and FG repeat-containing protein 2
Aggf1	Q7TN31	0.688	0.198	0.407	FALSE	FALSE	TRUE	2	Angiogenic factor with G patch and FHA domains 1
Agk	Q9ESW4	0.409	0.22	0.44	FALSE	FALSE	FALSE	0	Acylglycerol kinase, mitochondrial
Ago1	Q8CJG1	0.0773	0.762	0.778	FALSE	FALSE	FALSE	0	Protein argonaute-1
Ago2	Q8CJG0	0.198	0.495	0.684	FALSE	FALSE	FALSE	0	Protein argonaute-2
Ago3	Q8CJF9	0.259	0.459	0.665	FALSE	FALSE	TRUE	1	Protein argonaute-3
Agpat1	O35083	0.618	0.0495	0.1	FALSE	FALSE	FALSE	0	1-acyl-sn-glycerol-3-phosphate acyltransferase alpha
Agpat2	Q8K3K7	0.652	0.201	0.412	FALSE	FALSE	FALSE	0	1-acyl-sn-glycerol-3-phosphate acyltransferase beta
Agpat4	Q8K4X7	0.595	0.0415	0.0785	FALSE	FALSE	FALSE	0	1-acyl-sn-glycerol-3-phosphate acyltransferase delta
Agpat5	Q9D1E8	0.486	0.101	0.234	FALSE	FALSE	FALSE	0	1-acyl-sn-glycerol-3-phosphate acyltransferase epsilon
Agpat6	Q8K2C8	0.321	0.173	0.369	FALSE	FALSE	FALSE	0	Glycerol-3-phosphate acyltransferase 4
Agpat9	Q8C0N2	-0.42	0.117	0.27	FALSE	FALSE	FALSE	0	Glycerol-3-phosphate acyltransferase 3
Agrn	A2ASQ1-3	0.368	0.568	0.717	FALSE	FALSE	FALSE	0	Agrin;Agrin N-terminal 110 kDa subunit;Agrin C-terminal 110 kDa subunit;Agrin C-terminal 90 kDa fragment;Agrin C-terminal 22 kDa fragment
Agtpbp1	Q641K1-2	-0.246	0.655	0.748	FALSE	FALSE	FALSE	0	Cytosolic carboxypeptidase 1
Ahctf1	Q8CJF7	0.0509	0.816	0.79	FALSE	FALSE	FALSE	0	Protein ELYS
Ahcy	P50247	0.383	0.346	0.586	FALSE	FALSE	FALSE	0	Adenosylhomocysteinase
Ahcyl2	Q68FL4	0.583	0.194	0.4	FALSE	FALSE	FALSE	0	Putative adenosylhomocysteinase 3
Ahdc1	Q6PAL7	-0.3	0.622	0.737	FALSE	FALSE	FALSE	0	AT-hook DNA-binding motif-containing protein 1
Ahsa1	Q8BK64	0.0294	0.911	0.809	FALSE	FALSE	FALSE	0	Activator of 90 kDa heat shock protein ATPase homolog 1
Ahsa2	Q8N9S3	-0.052	0.884	0.804	FALSE	FALSE	FALSE	0	Activator of 90 kDa heat shock protein ATPase homolog 2
Ahsg	P29699	0.113	0.889	0.805	FALSE	FALSE	FALSE	0	Alpha-2-HS-glycoprotein
Aida	Q8C4Q6	0.182	0.698	0.761	FALSE	FALSE	FALSE	0	Axin interactor, dorsalization-associated protein
Aif1	O70200	0.483	0.172	0.367	FALSE	FALSE	FALSE	0	Allograft inflammatory factor 1
Aifm1	Q9Z0X1	0.455	0.0469	0.0934	FALSE	FALSE	FALSE	0	Apoptosis-inducing factor 1, mitochondrial
Aifm2	Q8BUE4	0.138	0.59	0.726	FALSE	FALSE	FALSE	0	Apoptosis-inducing factor 2
Aim2	Q91VJ1	-0.00926	0.979	0.821	FALSE	FALSE	FALSE	0	Interferon-inducible protein AIM2
Aimp1	P31230	-0.19	0.754	0.776	FALSE	FALSE	FALSE	0	Aminoacyl tRNA synthase complex-interacting multifunctional protein 1;Endothelial monocyte-activating polypeptide 2
Aimp2	Q8R010	-0.131	0.783	0.783	FALSE	FALSE	FALSE	0	Aminoacyl tRNA synthase complex-interacting multifunctional protein 2
Aip	O08915	0.117	0.534	0.703	FALSE	FALSE	FALSE	0	AH receptor-interacting protein
Ak2	Q9WTP6-2	0.228	0.534	0.703	FALSE	FALSE	FALSE	0	Adenylate kinase 2, mitochondrial;Adenylate kinase 2, mitochondrial, N-terminally processed
Ak4	Q9WUR9	-0.0345	0.889	0.805	FALSE	FALSE	FALSE	0	Adenylate kinase 4, mitochondrial
Akap1	O08715-2	-0.819	0.0964	0.224	FALSE	FALSE	FALSE	0	A-kinase anchor protein 1, mitochondrial
Akap10	O88845	0.408	0.18	0.378	FALSE	FALSE	FALSE	0	A-kinase anchor protein 10, mitochondrial
Akap13	E9Q394-2	0.138	0.481	0.677	FALSE	FALSE	FALSE	0
Akap8	Q9DBR0	0.246	0.553	0.711	FALSE	FALSE	FALSE	0	A-kinase anchor protein 8
Akap8l	Q9R0L7	0.204	0.414	0.638	FALSE	FALSE	FALSE	0	A-kinase anchor protein 8-like
Akap9	Q70FJ1-3	-0.0709	0.748	0.774	FALSE	FALSE	FALSE	0	A-kinase anchor protein 9
Akna	Q80VW7	-0.285	0.372	0.607	FALSE	FALSE	FALSE	0	AT-hook-containing transcription factor
Akr1b1	P45376	0.603	0.0962	0.223	FALSE	FALSE	FALSE	0	Aldose reductase
Akr1e2	Q9DCT1	0.14	0.768	0.779	FALSE	FALSE	FALSE	0	1,5-anhydro-D-fructose reductase
Akr7a2	Q8CG76	0.367	0.234	0.461	FALSE	FALSE	FALSE	0	Aflatoxin B1 aldehyde reductase member 2
Akt1	P31750	0.285	0.379	0.613	FALSE	FALSE	FALSE	0	RAC-alpha serine/threonine-protein kinase
Akt1s1	Q9D1F4	-0.076	0.912	0.809	FALSE	FALSE	FALSE	0	Proline-rich AKT1 substrate 1
Akt2	Q60823	0.00124	0.998	0.824	FALSE	FALSE	FALSE	0	RAC-beta serine/threonine-protein kinase
Akt3	Q9WUA6-2	0.19	0.798	0.786	FALSE	FALSE	FALSE	0	RAC-gamma serine/threonine-protein kinase
Aktip	Q64362	0.701	0.0635	0.139	FALSE	FALSE	FALSE	0	AKT-interacting protein
Alad	P10518	0.437	0.78	0.782	FALSE	FALSE	FALSE	0	Delta-aminolevulinic acid dehydratase
Alas1	Q8VC19	0.459	0.0344	0.0586	FALSE	FALSE	FALSE	0	5-aminolevulinate synthase, nonspecific, mitochondrial
Aldh16a1	Q571I9	0.129	0.622	0.737	FALSE	FALSE	FALSE	0	Aldehyde dehydrogenase family 16 member A1
Aldh18a1	Q9Z110	0.0151	0.939	0.814	FALSE	FALSE	FALSE	0	Delta-1-pyrroline-5-carboxylate synthase;Glutamate 5-kinase;Gamma-glutamyl phosphate reductase
Aldh1l1	Q8R0Y6	0.396	0.336	0.577	FALSE	FALSE	FALSE	0	Cytosolic 10-formyltetrahydrofolate dehydrogenase
Aldh3a2	P47740	0.568	0.0433	0.0834	FALSE	FALSE	FALSE	0	Fatty aldehyde dehydrogenase
Aldh5a1	Q8BWF0	-0.117	0.856	0.799	FALSE	FALSE	TRUE	2	Succinate-semialdehyde dehydrogenase, mitochondrial
Aldh9a1	Q9JLJ2	0.484	0.117	0.268	FALSE	FALSE	FALSE	0	4-trimethylaminobutyraldehyde dehydrogenase
Aldoa	P05064	0.317	0.386	0.618	FALSE	FALSE	FALSE	0	Fructose-bisphosphate aldolase A
Aldoc	P05063	-0.0657	0.873	0.802	FALSE	FALSE	FALSE	0	Fructose-bisphosphate aldolase C
Alg1	Q921Q3	0.409	0.1	0.231	FALSE	FALSE	FALSE	0	Chitobiosyldiphosphodolichol beta-mannosyltransferase
Alg10b	Q3UGP8	0.403	0.326	0.568	FALSE	FALSE	FALSE	0	Putative Dol-P-Glc:Glc(2)Man(9)GlcNAc(2)-PP-Dol alpha-1,2-glucosyltransferase
Alg11	Q3TZM9	0.553	0.0671	0.149	FALSE	FALSE	FALSE	0	GDP-Man:Man(3)GlcNAc(2)-PP-Dol alpha-1,2-mannosyltransferase
Alg12	Q8VDB2	0.525	0.29	0.531	FALSE	FALSE	FALSE	0	Dol-P-Man:Man(7)GlcNAc(2)-PP-Dol alpha-1,6-mannosyltransferase
Alg13	Q9D8C3-2	0.35	0.425	0.645	FALSE	FALSE	FALSE	0	Putative bifunctional UDP-N-acetylglucosamine transferase and deubiquitinase ALG13
Alg14	Q9D081	0.16	0.72	0.767	FALSE	FALSE	FALSE	0	UDP-N-acetylglucosamine transferase subunit ALG14 homolog
Alg2	Q9DBE8	0.508	0.0515	0.106	FALSE	FALSE	FALSE	0	Alpha-1,3/1,6-mannosyltransferase ALG2
Alg3	Q8K2A8	0.549	0.0594	0.128	FALSE	FALSE	FALSE	0	Dol-P-Man:Man(5)GlcNAc(2)-PP-Dol alpha-1,3-mannosyltransferase
Alg5	Q9DB25	0.521	0.0312	0.0502	FALSE	FALSE	FALSE	0	Dolichyl-phosphate beta-glucosyltransferase
Alg6	Q3TAE8	0.369	0.102	0.236	FALSE	FALSE	FALSE	0	Dolichyl pyrophosphate Man9GlcNAc2 alpha-1,3-glucosyltransferase
Alg8	Q6P8H8	0.231	0.489	0.681	FALSE	FALSE	FALSE	0	Probable dolichyl pyrophosphate Glc1Man9GlcNAc2 alpha-1,3-glucosyltransferase
Alg9	Q8VDI9	0.522	0.115	0.264	FALSE	FALSE	FALSE	0	Alpha-1,2-mannosyltransferase ALG9
Alkbh3	Q8K1E6	0.0324	0.891	0.805	FALSE	FALSE	FALSE	0	Alpha-ketoglutarate-dependent dioxygenase alkB homolog 3
Alkbh5	Q3TSG4	-0.0789	0.742	0.773	FALSE	FALSE	FALSE	0	RNA demethylase ALKBH5
Alkbh6	Q8K2U2	-0.237	0.716	0.766	FALSE	FALSE	FALSE	0	Alpha-ketoglutarate-dependent dioxygenase alkB homolog 6
Alkbh7	Q9D6Z0	0.194	0.621	0.737	FALSE	FALSE	FALSE	0	Alpha-ketoglutarate-dependent dioxygenase alkB homolog 7, mitochondrial
Alkbh8	Q80Y20-2	0.436	0.341	0.582	FALSE	FALSE	FALSE	0	Alkylated DNA repair protein alkB homolog 8
Alpk1	Q9CXB8	-0.265	0.572	0.719	FALSE	FALSE	FALSE	0	Alpha-protein kinase 1
Als2	Q920R0	0.346	0.275	0.514	FALSE	FALSE	FALSE	0	Alsin
Alyref	O08583	0.516	0.0354	0.0614	FALSE	FALSE	FALSE	0	THO complex subunit 4
Amacr	O09174	0.37	0.111	0.257	FALSE	FALSE	FALSE	0	Alpha-methylacyl-CoA racemase
Ambra1	A2AH22-7	-0.137	0.783	0.783	FALSE	FALSE	FALSE	0	Activating molecule in BECN1-regulated autophagy protein 1
Amdhd2	Q8JZV7	0.623	0.0632	0.138	FALSE	FALSE	FALSE	0	Putative N-acetylglucosamine-6-phosphate deacetylase
Amfr	Q9R049-2	0.121	0.592	0.726	FALSE	FALSE	FALSE	0	E3 ubiquitin-protein ligase AMFR
Ammecr1l	Q8JZZ6	0.217	0.663	0.751	FALSE	FALSE	FALSE	0	AMMECR1-like protein
Amot	Q8VHG2-2	-0.393	0.119	0.273	FALSE	FALSE	FALSE	0	Angiomotin
Ampd2	Q9DBT5	0.175	0.487	0.68	FALSE	FALSE	FALSE	0	AMP deaminase 2
Anapc1	P53995	0.196	0.314	0.557	FALSE	FALSE	FALSE	0	Anaphase-promoting complex subunit 1
Anapc2	Q8BZQ7	0.216	0.628	0.739	FALSE	FALSE	FALSE	0	Anaphase-promoting complex subunit 2
Anapc4	Q91W96	0.0892	0.826	0.792	FALSE	FALSE	FALSE	0	Anaphase-promoting complex subunit 4
Anapc5	Q8BTZ4-2	0.171	0.711	0.765	FALSE	FALSE	FALSE	0	Anaphase-promoting complex subunit 5
Anapc7	Q9WVM3	0.153	0.454	0.662	FALSE	FALSE	FALSE	0	Anaphase-promoting complex subunit 7
Angel1	Q8VCU0	0.564	0.498	0.686	FALSE	FALSE	FALSE	0	Protein angel homolog 1
Angel2	Q8K1C0-2	0.526	0.22	0.44	FALSE	FALSE	FALSE	0	Protein angel homolog 2
Ankfy1	Q810B6	0.331	0.121	0.277	FALSE	FALSE	FALSE	0	Rabankyrin-5
Ankh	Q9JHZ2	0.459	0.492	0.683	FALSE	FALSE	FALSE	0	Progressive ankylosis protein
Ankib1	Q6ZPS6	0.306	0.288	0.529	FALSE	FALSE	FALSE	0	Ankyrin repeat and IBR domain-containing protein 1
Ankle2	Q6P1H6	0.203	0.454	0.662	FALSE	FALSE	FALSE	0	Ankyrin repeat and LEM domain-containing protein 2
Ankrd11	E9Q4F7	0.0588	0.904	0.808	FALSE	FALSE	FALSE	0
Ankrd13a	Q80UP5	0.265	0.188	0.39	FALSE	FALSE	FALSE	0	Ankyrin repeat domain-containing protein 13A
Ankrd13c	Q3UX43	0.466	0.122	0.28	FALSE	FALSE	FALSE	0	Ankyrin repeat domain-containing protein 13C
Ankrd17	Q99NH0	0.125	0.564	0.715	FALSE	FALSE	FALSE	0	Ankyrin repeat domain-containing protein 17
Ankrd26	Q811D2	0.563	0.717	0.766	FALSE	FALSE	FALSE	0	Ankyrin repeat domain-containing protein 26
Ankrd27	Q3UMR0-2	0.341	0.569	0.717	FALSE	FALSE	FALSE	0	Ankyrin repeat domain-containing protein 27
Ankrd28	Q505D1	0.231	0.428	0.646	FALSE	FALSE	FALSE	0	Serine/threonine-protein phosphatase 6 regulatory ankyrin repeat subunit A
Ankrd44	B2RXR6	0.204	0.454	0.662	FALSE	FALSE	FALSE	0	Serine/threonine-protein phosphatase 6 regulatory ankyrin repeat subunit B
Ankrd46	Q8BTZ5	2.24	0.101	0.233	FALSE	FALSE	TRUE	1	Ankyrin repeat domain-containing protein 46
Ankrd49	Q8VE42	-0.08	0.911	0.809	FALSE	FALSE	FALSE	0	Ankyrin repeat domain-containing protein 49
Ankrd52	Q8BTI7	0.524	0.788	0.784	FALSE	FALSE	FALSE	0	Serine/threonine-protein phosphatase 6 regulatory ankyrin repeat subunit C
Ankrd54	Q91WK7	-0.138	0.7	0.762	FALSE	FALSE	FALSE	0	Ankyrin repeat domain-containing protein 54
Anks1a	P59672-2	0.0677	0.821	0.791	FALSE	FALSE	FALSE	0	Ankyrin repeat and SAM domain-containing protein 1A
Ankzf1	Q80UU1	0.118	0.612	0.734	FALSE	FALSE	FALSE	0	Ankyrin repeat and zinc finger domain-containing protein 1
Anln	Q8K298	-0.297	0.495	0.684	FALSE	FALSE	FALSE	0	Actin-binding protein anillin
Ano10	Q8BH79	0.53	0.0835	0.192	FALSE	FALSE	FALSE	0	Anoctamin-10
Ano6	Q6P9J9	0.588	0.0543	0.114	FALSE	FALSE	FALSE	0	Anoctamin-6
Ano8	Q6PB70	0.567	0.155	0.341	FALSE	FALSE	FALSE	0	Anoctamin-8
Anp32a	O35381	0.0732	0.793	0.785	FALSE	FALSE	FALSE	0	Acidic leucine-rich nuclear phosphoprotein 32 family member A
Anp32b	Q9EST5	0.0939	0.777	0.782	FALSE	FALSE	FALSE	0	Acidic leucine-rich nuclear phosphoprotein 32 family member B
Anp32e	P97822	-0.0276	0.932	0.813	FALSE	FALSE	FALSE	0	Acidic leucine-rich nuclear phosphoprotein 32 family member E
Antxr1	Q9CZ52-2	0.874	0.0371	0.0662	FALSE	FALSE	FALSE	0	Anthrax toxin receptor 1
Antxr2	Q6DFX2	0.452	0.176	0.373	FALSE	FALSE	FALSE	0	Anthrax toxin receptor 2
Anxa1	P10107	0.604	0.152	0.336	FALSE	FALSE	FALSE	0	Annexin A1
Anxa5	P48036	0.683	0.0484	0.0976	FALSE	FALSE	FALSE	0	Annexin A5
Aoah	O35298	0.113	0.686	0.758	FALSE	FALSE	FALSE	0	Acyloxyacyl hydrolase;Acyloxyacyl hydrolase small subunit;Acyloxyacyl hydrolase large subunit
Ap1b1	O35643	0.493	0.181	0.38	FALSE	FALSE	FALSE	0	AP-1 complex subunit beta-1
Ap1g2	O88512	0.432	0.161	0.351	FALSE	FALSE	FALSE	0	AP-1 complex subunit gamma-like 2
Ap1s2	Q9DB50	0.424	0.323	0.565	FALSE	FALSE	FALSE	0	AP-1 complex subunit sigma-2
Ap2a1	P17426-2	0.42	0.0699	0.156	FALSE	FALSE	FALSE	0	AP-2 complex subunit alpha-1
Ap2a2	P17427	0.317	0.168	0.362	FALSE	FALSE	FALSE	0	AP-2 complex subunit alpha-2
Ap2b1	Q9DBG3	0.336	0.193	0.399	FALSE	FALSE	FALSE	0	AP-2 complex subunit beta
Ap2m1	P84091	0.288	0.177	0.374	FALSE	FALSE	FALSE	0	AP-2 complex subunit mu
Ap2s1	P62743	0.326	0.335	0.576	FALSE	FALSE	FALSE	0	AP-2 complex subunit sigma
Ap3b1	Q9Z1T1	0.307	0.263	0.5	FALSE	FALSE	FALSE	0	AP-3 complex subunit beta-1
Ap3d1	O54774	0.205	0.438	0.653	FALSE	FALSE	FALSE	0	AP-3 complex subunit delta-1
Ap3m1	Q9JKC8	0.385	0.204	0.417	FALSE	FALSE	FALSE	0	AP-3 complex subunit mu-1
Ap3m2	Q8R2R9	0.12	0.936	0.813	FALSE	FALSE	FALSE	0	AP-3 complex subunit mu-2
Ap3s1	Q9DCR2	0.279	0.424	0.644	FALSE	FALSE	FALSE	0	AP-3 complex subunit sigma-1
Ap3s2	Q8BSZ2	-0.0496	0.903	0.808	FALSE	FALSE	FALSE	0	AP-3 complex subunit sigma-2
Ap4b1	Q9WV76	0.217	0.763	0.778	FALSE	FALSE	FALSE	0	AP-4 complex subunit beta-1
Ap4e1	Q80V94	0.24	0.47	0.671	FALSE	FALSE	FALSE	0	AP-4 complex subunit epsilon-1
Ap4m1	Q9JKC7	0.169	0.611	0.733	FALSE	FALSE	FALSE	0	AP-4 complex subunit mu-1
Ap5b1	Q3TAP4	0.59	0.0682	0.152	FALSE	FALSE	FALSE	0	AP-5 complex subunit beta-1
Ap5m1	Q8BJ63-2	0.576	0.0438	0.0848	FALSE	FALSE	FALSE	0	AP-5 complex subunit mu-1
Ap5s1	Q9D742	0.303	0.323	0.565	FALSE	FALSE	FALSE	0	AP-5 complex subunit sigma-1
Ap5z1	Q3U829	0.475	0.079	0.181	FALSE	FALSE	FALSE	0	AP-5 complex subunit zeta-1
Apaf1	O88879	0.252	0.69	0.759	FALSE	FALSE	FALSE	0	Apoptotic protease-activating factor 1
Apba1	B2RUJ5-3	0.582	0.123	0.281	FALSE	FALSE	FALSE	0	Amyloid beta A4 precursor protein-binding family A member 1
Apba3	O88888	-0.0213	0.977	0.82	FALSE	FALSE	FALSE	0	Amyloid beta A4 precursor protein-binding family A member 3
Apbb1ip	Q8R5A3	-0.0666	0.869	0.801	FALSE	FALSE	FALSE	0	Amyloid beta A4 precursor protein-binding family B member 1-interacting protein
Apc	Q61315-4	0.187	0.898	0.807	FALSE	FALSE	FALSE	0	Adenomatous polyposis coli protein
Apeh	Q8R146-2	0.492	0.331	0.572	FALSE	FALSE	FALSE	0	Acylamino-acid-releasing enzyme
Apex1	P28352	-0.172	0.619	0.736	FALSE	FALSE	FALSE	0	DNA-(apurinic or apyrimidinic site) lyase;DNA-(apurinic or apyrimidinic site) lyase, mitochondrial
Aph1a	Q8BVF7	0.184	0.492	0.683	FALSE	FALSE	FALSE	0	Gamma-secretase subunit APH-1A
Aph1c	Q9DCZ9	0.141	0.618	0.736	FALSE	FALSE	FALSE	0	Putative gamma-secretase subunit APH-1C
Api5	O35841	0.408	0.202	0.413	FALSE	FALSE	FALSE	0	Apoptosis inhibitor 5
Apip	Q9WVQ5	0.412	0.149	0.33	FALSE	FALSE	FALSE	0	Methylthioribulose-1-phosphate dehydratase
Apitd1	Q9D084	0.478	0.617	0.736	FALSE	FALSE	TRUE	2	Centromere protein S
Aplp2	Q06335-2	0.331	0.357	0.595	FALSE	FALSE	FALSE	0	Amyloid-like protein 2
Apmap	Q9D7N9	0.29	0.159	0.347	FALSE	FALSE	FALSE	0	Adipocyte plasma membrane-associated protein
Apoa1bp	Q8K4Z3	0.32	0.163	0.353	FALSE	FALSE	FALSE	0	NAD(P)H-hydrate epimerase
Apob	E9Q414	0.294	0.421	0.642	FALSE	FALSE	FALSE	0	Apolipoprotein B-100;Apolipoprotein B-48
Apobec1	P51908	0.483	0.234	0.46	FALSE	FALSE	FALSE	0	C->U-editing enzyme APOBEC-1
Apobec3	Q99J72-3	-0.41	0.333	0.575	FALSE	FALSE	FALSE	0	DNA dC->dU-editing enzyme APOBEC-3
Apobr	Q8VBT6	-0.429	0.127	0.291	FALSE	FALSE	FALSE	0	Apolipoprotein B receptor
Apoe	P08226	0.825	0.047	0.0937	FALSE	FALSE	FALSE	0	Apolipoprotein E
Apoo	Q9DCZ4-2	0.382	0.216	0.434	FALSE	FALSE	FALSE	0	Apolipoprotein O
Apool	Q78IK4	0.473	0.0763	0.174	FALSE	FALSE	FALSE	0	MICOS complex subunit Mic27
App	P12023	0.217	0.392	0.622	FALSE	FALSE	FALSE	0	Amyloid beta A4 protein;N-APP;Soluble APP-alpha;Soluble APP-beta;C99;Beta-amyloid protein 42;Beta-amyloid protein 40;C83;P3(42);P3(40);C80;Gamma-secretase C-terminal fragment 59;Gamma-secretase C-terminal fragment 57;Gamma-secretase C-terminal fragment 50;C31
Appl1	Q8K3H0	0.0143	0.951	0.816	FALSE	FALSE	FALSE	0	DCC-interacting protein 13-alpha
Appl2	Q8K3G9	-0.172	0.556	0.712	FALSE	FALSE	FALSE	0	DCC-interacting protein 13-beta
Aprt	P08030	0.51	0.203	0.415	FALSE	FALSE	FALSE	0	Adenine phosphoribosyltransferase
Aqp1	Q02013	0.403	0.148	0.328	FALSE	FALSE	FALSE	0	Aquaporin-1
Aqr	Q8CFQ3	0.239	0.323	0.565	FALSE	FALSE	FALSE	0	Intron-binding protein aquarius
Araf	P04627	0.222	0.487	0.68	FALSE	FALSE	FALSE	0	Serine/threonine-protein kinase A-Raf
Arap1	Q4LDD4-2	0.219	0.342	0.582	FALSE	FALSE	FALSE	0	Arf-GAP with Rho-GAP domain, ANK repeat and PH domain-containing protein 1
Arap3	Q8R5G7-2	0.139	0.675	0.754	FALSE	FALSE	FALSE	0	Arf-GAP with Rho-GAP domain, ANK repeat and PH domain-containing protein 3
Arcn1	Q5XJY5	0.317	0.133	0.301	FALSE	FALSE	FALSE	0	Coatomer subunit delta
Arel1	Q8CHG5	0.319	0.47	0.671	FALSE	FALSE	FALSE	0	Apoptosis-resistant E3 ubiquitin protein ligase 1
Arf2	Q8BSL7	0.505	0.361	0.598	FALSE	FALSE	FALSE	0	ADP-ribosylation factor 2
Arf4	P61750	0.432	0.197	0.406	FALSE	FALSE	FALSE	0	ADP-ribosylation factor 4
Arf6	P62331	0.413	0.215	0.433	FALSE	FALSE	FALSE	0	ADP-ribosylation factor 6
Arfgap1	Q9EPJ9	0.163	0.388	0.62	FALSE	FALSE	FALSE	0	ADP-ribosylation factor GTPase-activating protein 1
Arfgap2	Q99K28	-0.0301	0.933	0.813	FALSE	FALSE	FALSE	0	ADP-ribosylation factor GTPase-activating protein 2
Arfgap3	Q9D8S3	0.141	0.484	0.679	FALSE	FALSE	FALSE	0	ADP-ribosylation factor GTPase-activating protein 3
Arfgef1	G3X9K3	0.263	0.275	0.514	FALSE	FALSE	FALSE	0	Brefeldin A-inhibited guanine nucleotide-exchange protein 1
Arfgef2	A2A5R2	0.259	0.407	0.633	FALSE	FALSE	FALSE	0	Brefeldin A-inhibited guanine nucleotide-exchange protein 2
Arfgef3	Q3UGY8	0.121	0.712	0.765	FALSE	FALSE	FALSE	0	Brefeldin A-inhibited guanine nucleotide-exchange protein 3
Arfip2	Q8K221	0.356	0.351	0.59	FALSE	FALSE	FALSE	0	Arfaptin-2
Arfrp1	Q8BXL7	0.433	0.0534	0.111	FALSE	FALSE	FALSE	0	ADP-ribosylation factor-related protein 1
Arg2	O08691	0.148	0.447	0.658	FALSE	FALSE	FALSE	0	Arginase-2, mitochondrial
Arglu1	Q3UL36	0.11	0.715	0.766	FALSE	FALSE	FALSE	0	Arginine and glutamate-rich protein 1
Arhgap1	Q5FWK3	0.223	0.556	0.712	FALSE	FALSE	FALSE	0	Rho GTPase-activating protein 1
Arhgap10	Q6Y5D8-3	0.304	0.185	0.386	FALSE	FALSE	FALSE	0	Rho GTPase-activating protein 10
Arhgap11a	Q80Y19	-0.455	0.335	0.576	FALSE	FALSE	FALSE	0	Rho GTPase-activating protein 11A
Arhgap12	Q8C0D4	0.186	0.423	0.643	FALSE	FALSE	FALSE	0	Rho GTPase-activating protein 12
Arhgap15	Q811M1	-0.114	0.537	0.704	FALSE	FALSE	FALSE	0	Rho GTPase-activating protein 15
Arhgap17	Q3UIA2	0.253	0.484	0.679	FALSE	FALSE	FALSE	0	Rho GTPase-activating protein 17
Arhgap18	Q8K0Q5	-0.0525	0.88	0.803	FALSE	FALSE	FALSE	0	Rho GTPase-activating protein 18
Arhgap21	Q6DFV3	0.263	0.685	0.757	FALSE	FALSE	FALSE	0	Rho GTPase-activating protein 21
Arhgap25	Q8BYW1	0.445	0.143	0.32	FALSE	FALSE	FALSE	0	Rho GTPase-activating protein 25
Arhgap26	Q6ZQ82	-0.139	0.58	0.722	FALSE	FALSE	FALSE	0	Rho GTPase-activating protein 26
Arhgap27	A2AB59	0.0274	0.94	0.814	FALSE	FALSE	FALSE	0	Rho GTPase-activating protein 27
Arhgap30	Q640N3-2	-0.171	0.662	0.75	FALSE	FALSE	FALSE	0	Rho GTPase-activating protein 30
Arhgap31	A6X8Z5	0.243	0.297	0.539	FALSE	FALSE	FALSE	0	Rho GTPase-activating protein 31
Arhgap39	P59281-2	0.11	0.904	0.808	FALSE	FALSE	TRUE	2	Rho GTPase-activating protein 39
Arhgap5	P97393	-0.0599	0.82	0.791	FALSE	FALSE	FALSE	0	Rho GTPase-activating protein 5
Arhgap6	O54834-4	0.234	0.681	0.756	FALSE	FALSE	TRUE	2	Rho GTPase-activating protein 6
Arhgdia	Q99PT1	0.224	0.409	0.634	FALSE	FALSE	FALSE	0	Rho GDP-dissociation inhibitor 1
Arhgdib	Q61599	-0.131	0.788	0.784	FALSE	FALSE	FALSE	0	Rho GDP-dissociation inhibitor 2
Arhgef1	Q61210-5	-0.107	0.794	0.785	FALSE	FALSE	FALSE	0	Rho guanine nucleotide exchange factor 1
Arhgef10l	A2AWP8-5	0.049	0.839	0.795	FALSE	FALSE	FALSE	0	Rho guanine nucleotide exchange factor 10-like protein
Arhgef12	Q8R4H2	0.519	0.629	0.74	FALSE	FALSE	FALSE	0	Rho guanine nucleotide exchange factor 12
Arhgef18	Q6P9R4-2	-0.865	0.186	0.388	FALSE	FALSE	TRUE	3	Rho guanine nucleotide exchange factor 18
Arhgef2	Q60875	-0.302	0.306	0.548	FALSE	FALSE	FALSE	0	Rho guanine nucleotide exchange factor 2
Arhgef40	Q3UPH7-3	-0.471	0.642	0.744	FALSE	FALSE	TRUE	2	Rho guanine nucleotide exchange factor 40
Arhgef6	Q8K4I3	0.00899	0.97	0.819	FALSE	FALSE	FALSE	0	Rho guanine nucleotide exchange factor 6
Arhgef7	Q9ES28-4	0.305	0.504	0.689	FALSE	FALSE	FALSE	0	Rho guanine nucleotide exchange factor 7
Arid1a	A2BH40	0.0967	0.695	0.76	FALSE	FALSE	FALSE	0	AT-rich interactive domain-containing protein 1A
Arid1b	E9Q4N7	0.216	0.578	0.721	FALSE	FALSE	FALSE	0
Arid2	E9Q7E2	0.275	0.417	0.639	FALSE	FALSE	FALSE	0
Arid3a	Q62431	-0.273	0.527	0.7	FALSE	FALSE	FALSE	0	AT-rich interactive domain-containing protein 3A
Arid4b	A2CG63	0.232	0.536	0.704	FALSE	FALSE	FALSE	0	AT-rich interactive domain-containing protein 4B
Arid5b	Q8BM75	0.269	0.246	0.477	FALSE	FALSE	FALSE	0	AT-rich interactive domain-containing protein 5B
Arih1	Q9Z1K5	0.407	0.108	0.249	FALSE	FALSE	FALSE	0	E3 ubiquitin-protein ligase ARIH1
Arih2	Q9Z1K6	0.289	0.661	0.75	FALSE	FALSE	FALSE	0	E3 ubiquitin-protein ligase ARIH2
Arl1	P61211	0.644	0.0606	0.132	FALSE	FALSE	FALSE	0	ADP-ribosylation factor-like protein 1
Arl10	Q9QXJ4	0.797	0.105	0.243	FALSE	FALSE	FALSE	0	ADP-ribosylation factor-like protein 10
Arl11	Q6P3A9	0.236	0.585	0.724	FALSE	FALSE	FALSE	0	ADP-ribosylation factor-like protein 11
Arl13b	Q640N2	0.248	0.422	0.643	FALSE	FALSE	TRUE	2	ADP-ribosylation factor-like protein 13B
Arl14ep	Q8BIX3	0.347	0.7	0.762	FALSE	FALSE	FALSE	0	ARL14 effector protein
Arl15	Q8BGR6	0.455	0.168	0.361	FALSE	FALSE	FALSE	0	ADP-ribosylation factor-like protein 15
Arl2	Q9D0J4	0.487	0.134	0.302	FALSE	FALSE	FALSE	0	ADP-ribosylation factor-like protein 2
Arl3	Q9WUL7	0.117	0.766	0.779	FALSE	FALSE	FALSE	0	ADP-ribosylation factor-like protein 3
Arl4c	P61208	-0.00245	0.993	0.823	FALSE	FALSE	FALSE	0	ADP-ribosylation factor-like protein 4C
Arl6	O88848	0.192	0.37	0.606	FALSE	FALSE	FALSE	0	ADP-ribosylation factor-like protein 6
Arl6ip1	Q9JKW0	0.435	0.183	0.382	FALSE	FALSE	FALSE	0	ADP-ribosylation factor-like protein 6-interacting protein 1
Arl6ip4	Q9JM93	0.000914	0.998	0.823	FALSE	FALSE	FALSE	0	ADP-ribosylation factor-like protein 6-interacting protein 4
Arl6ip5	Q8R5J9	0.657	0.149	0.33	FALSE	FALSE	FALSE	0	PRA1 family protein 3
Arl6ip6	Q8BH07	0.108	0.778	0.782	FALSE	FALSE	FALSE	0	ADP-ribosylation factor-like protein 6-interacting protein 6
Armc1	Q9D7A8	0.121	0.773	0.78	FALSE	FALSE	FALSE	0	Armadillo repeat-containing protein 1
Armc10	Q9D0L7	0.418	0.0938	0.218	FALSE	FALSE	FALSE	0	Armadillo repeat-containing protein 10
Armc5	Q5EBP3	0.103	0.888	0.805	FALSE	FALSE	TRUE	1	Armadillo repeat-containing protein 5
Armc6	Q8BNU0	0.264	0.594	0.727	FALSE	FALSE	FALSE	0	Armadillo repeat-containing protein 6
Armc8	Q9DBR3	0.25	0.481	0.677	FALSE	FALSE	FALSE	0	Armadillo repeat-containing protein 8
Armcx3	Q8BHS6	0.288	0.417	0.64	FALSE	FALSE	FALSE	0	Armadillo repeat-containing X-linked protein 3
Armt1	A6H630	0.23	0.569	0.717	FALSE	FALSE	FALSE	0	Protein-glutamate O-methyltransferase
Arnt	P53762-2	0.0598	0.833	0.794	FALSE	FALSE	FALSE	0	Aryl hydrocarbon receptor nuclear translocator
Arpc1a	Q9R0Q6	0.462	0.0924	0.214	FALSE	FALSE	FALSE	0	Actin-related protein 2/3 complex subunit 1A
Arpc1b	Q9WV32	0.361	0.166	0.359	FALSE	FALSE	FALSE	0	Actin-related protein 2/3 complex subunit 1B
Arpc2	Q9CVB6	0.35	0.4	0.628	FALSE	FALSE	FALSE	0	Actin-related protein 2/3 complex subunit 2
Arpc3	Q9JM76	0.243	0.333	0.574	FALSE	FALSE	FALSE	0	Actin-related protein 2/3 complex subunit 3
Arpc4	P59999	0.339	0.266	0.503	FALSE	FALSE	FALSE	0	Actin-related protein 2/3 complex subunit 4
Arpc5	Q9CPW4	0.194	0.566	0.716	FALSE	FALSE	FALSE	0	Actin-related protein 2/3 complex subunit 5
Arpc5l	Q9D898	0.361	0.276	0.515	FALSE	FALSE	FALSE	0	Actin-related protein 2/3 complex subunit 5-like protein
Arpin	Q9D0A3	0.258	0.182	0.381	FALSE	FALSE	FALSE	0	Arpin
Arpp19	P56212	-0.215	0.569	0.718	FALSE	FALSE	FALSE	0	cAMP-regulated phosphoprotein 19
Arrb1	Q8BWG8-2	-0.0701	0.716	0.766	FALSE	FALSE	FALSE	0	Beta-arrestin-1
Arrb2	Q91YI4	0.101	0.817	0.791	FALSE	FALSE	FALSE	0	Beta-arrestin-2
Arrdc1	Q99KN1-2	0.17	0.549	0.709	FALSE	FALSE	FALSE	0	Arrestin domain-containing protein 1
Arsa	P50428	0.311	0.668	0.752	FALSE	FALSE	FALSE	0	Arylsulfatase A
Arsb	P50429	0.164	0.67	0.753	FALSE	FALSE	FALSE	0	Arylsulfatase B
Arsg	Q3TYD4-2	0.444	0.447	0.658	FALSE	FALSE	FALSE	0	Arylsulfatase G
Arsk	Q9D2L1	-0.839	0.24	0.469	FALSE	FALSE	TRUE	2	Arylsulfatase K
Arv1	Q9D0U9	0.644	0.194	0.401	FALSE	FALSE	FALSE	0	Protein ARV1
As3mt	Q91WU5	0.588	0.0757	0.172	FALSE	FALSE	FALSE	0	Arsenite methyltransferase
Asah1	Q9WV54	0.398	0.231	0.456	FALSE	FALSE	FALSE	0	Acid ceramidase;Acid ceramidase subunit alpha;Acid ceramidase subunit beta
Asah2	Q9JHE3	0.242	0.644	0.744	FALSE	FALSE	FALSE	0	Neutral ceramidase;Neutral ceramidase soluble form
Asap1	Q9QWY8-4	0.219	0.39	0.621	FALSE	FALSE	FALSE	0	Arf-GAP with SH3 domain, ANK repeat and PH domain-containing protein 1
Asb3	Q9WV72	-0.275	0.522	0.697	FALSE	FALSE	TRUE	2	Ankyrin repeat and SOCS box protein 3
Asb6	Q91ZU1	0.156	0.808	0.789	FALSE	FALSE	FALSE	0	Ankyrin repeat and SOCS box protein 6
Ascc1	Q9D8Z1	0.23	0.304	0.546	FALSE	FALSE	FALSE	0	Activating signal cointegrator 1 complex subunit 1
Ascc2	Q91WR3	0.0569	0.884	0.804	FALSE	FALSE	FALSE	0	Activating signal cointegrator 1 complex subunit 2
Ascc3	E9PZJ8	0.173	0.414	0.637	FALSE	FALSE	FALSE	0	Activating signal cointegrator 1 complex subunit 3
Asf1a	Q9CQE6	0.293	0.235	0.462	FALSE	FALSE	FALSE	0	Histone chaperone ASF1A
Asf1b	Q9DAP7	0.413	0.501	0.687	FALSE	FALSE	TRUE	2	Histone chaperone ASF1B
Ash1l	Q99MY8	0.495	0.475	0.674	FALSE	FALSE	TRUE	2	Histone-lysine N-methyltransferase ASH1L
Ash2l	Q91X20	0.0439	0.915	0.81	FALSE	FALSE	FALSE	0	Set1/Ash2 histone methyltransferase complex subunit ASH2
Asl	Q91YI0	0.31	0.422	0.643	FALSE	FALSE	FALSE	0	Argininosuccinate lyase
Asna1	O54984	0.27	0.233	0.459	FALSE	FALSE	FALSE	0	ATPase Asna1
Asns	Q61024	-0.492	0.142	0.317	FALSE	FALSE	FALSE	0	Asparagine synthetase [glutamine-hydrolyzing]
Asph	Q8BSY0	0.408	0.0812	0.186	FALSE	FALSE	FALSE	0	Aspartyl/asparaginyl beta-hydroxylase
Aspscr1	Q8VBT9	0.208	0.541	0.706	FALSE	FALSE	FALSE	0	Tether containing UBX domain for GLUT4
Ass1	P16460	0.11	0.729	0.769	FALSE	FALSE	FALSE	0	Argininosuccinate synthase
Asun	Q8QZV7	0.381	0.0911	0.211	FALSE	FALSE	FALSE	0	Protein asunder homolog
Asxl2	Q8BZ32	0.714	0.086	0.199	FALSE	FALSE	TRUE	2	Putative Polycomb group protein ASXL2
Atad1	Q9D5T0	0.557	0.0529	0.11	FALSE	FALSE	FALSE	0	ATPase family AAA domain-containing protein 1
Atad2	Q8CDM1	0.135	0.571	0.718	FALSE	FALSE	FALSE	0	ATPase family AAA domain-containing protein 2
Atad3	Q925I1	0.434	0.0834	0.192	FALSE	FALSE	FALSE	0	ATPase family AAA domain-containing protein 3
Atad5	Q4QY64	0.424	0.502	0.688	FALSE	FALSE	FALSE	0	ATPase family AAA domain-containing protein 5
Ate1	Q9Z2A5-2	0.209	0.482	0.678	FALSE	FALSE	FALSE	0	Arginyl-tRNA--protein transferase 1
Atf2	P16951-2	0.317	0.396	0.625	FALSE	FALSE	FALSE	0	Cyclic AMP-dependent transcription factor ATF-2
Atf3	Q60765	0.176	0.67	0.753	FALSE	FALSE	FALSE	0	Cyclic AMP-dependent transcription factor ATF-3
Atf6	F6VAN0	0.107	0.764	0.778	FALSE	FALSE	FALSE	0	Cyclic AMP-dependent transcription factor ATF-6 alpha;Processed cyclic AMP-dependent transcription factor ATF-6 alpha
Atf6b	O35451	0.217	0.471	0.672	FALSE	FALSE	FALSE	0	Cyclic AMP-dependent transcription factor ATF-6 beta;Processed cyclic AMP-dependent transcription factor ATF-6 beta
Atf7	Q8R0S1	-0.21	0.893	0.806	FALSE	FALSE	TRUE	2	Cyclic AMP-dependent transcription factor ATF-7
Atf7ip	Q7TT18	-0.136	0.735	0.771	FALSE	FALSE	TRUE	2	Activating transcription factor 7-interacting protein 1
Atg101	Q9D8Z6	-0.617	0.714	0.765	FALSE	FALSE	TRUE	2	Autophagy-related protein 101
Atg13	Q91YI1-2	-0.00372	0.996	0.823	FALSE	FALSE	TRUE	2	Autophagy-related protein 13
Atg14	Q8CDJ3	0.593	0.164	0.356	FALSE	FALSE	FALSE	0	Beclin 1-associated autophagy-related key regulator
Atg16l1	Q8C0J2	0.313	0.443	0.656	FALSE	FALSE	FALSE	0	Autophagy-related protein 16-1
Atg2a	Q6P4T0	-0.225	0.538	0.704	FALSE	FALSE	FALSE	0	Autophagy-related protein 2 homolog A
Atg2b	Q80XK6	-0.0267	0.925	0.812	FALSE	FALSE	FALSE	0	Autophagy-related protein 2 homolog B
Atg3	Q9CPX6	0.215	0.443	0.656	FALSE	FALSE	FALSE	0	Ubiquitin-like-conjugating enzyme ATG3
Atg4b	Q8BGE6	0.342	0.341	0.582	FALSE	FALSE	FALSE	0	Cysteine protease ATG4B
Atg4c	Q811C2	0.501	0.114	0.262	FALSE	FALSE	FALSE	0	Cysteine protease ATG4C
Atg5	Q99J83	0.504	0.12	0.275	FALSE	FALSE	FALSE	0	Autophagy protein 5
Atg7	Q9D906	0.245	0.43	0.648	FALSE	FALSE	FALSE	0	Ubiquitin-like modifier-activating enzyme ATG7
Atg9a	Q68FE2	0.123	0.717	0.766	FALSE	FALSE	FALSE	0	Autophagy-related protein 9A
Athl1	Q8BP56	0.326	0.507	0.69	FALSE	FALSE	FALSE	0	Acid trehalase-like protein 1
Atic	Q9CWJ9	0.294	0.472	0.672	FALSE	FALSE	FALSE	0	Bifunctional purine biosynthesis protein PURH;Phosphoribosylaminoimidazolecarboxamide formyltransferase;IMP cyclohydrolase
Atl2	Q6PA06	0.348	0.151	0.334	FALSE	FALSE	FALSE	0	Atlastin-2
Atl3	Q91YH5	0.385	0.18	0.378	FALSE	FALSE	FALSE	0	Atlastin-3
Atm	Q62388	-0.0723	0.916	0.81	FALSE	FALSE	FALSE	0	Serine-protein kinase ATM
Atox1	O08997	-0.176	0.677	0.755	FALSE	FALSE	FALSE	0	Copper transport protein ATOX1
Atp11a	P98197	0.5	0.0609	0.132	FALSE	FALSE	FALSE	0	Probable phospholipid-transporting ATPase IH
Atp13a1	Q9EPE9	0.492	0.0521	0.108	FALSE	FALSE	FALSE	0	Manganese-transporting ATPase 13A1
Atp13a2	Q9CTG6	0.463	0.0477	0.0958	FALSE	FALSE	FALSE	0	Probable cation-transporting ATPase 13A2
Atp13a3	Q5XF89	0.574	0.126	0.287	FALSE	FALSE	FALSE	0	Probable cation-transporting ATPase 13A3
Atp1a1	Q8VDN2	0.63	0.0323	0.0531	FALSE	FALSE	FALSE	0	Sodium/potassium-transporting ATPase subunit alpha-1
Atp1b3	P97370	0.717	0.0387	0.0708	FALSE	FALSE	FALSE	0	Sodium/potassium-transporting ATPase subunit beta-3
Atp2a2	O55143	0.488	0.0427	0.0817	FALSE	FALSE	FALSE	0	Sarcoplasmic/endoplasmic reticulum calcium ATPase 2
Atp2a3	Q64518	0.0641	0.757	0.777	FALSE	FALSE	FALSE	0	Sarcoplasmic/endoplasmic reticulum calcium ATPase 3
Atp2b1	G5E829	0.562	0.0861	0.199	FALSE	FALSE	FALSE	0	Plasma membrane calcium-transporting ATPase 1
Atp2b4	Q6Q477	-0.106	0.883	0.804	FALSE	FALSE	FALSE	0	Calcium-transporting ATPase
Atp2c1	Q80XR2	0.478	0.104	0.241	FALSE	FALSE	FALSE	0	Calcium-transporting ATPase type 2C member 1
Atp5a1	Q03265	0.549	0.041	0.0771	FALSE	FALSE	FALSE	0	ATP synthase subunit alpha, mitochondrial
Atp5b	P56480	0.529	0.0446	0.087	FALSE	FALSE	FALSE	0	ATP synthase subunit beta, mitochondrial
Atp5c1	Q91VR2	0.395	0.0953	0.221	FALSE	FALSE	FALSE	0	ATP synthase subunit gamma, mitochondrial
Atp5d	Q9D3D9	0.357	0.176	0.374	FALSE	FALSE	FALSE	0	ATP synthase subunit delta, mitochondrial
Atp5e	P56382	0.225	0.391	0.622	FALSE	FALSE	FALSE	0	ATP synthase subunit epsilon, mitochondrial
Atp5h	Q9DCX2	0.0231	0.925	0.812	FALSE	FALSE	FALSE	0	ATP synthase subunit d, mitochondrial
Atp5i	Q06185	0.144	0.709	0.764	FALSE	FALSE	FALSE	0	ATP synthase subunit e, mitochondrial
Atp5j	P97450	-0.177	0.62	0.736	FALSE	FALSE	FALSE	0	ATP synthase-coupling factor 6, mitochondrial
Atp5j2	P56135	0.413	0.166	0.357	FALSE	FALSE	FALSE	0	ATP synthase subunit f, mitochondrial
Atp5l	Q9CPQ8	0.747	0.744	0.773	FALSE	FALSE	TRUE	2	ATP synthase subunit g, mitochondrial
Atp5o	Q9DB20	0.25	0.499	0.686	FALSE	FALSE	FALSE	0	ATP synthase subunit O, mitochondrial
Atp5s	Q9CRA7	0.582	0.191	0.396	FALSE	FALSE	FALSE	0	ATP synthase subunit s, mitochondrial
Atp5sl	Q9D7K5	-0.118	0.697	0.761	FALSE	FALSE	FALSE	0	ATP synthase subunit s-like protein
Atp6ap1	Q9R1Q9	0.35	0.159	0.347	FALSE	FALSE	FALSE	0	V-type proton ATPase subunit S1
Atp6ap2	Q9CYN9	0.252	0.252	0.485	FALSE	FALSE	FALSE	0	Renin receptor
Atp6v0a1	Q9Z1G4-3	0.403	0.109	0.25	FALSE	FALSE	FALSE	0	V-type proton ATPase 116 kDa subunit a isoform 1
Atp6v0a2	P15920	0.409	0.284	0.524	FALSE	FALSE	FALSE	0	V-type proton ATPase 116 kDa subunit a isoform 2
Atp6v0d1	P51863	0.464	0.0327	0.0542	FALSE	FALSE	FALSE	0	V-type proton ATPase subunit d 1
Atp6v1a	P50516	0.67	0.104	0.239	FALSE	FALSE	FALSE	0	V-type proton ATPase catalytic subunit A
Atp6v1b2	P62814	0.67	0.0705	0.158	FALSE	FALSE	FALSE	0	V-type proton ATPase subunit B, brain isoform
Atp6v1c1	Q9Z1G3	0.648	0.0615	0.134	FALSE	FALSE	FALSE	0	V-type proton ATPase subunit C 1
Atp6v1d	P57746	0.667	0.186	0.388	FALSE	FALSE	FALSE	0	V-type proton ATPase subunit D
Atp6v1e1	P50518	0.673	0.213	0.43	FALSE	FALSE	FALSE	0	V-type proton ATPase subunit E 1
Atp6v1f	Q9D1K2	0.581	0.0645	0.142	FALSE	FALSE	FALSE	0	V-type proton ATPase subunit F
Atp6v1g1	Q9CR51	0.497	0.243	0.473	FALSE	FALSE	FALSE	0	V-type proton ATPase subunit G 1
Atp6v1h	Q8BVE3	0.678	0.159	0.347	FALSE	FALSE	FALSE	0	V-type proton ATPase subunit H
Atp7a	Q64430	0.344	0.105	0.242	FALSE	FALSE	FALSE	0	Copper-transporting ATPase 1
Atp8a1	P70704-2	0.224	0.426	0.645	FALSE	FALSE	FALSE	0	Phospholipid-transporting ATPase IA
Atp8b2	P98199	0.405	0.401	0.629	FALSE	FALSE	FALSE	0	Phospholipid-transporting ATPase ID
Atp9b	P98195-2	0.432	0.11	0.253	FALSE	FALSE	FALSE	0	Probable phospholipid-transporting ATPase IIB
Atpaf1	Q811I0	0.371	0.264	0.501	FALSE	FALSE	FALSE	0	ATP synthase mitochondrial F1 complex assembly factor 1
Atpaf2	Q91YY4	0.337	0.133	0.302	FALSE	FALSE	FALSE	0	ATP synthase mitochondrial F1 complex assembly factor 2
Atpif1	O35143	0.611	0.159	0.347	FALSE	FALSE	FALSE	0	ATPase inhibitor, mitochondrial
Atrn	Q9WU60	0.395	0.182	0.381	FALSE	FALSE	FALSE	0	Attractin
Atrnl1	Q6A051-3	-0.0795	0.819	0.791	FALSE	FALSE	FALSE	0	Attractin-like protein 1
Atrx	Q61687	0.11	0.582	0.723	FALSE	FALSE	FALSE	0	Transcriptional regulator ATRX
Atxn1	P54254	-0.461	0.274	0.513	FALSE	FALSE	FALSE	0	Ataxin-1
Atxn10	P28658	0.159	0.478	0.676	FALSE	FALSE	FALSE	0	Ataxin-10
Atxn1l	P0C7T6	0.163	0.714	0.765	FALSE	FALSE	FALSE	0	Ataxin-1-like
Atxn2	O70305-2	0.105	0.686	0.758	FALSE	FALSE	FALSE	0	Ataxin-2
Atxn2l	Q7TQH0-2	-0.274	0.242	0.472	FALSE	FALSE	FALSE	0	Ataxin-2-like protein
Atxn3	Q9CVD2	0.185	0.641	0.744	FALSE	FALSE	FALSE	0	Ataxin-3
Atxn7	Q8R4I1	0.137	0.655	0.748	FALSE	FALSE	TRUE	2	Ataxin-7
Atxn7l3	A2AWT3	0.076	0.897	0.807	FALSE	FALSE	FALSE	0	Ataxin-7-like protein 3
Auh	Q9JLZ3	0.438	0.0629	0.138	FALSE	FALSE	FALSE	0	Methylglutaconyl-CoA hydratase, mitochondrial
Aup1	P70295	0.393	0.0921	0.214	FALSE	FALSE	FALSE	0	Ancient ubiquitous protein 1
Aurkaip1	Q9DCJ7	0.335	0.19	0.394	FALSE	FALSE	FALSE	0	Aurora kinase A-interacting protein
Aurkb	O70126	-0.245	0.679	0.755	FALSE	FALSE	FALSE	0	Aurora kinase B
Aven	Q9D9K3	0.0275	0.959	0.817	FALSE	FALSE	FALSE	0	Cell death regulator Aven
Avl9	Q80U56	0.22	0.339	0.579	FALSE	FALSE	FALSE	0	Late secretory pathway protein AVL9 homolog
Axl	Q00993	-0.0555	0.793	0.785	FALSE	FALSE	FALSE	0	Tyrosine-protein kinase receptor UFO
B2m	P01887	-0.243	0.499	0.686	FALSE	FALSE	FALSE	0	Beta-2-microglobulin
B3galnt2	Q8BG28	1.05	0.0854	0.197	FALSE	FALSE	FALSE	0	UDP-GalNAc:beta-1,3-N-acetylgalactosaminyltransferase 2
B3galt4	Q9Z0F0	-0.571	0.784	0.783	FALSE	FALSE	TRUE	2	Beta-1,3-galactosyltransferase 4
B3galt6	Q91Z92	0.254	0.199	0.408	FALSE	FALSE	FALSE	0	Beta-1,3-galactosyltransferase 6
B3gat3	P58158	0.357	0.322	0.564	FALSE	FALSE	FALSE	0	Galactosylgalactosylxylosylprotein 3-beta-glucuronosyltransferase 3
B3gnt3	Q5JCS9	0.0398	0.885	0.804	FALSE	FALSE	FALSE	0	N-acetyllactosaminide beta-1,3-N-acetylglucosaminyltransferase 3
B3gnt8	Q8R3I9	0.147	0.592	0.727	FALSE	FALSE	FALSE	0	UDP-GlcNAc:betaGal beta-1,3-N-acetylglucosaminyltransferase 8
B4galnt1	Q09200	0.0978	0.648	0.746	FALSE	FALSE	FALSE	0	Beta-1,4 N-acetylgalactosaminyltransferase 1
B4galt1	P15535	0.158	0.571	0.718	FALSE	FALSE	FALSE	0	Beta-1,4-galactosyltransferase 1;Lactose synthase A protein;N-acetyllactosamine synthase;Beta-N-acetylglucosaminylglycopeptide beta-1,4-galactosyltransferase;Beta-N-acetylglucosaminyl-glycolipid beta-1,4-galactosyltransferase;Processed beta-1,4-galactosyltransferase 1
B4galt3	Q91YY2	0.317	0.615	0.735	FALSE	FALSE	FALSE	0	Beta-1,4-galactosyltransferase 3;N-acetyllactosamine synthase;Beta-N-acetylglucosaminylglycopeptide beta-1,4-galactosyltransferase;Beta-N-acetylglucosaminyl-glycolipid beta-1,4-galactosyltransferase
B4galt4	Q9JJ04	0.189	0.491	0.682	FALSE	FALSE	FALSE	0	Beta-1,4-galactosyltransferase 4;N-acetyllactosamine synthase;Lactotriaosylceramide beta-1,4-galactosyltransferase
B4galt5	Q9JMK0	0.0807	0.739	0.772	FALSE	FALSE	FALSE	0	Beta-1,4-galactosyltransferase 5
B4galt6	Q9WVK5	0.715	0.173	0.369	FALSE	FALSE	FALSE	0	Beta-1,4-galactosyltransferase 6;Glucosylceramide beta-1,4-galactosyltransferase
B4galt7	Q8R087	0.579	0.112	0.259	FALSE	FALSE	FALSE	0	Beta-1,4-galactosyltransferase 7;Xylosylprotein 4-beta-galactosyltransferase
B4gat1	Q8BWP8-2	0.161	0.644	0.744	FALSE	FALSE	FALSE	0	Beta-1,4-glucuronyltransferase 1
Babam1	Q3UI43	0.35	0.387	0.619	FALSE	FALSE	FALSE	0	BRISC and BRCA1-A complex member 1
Bach1	P97302	0.194	0.342	0.583	FALSE	FALSE	FALSE	0	Transcription regulator protein BACH1
Bad	Q61337	0.16	0.504	0.689	FALSE	FALSE	FALSE	0	Bcl2-associated agonist of cell death
Bag1	Q60739	0.353	0.228	0.452	FALSE	FALSE	FALSE	0	BAG family molecular chaperone regulator 1
Bag2	Q91YN9	0.45	0.452	0.661	FALSE	FALSE	FALSE	0	BAG family molecular chaperone regulator 2
Bag3	Q9JLV1	0.522	0.156	0.342	FALSE	FALSE	FALSE	0	BAG family molecular chaperone regulator 3
Bag4	Q8CI61	0.138	0.91	0.809	FALSE	FALSE	TRUE	2	BAG family molecular chaperone regulator 4
Bag5	Q8CI32	0.683	0.247	0.478	FALSE	FALSE	FALSE	0	BAG family molecular chaperone regulator 5
Bag6	Q9Z1R2	-0.00551	0.984	0.821	FALSE	FALSE	FALSE	0	Large proline-rich protein BAG6
Bahd1	Q497V6-2	0.312	0.38	0.613	FALSE	FALSE	FALSE	0	Bromo adjacent homology domain-containing 1 protein
Baiap2	Q8BKX1-3	0.334	0.262	0.499	FALSE	FALSE	FALSE	0	Brain-specific angiogenesis inhibitor 1-associated protein 2
Bak1	O08734	0.313	0.219	0.439	FALSE	FALSE	FALSE	0	Bcl-2 homologous antagonist/killer
Banp	Q8VBU8-4	0.119	0.823	0.792	FALSE	FALSE	FALSE	0	Protein BANP
Bap1	Q99PU7	0.211	0.711	0.765	FALSE	FALSE	FALSE	0	Ubiquitin carboxyl-terminal hydrolase BAP1
Basp1	Q91XV3	-0.046	0.853	0.798	FALSE	FALSE	FALSE	0	Brain acid soluble protein 1
Bax	Q07813	0.931	0.0986	0.228	FALSE	FALSE	FALSE	0	Apoptosis regulator BAX
Baz1a	O88379	0.0252	0.941	0.814	FALSE	FALSE	FALSE	0	Bromodomain adjacent to zinc finger domain protein 1A
Baz1b	Q9Z277	0.13	0.633	0.741	FALSE	FALSE	FALSE	0	Tyrosine-protein kinase BAZ1B
Baz2a	Q91YE5	0.275	0.178	0.376	FALSE	FALSE	FALSE	0	Bromodomain adjacent to zinc finger domain protein 2A
Bbx	Q8VBW5-3	-0.419	0.695	0.76	FALSE	FALSE	TRUE	2	HMG box transcription factor BBX
BC027231	Q8R2U2	0.345	0.292	0.533	FALSE	FALSE	FALSE	0
Bcap31	Q61335	0.493	0.0491	0.0996	FALSE	FALSE	FALSE	0	B-cell receptor-associated protein 31
Bcas2	Q9D287	0.0562	0.898	0.807	FALSE	FALSE	FALSE	0	Pre-mRNA-splicing factor SPF27
Bcas3	Q8CCN5	0.238	0.46	0.666	FALSE	FALSE	FALSE	0	Breast carcinoma-amplified sequence 3 homolog
Bcat2	O35855	0.517	0.0355	0.0615	FALSE	FALSE	FALSE	0	Branched-chain-amino-acid aminotransferase, mitochondrial
Bccip	Q9CWI3	-0.501	0.257	0.491	FALSE	FALSE	FALSE	0	BRCA2 and CDKN1A-interacting protein
Bckdhb	Q6P3A8-2	0.446	0.122	0.28	FALSE	FALSE	FALSE	0	2-oxoisovalerate dehydrogenase subunit beta, mitochondrial
Bckdk	O55028	0.388	0.0936	0.217	FALSE	FALSE	FALSE	0	[3-methyl-2-oxobutanoate dehydrogenase [lipoamide]] kinase, mitochondrial
Bcl10	Q9Z0H7	0.0798	0.724	0.768	FALSE	FALSE	FALSE	0	B-cell lymphoma/leukemia 10
Bcl2	P10417-2	-0.434	0.558	0.713	FALSE	FALSE	TRUE	2	Apoptosis regulator Bcl-2
Bcl2l1	Q64373-3	0.397	0.119	0.274	FALSE	FALSE	FALSE	0	Bcl-2-like protein 1
Bcl2l11	O54918	-0.00989	0.975	0.82	FALSE	FALSE	FALSE	0	Bcl-2-like protein 11
Bcl2l13	P59017	-0.105	0.595	0.727	FALSE	FALSE	FALSE	0	Bcl-2-like protein 13
Bcl3	Q9Z2F6	-0.292	0.353	0.592	FALSE	FALSE	FALSE	0	B-cell lymphoma 3 protein homolog
Bcl6	P41183	-0.102	0.719	0.767	FALSE	FALSE	FALSE	0	B-cell lymphoma 6 protein homolog
Bcl7b	Q921K9	-0.0965	0.671	0.753	FALSE	FALSE	FALSE	0	B-cell CLL/lymphoma 7 protein family member B
Bcl7c	O08664	0.429	0.119	0.274	FALSE	FALSE	FALSE	0	B-cell CLL/lymphoma 7 protein family member C
Bclaf1	Q8K019-2	0.263	0.272	0.511	FALSE	FALSE	FALSE	0	Bcl-2-associated transcription factor 1
Bcorl1	A2AQH4	0.147	0.857	0.799	FALSE	FALSE	TRUE	2	BCL-6 corepressor-like protein 1
Bdh1	Q80XN0	0.473	0.0495	0.1	FALSE	FALSE	FALSE	0	D-beta-hydroxybutyrate dehydrogenase, mitochondrial
Bdp1	Q571C7	0.212	0.813	0.79	FALSE	FALSE	TRUE	2	Transcription factor TFIIIB component B homolog
Becn1	O88597	0.291	0.51	0.692	FALSE	FALSE	FALSE	0	Beclin-1
Bend3	Q6PAL0	0.389	0.428	0.646	FALSE	FALSE	FALSE	0	BEN domain-containing protein 3
Bet1	O35623	-0.0831	0.861	0.8	FALSE	FALSE	FALSE	0	BET1 homolog
Bet1l	O35153	0.427	0.307	0.549	FALSE	FALSE	FALSE	0	BET1-like protein
Bfar	Q8R079	0.441	0.226	0.449	FALSE	FALSE	FALSE	0	Bifunctional apoptosis regulator
Bgn	P28653	1.22	0.102	0.235	FALSE	FALSE	FALSE	0	Biglycan
Bhlhe41	Q99PV5	0.427	0.219	0.439	FALSE	FALSE	TRUE	2	Class E basic helix-loop-helix protein 41
Bicd2	Q921C5	0.235	0.485	0.679	FALSE	FALSE	FALSE	0	Protein bicaudal D homolog 2
Bid	P70444	0.0488	0.867	0.801	FALSE	FALSE	FALSE	0	BH3-interacting domain death agonist;BH3-interacting domain death agonist p15;BH3-interacting domain death agonist p13;BH3-interacting domain death agonist p11
Bin1	O08539-2	0.764	0.0315	0.0511	FALSE	FALSE	FALSE	0	Myc box-dependent-interacting protein 1
Bin2	D3Z6Q9	0.402	0.213	0.43	FALSE	FALSE	FALSE	0	Bridging integrator 2
Bin3	Q9JI08	0.434	0.148	0.328	FALSE	FALSE	FALSE	0	Bridging integrator 3
Birc6	O88738-3	0.192	0.485	0.679	FALSE	FALSE	FALSE	0	Baculoviral IAP repeat-containing protein 6
Bles03	Q8VD62	0.234	0.597	0.728	FALSE	FALSE	FALSE	0	UPF0696 protein C11orf68 homolog
Blm	O88700	0.000779	0.999	0.824	FALSE	FALSE	FALSE	0	Bloom syndrome protein homolog
Blmh	Q8R016	0.478	0.0942	0.219	FALSE	FALSE	FALSE	0	Bleomycin hydrolase
Blnk	Q9QUN3	0.42	0.258	0.493	FALSE	FALSE	FALSE	0	B-cell linker protein
Bloc1s1	O55102	-0.0927	0.65	0.747	FALSE	FALSE	FALSE	0	Biogenesis of lysosome-related organelles complex 1 subunit 1
Bloc1s3	Q5U5M8	0.00925	0.984	0.821	FALSE	FALSE	FALSE	0	Biogenesis of lysosome-related organelles complex 1 subunit 3
Bloc1s4	Q8VED2	0.0484	0.954	0.817	FALSE	FALSE	FALSE	0	Biogenesis of lysosome-related organelles complex 1 subunit 4
Bloc1s5	Q8R015	0.312	0.209	0.424	FALSE	FALSE	FALSE	0	Biogenesis of lysosome-related organelles complex 1 subunit 5
Bloc1s6	Q9R0C0	0.207	0.521	0.697	FALSE	FALSE	FALSE	0	Biogenesis of lysosome-related organelles complex 1 subunit 6
Blvra	Q9CY64	0.23	0.529	0.701	FALSE	FALSE	FALSE	0	Biliverdin reductase A
Blzf1	Q8R2X8	0.335	0.522	0.697	FALSE	FALSE	FALSE	0	Golgin-45
Bmp2k	Q91Z96	-0.0106	0.964	0.818	FALSE	FALSE	FALSE	0	BMP-2-inducible protein kinase
Bmpr2	O35607	0.0902	0.722	0.768	FALSE	FALSE	FALSE	0	Bone morphogenetic protein receptor type-2
Bnip1	Q6QD59	0.315	0.125	0.285	FALSE	FALSE	FALSE	0	Vesicle transport protein SEC20
Bnip2	O54940	0.176	0.808	0.789	FALSE	FALSE	FALSE	0	BCL2/adenovirus E1B 19 kDa protein-interacting protein 2
Bnip3l	Q9Z2F7	0.531	0.754	0.776	FALSE	FALSE	TRUE	2	BCL2/adenovirus E1B 19 kDa protein-interacting protein 3-like
Bod1l	E9Q6J5-2	0.0864	0.732	0.77	FALSE	FALSE	FALSE	0
Bola1	Q9D8S9	0.0666	0.771	0.78	FALSE	FALSE	FALSE	0	BolA-like protein 1
Bola2	Q8BGS2	0.143	0.74	0.772	FALSE	FALSE	FALSE	0	BolA-like protein 2
Bop1	P97452	0.222	0.255	0.489	FALSE	FALSE	FALSE	0	Ribosome biogenesis protein BOP1
Bpnt1	Q9Z0S1	0.532	0.153	0.338	FALSE	FALSE	FALSE	0	3(2),5-bisphosphate nucleotidase 1
Braf	P28028	0.423	0.415	0.638	FALSE	FALSE	FALSE	0	Serine/threonine-protein kinase B-raf
Brap	Q99MP8-2	-0.0222	0.937	0.814	FALSE	FALSE	FALSE	0	BRCA1-associated protein
Brat1	Q8C3R1	0.00622	0.978	0.82	FALSE	FALSE	FALSE	0	BRCA1-associated ATM activator 1
Brcc3	P46737	0.142	0.638	0.743	FALSE	FALSE	FALSE	0	Lys-63-specific deubiquitinase BRCC36
Brd2	Q7JJ13-2	0.459	0.243	0.473	FALSE	FALSE	FALSE	0	Bromodomain-containing protein 2
Brd3	Q8K2F0	0.505	0.318	0.56	FALSE	FALSE	FALSE	0	Bromodomain-containing protein 3
Brd4	Q9ESU6	0.372	0.458	0.664	FALSE	FALSE	FALSE	0	Bromodomain-containing protein 4
Brd7	O88665	0.198	0.724	0.768	FALSE	FALSE	FALSE	0	Bromodomain-containing protein 7
Brd8	Q8R3B7-2	-0.0119	0.975	0.82	FALSE	FALSE	FALSE	0	Bromodomain-containing protein 8
Brd9	Q3UQU0	0.0446	0.918	0.81	FALSE	FALSE	FALSE	0	Bromodomain-containing protein 9
Bre	Q8K3W0	0.245	0.275	0.514	FALSE	FALSE	FALSE	0	BRCA1-A complex subunit BRE
Brf1	Q8CFK2	-0.414	0.631	0.74	FALSE	FALSE	TRUE	2	Transcription factor IIIB 90 kDa subunit
Bri3	P28662	0.419	0.345	0.585	FALSE	FALSE	FALSE	0	Brain protein I3
Bri3bp	Q8BXV2	0.448	0.177	0.374	FALSE	FALSE	FALSE	0	BRI3-binding protein
Brix1	Q9DCA5	0.217	0.586	0.724	FALSE	FALSE	FALSE	0	Ribosome biogenesis protein BRX1 homolog
Brk1	Q91VR8	0.245	0.803	0.787	FALSE	FALSE	FALSE	0	Protein BRICK1
Brms1	Q99N20	-0.00737	0.993	0.823	FALSE	FALSE	FALSE	0	Breast cancer metastasis-suppressor 1 homolog
Brms1l	Q3U1T3	0.107	0.591	0.726	FALSE	FALSE	FALSE	0	Breast cancer metastasis-suppressor 1-like protein
Brox	Q8K2Q7	0.103	0.676	0.755	FALSE	FALSE	FALSE	0	BRO1 domain-containing protein BROX
Brpf1	B2RRD7	0.215	0.521	0.697	FALSE	FALSE	FALSE	0
Brwd1	Q921C3-2	0.122	0.678	0.755	FALSE	FALSE	FALSE	0	Bromodomain and WD repeat-containing protein 1
Brwd3	A2AHJ4	0.391	0.721	0.767	FALSE	FALSE	FALSE	0	Bromodomain and WD repeat-containing protein 3
Bscl2	Q9Z2E9	0.566	0.215	0.433	FALSE	FALSE	FALSE	0	Seipin
Bsdc1	Q80Y55	-0.677	0.218	0.437	FALSE	FALSE	FALSE	0	BSD domain-containing protein 1
Bsg	P18572-2	-0.132	0.689	0.758	FALSE	FALSE	FALSE	0	Basigin
Bst2	Q8R2Q8	0.477	0.0596	0.129	FALSE	FALSE	FALSE	0	Bone marrow stromal antigen 2
Btbd1	P58544	-0.0657	0.911	0.809	FALSE	FALSE	FALSE	0	BTB/POZ domain-containing protein 1
Btbd9	Q8C726	0.278	0.599	0.729	FALSE	FALSE	FALSE	0	BTB/POZ domain-containing protein 9
Btd	Q8CIF4	0.294	0.654	0.748	FALSE	FALSE	FALSE	0	Biotinidase
Btf3	Q64152	-0.0887	0.793	0.785	FALSE	FALSE	FALSE	0	Transcription factor BTF3
Btf3l4	Q9CQH7	-0.0189	0.955	0.817	FALSE	FALSE	FALSE	0	Transcription factor BTF3 homolog 4
Btk	P35991	0.0713	0.846	0.797	FALSE	FALSE	FALSE	0	Tyrosine-protein kinase BTK
Bub1b	Q9Z1S0	-0.154	0.904	0.808	FALSE	FALSE	TRUE	2	Mitotic checkpoint serine/threonine-protein kinase BUB1 beta
Bub3	Q9WVA3	0.131	0.705	0.763	FALSE	FALSE	FALSE	0	Mitotic checkpoint protein BUB3
Bud13	Q8R149-2	0.187	0.625	0.738	FALSE	FALSE	FALSE	0	BUD13 homolog
Bud31	Q6PGH1	0.244	0.456	0.663	FALSE	FALSE	FALSE	0	Protein BUD31 homolog
Bysl	O54825	0.216	0.472	0.672	FALSE	FALSE	FALSE	0	Bystin
Bzw1	Q9CQC6	-0.0951	0.827	0.793	FALSE	FALSE	FALSE	0	Basic leucine zipper and W2 domain-containing protein 1
Bzw2	Q91VK1	-0.126	0.687	0.758	FALSE	FALSE	FALSE	0	Basic leucine zipper and W2 domain-containing protein 2
C0HKD9	C0HKD9	0.33	0.275	0.514	FALSE	FALSE	FALSE	0
C0HKG6	C0HKG6	0.12	0.743	0.773	FALSE	FALSE	FALSE	0
C1galt1	Q9JJ06	0.226	0.262	0.499	FALSE	FALSE	FALSE	0	Glycoprotein-N-acetylgalactosamine 3-beta-galactosyltransferase 1
C1galt1c1	Q9JMG2	0.259	0.585	0.724	FALSE	FALSE	FALSE	0	C1GALT1-specific chaperone 1
C1qa	P98086	-0.0147	0.946	0.815	FALSE	FALSE	FALSE	0	Complement C1q subcomponent subunit A
C1qbp	O35658	0.437	0.411	0.636	FALSE	FALSE	FALSE	0	Complement component 1 Q subcomponent-binding protein, mitochondrial
C1qc	Q02105	-0.323	0.271	0.51	FALSE	FALSE	FALSE	0	Complement C1q subcomponent subunit C
C1qtnf3	Q9ES30	-0.0543	0.853	0.798	FALSE	FALSE	FALSE	0	Complement C1q tumor necrosis factor-related protein 3
C1rb	Q8CFG9	0.529	0.0542	0.114	FALSE	FALSE	FALSE	0	Complement C1r-B subcomponent;Complement C1r-B subcomponent heavy chain;Complement C1r-B subcomponent light chain;Complement C1r-A subcomponent;Complement C1r-A subcomponent heavy chain;Complement C1r-A subcomponent light chain
C2cd2	E9Q3C1	0.357	0.438	0.653	FALSE	FALSE	FALSE	0
C2cd2l	Q80X80	0.571	0.0467	0.093	FALSE	FALSE	FALSE	0	C2 domain-containing protein 2-like
C2cd3	Q52KB6-2	0.616	0.664	0.751	FALSE	FALSE	TRUE	3	C2 domain-containing protein 3
C2cd5	Q7TPS5-2	0.51	0.123	0.282	FALSE	FALSE	FALSE	0	C2 domain-containing protein 5
C3	P01027	0.415	0.0581	0.125	FALSE	FALSE	FALSE	0	Complement C3;Complement C3 beta chain;C3-beta-c;Complement C3 alpha chain;C3a anaphylatoxin;Acylation stimulating protein;Complement C3b alpha chain;Complement C3c alpha chain fragment 1;Complement C3dg fragment;Complement C3g fragment;Complement C3d fragment;Complement C3f fragment;Complement C3c alpha chain fragment 2
C3ar1	O09047	0.23	0.483	0.678	FALSE	FALSE	FALSE	0	C3a anaphylatoxin chemotactic receptor
C8b	Q8BH35-2	0.748	0.0535	0.112	FALSE	FALSE	FALSE	0	Complement component C8 beta chain
Ca13	Q9D6N1	0.156	0.754	0.776	FALSE	FALSE	FALSE	0	Carbonic anhydrase 13
Caap1	Q8VDY9	0.104	0.718	0.767	FALSE	FALSE	FALSE	0	Caspase activity and apoptosis inhibitor 1
Cab39	Q06138	0.156	0.602	0.73	FALSE	FALSE	FALSE	0	Calcium-binding protein 39
Cables2	Q8K3M5	0.576	0.421	0.642	FALSE	FALSE	TRUE	2	CDK5 and ABL1 enzyme substrate 2
Cactin	Q9CS00	0.121	0.763	0.778	FALSE	FALSE	FALSE	0	Cactin
Cacul1	Q8R0X2	0.146	0.58	0.722	FALSE	FALSE	FALSE	0	CDK2-associated and cullin domain-containing protein 1
Cacybp	Q9CXW3	0.0574	0.828	0.793	FALSE	FALSE	FALSE	0	Calcyclin-binding protein
Cad	B2RQC6	0.215	0.424	0.644	FALSE	FALSE	FALSE	0	CAD protein;Glutamine-dependent carbamoyl-phosphate synthase;Aspartate carbamoyltransferase;Dihydroorotase
Cadm1	Q8R5M8-4	-0.165	0.508	0.691	FALSE	FALSE	FALSE	0	Cell adhesion molecule 1
Calcoco1	Q8CGU1	0.0631	0.972	0.819	FALSE	FALSE	FALSE	0	Calcium-binding and coiled-coil domain-containing protein 1
Calcrl	Q9R1W5	0.7	0.033	0.055	FALSE	FALSE	FALSE	0	Calcitonin gene-related peptide type 1 receptor
Calhm2	Q8VEC4	0.52	0.058	0.124	FALSE	FALSE	FALSE	0	Calcium homeostasis modulator protein 2
Calr	P14211	0.287	0.284	0.525	FALSE	FALSE	FALSE	0	Calreticulin
Calu	O35887	0.23	0.346	0.585	FALSE	FALSE	FALSE	0	Calumenin
Camk1	Q91YS8	-0.0408	0.925	0.811	FALSE	FALSE	FALSE	0	Calcium/calmodulin-dependent protein kinase type 1
Camk1d	Q8BW96	0.0561	0.85	0.797	FALSE	FALSE	FALSE	0	Calcium/calmodulin-dependent protein kinase type 1D
Camk2d	Q6PHZ2	0.372	0.0673	0.15	FALSE	FALSE	FALSE	0	Calcium/calmodulin-dependent protein kinase type II subunit delta
Camk2g	Q923T9-2	0.553	0.0316	0.0514	FALSE	FALSE	FALSE	0	Calcium/calmodulin-dependent protein kinase type II subunit gamma
Camkk2	Q8C078-4	-0.107	0.811	0.789	FALSE	FALSE	FALSE	0	Calcium/calmodulin-dependent protein kinase kinase 2
Camsap1	A2AHC3	0.374	0.33	0.571	FALSE	FALSE	FALSE	0	Calmodulin-regulated spectrin-associated protein 1
Camsap2	Q8C1B1	0.125	0.936	0.813	FALSE	FALSE	FALSE	0	Calmodulin-regulated spectrin-associated protein 2
Camta2	Q80Y50-4	0.00323	0.996	0.823	FALSE	FALSE	FALSE	0	Calmodulin-binding transcription activator 2
Cand1	Q6ZQ38	0.279	0.322	0.564	FALSE	FALSE	FALSE	0	Cullin-associated NEDD8-dissociated protein 1
Cant1	Q8VCF1	0.259	0.252	0.486	FALSE	FALSE	FALSE	0	Soluble calcium-activated nucleotidase 1
Canx	P35564	0.411	0.0779	0.178	FALSE	FALSE	FALSE	0	Calnexin
Cap1	P40124	0.232	0.476	0.675	FALSE	FALSE	FALSE	0	Adenylyl cyclase-associated protein 1
Capg	P24452	0.431	0.0765	0.174	FALSE	FALSE	FALSE	0	Macrophage-capping protein
Capn1	O35350	0.543	0.0351	0.0605	FALSE	FALSE	FALSE	0	Calpain-1 catalytic subunit
Capn15	Q9JLG8-2	0.477	0.287	0.528	FALSE	FALSE	TRUE	2	Calpain-15
Capn2	O08529	0.419	0.124	0.285	FALSE	FALSE	FALSE	0	Calpain-2 catalytic subunit
Capn5	O08688	0.384	0.0641	0.141	FALSE	FALSE	FALSE	0	Calpain-5
Capn7	Q9R1S8	0.115	0.757	0.777	FALSE	FALSE	FALSE	0	Calpain-7
Capns1	O88456	0.4	0.356	0.595	FALSE	FALSE	FALSE	0	Calpain small subunit 1
Caprin1	Q60865	0.159	0.529	0.701	FALSE	FALSE	FALSE	0	Caprin-1
Capza1	P47753	0.166	0.582	0.723	FALSE	FALSE	FALSE	0	F-actin-capping protein subunit alpha-1
Capza2	P47754	0.177	0.608	0.732	FALSE	FALSE	FALSE	0	F-actin-capping protein subunit alpha-2
Capzb	P47757	0.189	0.625	0.738	FALSE	FALSE	FALSE	0	F-actin-capping protein subunit beta
Capzb.1	P47757-2	0.4	0.36	0.598	FALSE	FALSE	FALSE	0	F-actin-capping protein subunit beta
Card11	Q8CIS0-2	-0.792	0.346	0.586	FALSE	FALSE	FALSE	0	Caspase recruitment domain-containing protein 11
Card9	A2AIV8	0.153	0.62	0.737	FALSE	FALSE	FALSE	0	Caspase recruitment domain-containing protein 9
Carkd	Q9CZ42-3	0.69	0.0612	0.133	FALSE	FALSE	FALSE	0	ATP-dependent (S)-NAD(P)H-hydrate dehydratase
Carm1	Q9WVG6-2	1.12	0.234	0.46	FALSE	FALSE	TRUE	2	Histone-arginine methyltransferase CARM1
Cars	Q9ER72	0.0859	0.804	0.788	FALSE	FALSE	FALSE	0	Cysteine--tRNA ligase, cytoplasmic
Cars2	Q8BYM8	0.217	0.454	0.662	FALSE	FALSE	FALSE	0	Probable cysteine--tRNA ligase, mitochondrial
Casc3	Q8K3W3	-0.0345	0.957	0.817	FALSE	FALSE	FALSE	0	Protein CASC3
Casd1	Q7TN73	0.652	0.033	0.055	FALSE	FALSE	FALSE	0	CAS1 domain-containing protein 1
Cask	O70589-3	0.37	0.408	0.633	FALSE	FALSE	FALSE	0	Peripheral plasma membrane protein CASK
Caskin2	Q8VHK1	-0.0897	0.802	0.787	FALSE	FALSE	FALSE	0	Caskin-2
Casp1	P29452	0.178	0.546	0.708	FALSE	FALSE	FALSE	0	Caspase-1;Caspase-1 subunit p20;Caspase-1 subunit p10
Casp2	P29594	-0.534	0.291	0.532	FALSE	FALSE	TRUE	2	Caspase-2;Caspase-2 subunit p18;Caspase-2 subunit p13;Caspase-2 subunit p12
Casp3	P70677	0.404	0.236	0.464	FALSE	FALSE	FALSE	0	Caspase-3;Caspase-3 subunit p17;Caspase-3 subunit p12
Casp4	P70343	0.0948	0.67	0.753	FALSE	FALSE	FALSE	0	Caspase-4;Caspase-4 subunit p10;Caspase-4 subunit p20
Casp6	O08738	0.122	0.679	0.755	FALSE	FALSE	FALSE	0	Caspase-6;Caspase-6 subunit p18;Caspase-6 subunit p11
Casp7	P97864	0.315	0.611	0.733	FALSE	FALSE	FALSE	0	Caspase-7;Caspase-7 subunit p20;Caspase-7 subunit p11
Casp8	O89110	0.0747	0.748	0.774	FALSE	FALSE	FALSE	0	Caspase-8;Caspase-8 subunit p18;Caspase-8 subunit p10
Casp9	Q8C3Q9	0.338	0.187	0.39	FALSE	FALSE	FALSE	0	Caspase-9;Caspase-9 subunit p35;Caspase-9 subunit p10
Cast	P51125-2	0.0407	0.917	0.81	FALSE	FALSE	FALSE	0	Calpastatin
Cav1	P49817	0.901	0.0656	0.145	FALSE	FALSE	FALSE	0	Caveolin-1
Cav2	Q9WVC3	0.566	0.13	0.296	FALSE	FALSE	FALSE	0	Caveolin-2
Cbfb	Q08024	0.17	0.539	0.705	FALSE	FALSE	FALSE	0	Core-binding factor subunit beta
Cbl	P22682	0.228	0.391	0.622	FALSE	FALSE	FALSE	0	E3 ubiquitin-protein ligase CBL
Cblb	Q3TTA7	0.0655	0.786	0.784	FALSE	FALSE	FALSE	0	E3 ubiquitin-protein ligase CBL-B
Cbll1	Q9JIY2	0.0754	0.832	0.794	FALSE	FALSE	FALSE	0	E3 ubiquitin-protein ligase Hakai
Cbr1	P48758	0.631	0.278	0.518	FALSE	FALSE	FALSE	0	Carbonyl reductase [NADPH] 1
Cbr2	P08074	0.318	0.166	0.358	FALSE	FALSE	FALSE	0	Carbonyl reductase [NADPH] 2
Cbwd1	Q8VEH6	0.221	0.87	0.801	FALSE	FALSE	FALSE	0	COBW domain-containing protein 1
Cbx1	P83917	0.53	0.301	0.543	FALSE	FALSE	FALSE	0	Chromobox protein homolog 1
Cbx3	P23198	0.34	0.406	0.632	FALSE	FALSE	FALSE	0	Chromobox protein homolog 3
Cbx4	O55187	0.266	0.867	0.801	FALSE	FALSE	FALSE	0	E3 SUMO-protein ligase CBX4
Cbx5	Q61686	-0.37	0.225	0.447	FALSE	FALSE	FALSE	0	Chromobox protein homolog 5
Cbx8	Q9QXV1	-0.136	0.758	0.777	FALSE	FALSE	FALSE	0	Chromobox protein homolog 8
Cc2d1a	Q8K1A6	0.355	0.189	0.393	FALSE	FALSE	FALSE	0	Coiled-coil and C2 domain-containing protein 1A
Cc2d1b	Q8BRN9	0.077	0.798	0.786	FALSE	FALSE	FALSE	0	Coiled-coil and C2 domain-containing protein 1B
Ccar1	Q8CH18-3	0.472	0.201	0.411	FALSE	FALSE	FALSE	0	Cell division cycle and apoptosis regulator protein 1
Ccar2	Q8VDP4	-0.0968	0.861	0.8	FALSE	FALSE	FALSE	0	Cell cycle and apoptosis regulator protein 2
Ccbl2	Q71RI9-2	0.229	0.597	0.728	FALSE	FALSE	FALSE	0	Kynurenine--oxoglutarate transaminase 3
Ccdc101	Q9DA08	0.158	0.589	0.725	FALSE	FALSE	FALSE	0	SAGA-associated factor 29 homolog
Ccdc109b	Q810S1	0.103	0.713	0.765	FALSE	FALSE	FALSE	0	Calcium uniporter regulatory subunit MCUb, mitochondrial
Ccdc115	Q8VE99	-0.0974	0.803	0.787	FALSE	FALSE	FALSE	0	Coiled-coil domain-containing protein 115
Ccdc12	Q8R344	0.277	0.237	0.465	FALSE	FALSE	FALSE	0	Coiled-coil domain-containing protein 12
Ccdc124	Q9D8X2	0.279	0.247	0.478	FALSE	FALSE	FALSE	0	Coiled-coil domain-containing protein 124
Ccdc126	Q8BIS8-2	0.237	0.687	0.758	FALSE	FALSE	FALSE	0	Coiled-coil domain-containing protein 126
Ccdc127	Q3TC33	0.45	0.0927	0.215	FALSE	FALSE	FALSE	0	Coiled-coil domain-containing protein 127
Ccdc130	Q9D516	0.0606	0.935	0.813	FALSE	FALSE	FALSE	0	Coiled-coil domain-containing protein 130
Ccdc132	Q8CI71	0.195	0.49	0.682	FALSE	FALSE	FALSE	0	Coiled-coil domain-containing protein 132
Ccdc134	Q8C7V8-2	0.149	0.489	0.681	FALSE	FALSE	FALSE	0	Coiled-coil domain-containing protein 134
Ccdc137	Q8R0K4	0.226	0.911	0.809	FALSE	FALSE	TRUE	2	Coiled-coil domain-containing protein 137
Ccdc167	Q9D162	0.419	0.225	0.447	FALSE	FALSE	FALSE	0	Coiled-coil domain-containing protein 167
Ccdc174	Q3U155	0.0285	0.938	0.814	FALSE	FALSE	FALSE	0	Coiled-coil domain-containing protein 174
Ccdc186	Q8C9S4	0.217	0.386	0.618	FALSE	FALSE	FALSE	0	Coiled-coil domain-containing protein 186
Ccdc25	Q78PG9	-0.00925	0.977	0.82	FALSE	FALSE	FALSE	0	Coiled-coil domain-containing protein 25
Ccdc28b	Q8CEG5	0.383	0.533	0.702	FALSE	FALSE	FALSE	0	Coiled-coil domain-containing protein 28B
Ccdc43	Q9CR29	0.0803	0.896	0.806	FALSE	FALSE	FALSE	0	Coiled-coil domain-containing protein 43
Ccdc47	Q9D024	0.31	0.331	0.572	FALSE	FALSE	FALSE	0	Coiled-coil domain-containing protein 47
Ccdc50	Q810U5-3	0.55	0.169	0.363	FALSE	FALSE	FALSE	0	Coiled-coil domain-containing protein 50
Ccdc51	Q3URS9	0.274	0.177	0.374	FALSE	FALSE	FALSE	0	Coiled-coil domain-containing protein 51
Ccdc53	Q9CR27	0.28	0.632	0.741	FALSE	FALSE	FALSE	0	WASH complex subunit CCDC53
Ccdc58	Q8R3Q6	0.156	0.799	0.787	FALSE	FALSE	FALSE	0	Coiled-coil domain-containing protein 58
Ccdc59	Q8R2N0-2	0.109	0.766	0.779	FALSE	FALSE	FALSE	0	Thyroid transcription factor 1-associated protein 26
Ccdc6	D3YZP9	0.304	0.217	0.436	FALSE	FALSE	FALSE	0	Coiled-coil domain-containing protein 6
Ccdc61	Q3UJV1	0.244	0.51	0.692	FALSE	FALSE	FALSE	0	Coiled-coil domain-containing protein 61
Ccdc71	Q8VEG0	0.327	0.734	0.771	FALSE	FALSE	TRUE	2	Coiled-coil domain-containing protein 71
Ccdc73	Q8CDM4	0.211	0.769	0.78	FALSE	FALSE	TRUE	2	Coiled-coil domain-containing protein 73
Ccdc77	Q9CZH8-2	0.0811	0.885	0.804	FALSE	FALSE	FALSE	0	Coiled-coil domain-containing protein 77
Ccdc86	Q9JJ89	0.439	0.349	0.588	FALSE	FALSE	FALSE	0	Coiled-coil domain-containing protein 86
Ccdc88a	Q5SNZ0-2	0.141	0.831	0.793	FALSE	FALSE	FALSE	0	Girdin
Ccdc88b	Q4QRL3-2	-0.0708	0.843	0.796	FALSE	FALSE	FALSE	0	Coiled-coil domain-containing protein 88B
Ccdc9	Q8VC31	0.281	0.263	0.499	FALSE	FALSE	FALSE	0	Coiled-coil domain-containing protein 9
Ccdc90b	Q8C3X2	0.599	0.0651	0.143	FALSE	FALSE	FALSE	0	Coiled-coil domain-containing protein 90B, mitochondrial
Ccdc94	Q9D6J3	-0.136	0.751	0.775	FALSE	FALSE	FALSE	0	Coiled-coil domain-containing protein 94
Ccdc97	Q9DBT3	0.367	0.604	0.731	FALSE	FALSE	FALSE	0	Coiled-coil domain-containing protein 97
Cchcr1	Q8K2I2	-0.0553	0.935	0.813	FALSE	FALSE	TRUE	2	Coiled-coil alpha-helical rod protein 1
Ccl9	P51670	-0.2	0.515	0.694	FALSE	FALSE	FALSE	0	C-C motif chemokine 9;CCL9(29-101);CCL9(30-101);CCL9(31-101)
Ccm2	Q8K2Y9-2	0.194	0.432	0.649	FALSE	FALSE	FALSE	0	Cerebral cavernous malformations protein 2 homolog
Ccndbp1	Q3TVC7	0.466	0.362	0.6	FALSE	FALSE	FALSE	0	Cyclin-D1-binding protein 1
Ccnh	Q61458	0.287	0.577	0.72	FALSE	FALSE	FALSE	0	Cyclin-H
Ccnk	O88874	-0.0453	0.903	0.808	FALSE	FALSE	FALSE	0	Cyclin-K
Ccnl1	Q52KE7	0.524	0.423	0.643	FALSE	FALSE	FALSE	0	Cyclin-L1
Ccnl2	Q9JJA7	0.396	0.206	0.419	FALSE	FALSE	FALSE	0	Cyclin-L2
Ccnt1	Q9QWV9	0.0813	0.78	0.782	FALSE	FALSE	FALSE	0	Cyclin-T1
Ccnt2	Q7TQK0-2	-0.00844	0.994	0.823	FALSE	FALSE	FALSE	0
Ccny	Q8BGU5-2	0.773	0.11	0.254	FALSE	FALSE	FALSE	0	Cyclin-Y
Ccr1	P51675	0.0329	0.886	0.804	FALSE	FALSE	FALSE	0	C-C chemokine receptor type 1
Ccrl2	O35457	0.513	0.707	0.763	FALSE	FALSE	TRUE	2	C-C chemokine receptor-like 2
Ccrn4l	O35710-2	0.253	0.664	0.751	FALSE	FALSE	FALSE	0	Nocturnin
Ccs	Q9WU84	0.352	0.216	0.434	FALSE	FALSE	FALSE	0	Copper chaperone for superoxide dismutase
Ccsap	Q8QZT2	0.465	0.444	0.657	FALSE	FALSE	FALSE	0	Centriole, cilia and spindle-associated protein
Ccser2	Q3UHI0-2	0.258	0.81	0.789	FALSE	FALSE	FALSE	0	Serine-rich coiled-coil domain-containing protein 2
Ccsmst1	Q6RUT7	0.245	0.491	0.682	FALSE	FALSE	FALSE	0	Protein CCSMST1
Cct2	P80314	0.114	0.734	0.771	FALSE	FALSE	FALSE	0	T-complex protein 1 subunit beta
Cct3	P80318	0.164	0.492	0.683	FALSE	FALSE	FALSE	0	T-complex protein 1 subunit gamma
Cct4	P80315	0.148	0.649	0.746	FALSE	FALSE	FALSE	0	T-complex protein 1 subunit delta
Cct5	P80316	0.16	0.558	0.713	FALSE	FALSE	FALSE	0	T-complex protein 1 subunit epsilon
Cct6a	P80317	0.102	0.839	0.795	FALSE	FALSE	FALSE	0	T-complex protein 1 subunit zeta
Cct7	P80313	0.188	0.653	0.747	FALSE	FALSE	FALSE	0	T-complex protein 1 subunit eta
Cct8	P42932	0.126	0.745	0.774	FALSE	FALSE	FALSE	0	T-complex protein 1 subunit theta
Ccz1	Q8C1Y8	0.435	0.0731	0.165	FALSE	FALSE	FALSE	0	Vacuolar fusion protein CCZ1 homolog
Cd14	P10810	0.266	0.241	0.471	FALSE	FALSE	FALSE	0	Monocyte differentiation antigen CD14
Cd22	P35329-3	1.16	0.0538	0.113	FALSE	FALSE	FALSE	0	B-cell receptor CD22
Cd244	Q07763	-0.309	0.315	0.557	FALSE	FALSE	FALSE	0	Natural killer cell receptor 2B4
Cd276	Q8VE98	-0.741	0.445	0.657	FALSE	FALSE	TRUE	3	CD276 antigen
Cd28	P31041	-0.589	0.163	0.354	FALSE	FALSE	FALSE	0	T-cell-specific surface glycoprotein CD28
Cd2ap	Q9JLQ0	0.113	0.696	0.761	FALSE	FALSE	FALSE	0	CD2-associated protein
Cd2bp2	Q9CWK3	0.245	0.506	0.69	FALSE	FALSE	FALSE	0	CD2 antigen cytoplasmic tail-binding protein 2
Cd300a	Q6SJQ0-2	0.256	0.252	0.485	FALSE	FALSE	FALSE	0	CMRF35-like molecule 8
Cd300lb	Q3U497	0.258	0.586	0.724	FALSE	FALSE	FALSE	0	CMRF35-like molecule 7
Cd300lf	Q6SJQ7-2	-0.642	0.0338	0.0571	FALSE	FALSE	FALSE	0	CMRF35-like molecule 1
Cd300lh	Q6SJQ5	-0.11	0.818	0.791	FALSE	FALSE	FALSE	0	CMRF35-like molecule 3
Cd37	Q61470	0.382	0.206	0.42	FALSE	FALSE	FALSE	0	Leukocyte antigen CD37
Cd3eap	Q76KJ5	0.288	0.473	0.673	FALSE	FALSE	FALSE	0	DNA-directed RNA polymerase I subunit RPA34
Cd40	P27512	0.454	0.0336	0.0566	FALSE	FALSE	FALSE	0	Tumor necrosis factor receptor superfamily member 5
Cd44	P15379-2	0.395	0.0611	0.133	FALSE	FALSE	FALSE	0	CD44 antigen
Cd47	Q61735-2	0.308	0.209	0.424	FALSE	FALSE	FALSE	0	Leukocyte surface antigen CD47
Cd55	Q61475	0.435	0.174	0.37	FALSE	FALSE	FALSE	0	Complement decay-accelerating factor, GPI-anchored
Cd68	P31996-2	0.429	0.137	0.308	FALSE	FALSE	FALSE	0	Macrosialin
Cd69	P37217	0.253	0.397	0.625	FALSE	FALSE	FALSE	0	Early activation antigen CD69
Cd72	P21855	0.298	0.157	0.344	FALSE	FALSE	FALSE	0	B-cell differentiation antigen CD72
Cd74	P04441-2	-0.555	0.0612	0.133	FALSE	FALSE	FALSE	0	H-2 class II histocompatibility antigen gamma chain
Cd81	P35762	0.674	0.187	0.389	FALSE	FALSE	FALSE	0	CD81 antigen
Cd93	O89103	0.144	0.509	0.691	FALSE	FALSE	FALSE	0	Complement component C1q receptor
Cd97	Q9Z0M6-2	1.34	0.0935	0.217	FALSE	FALSE	FALSE	0	CD97 antigen
Cdan1	Q8CC12-2	-0.244	0.494	0.684	FALSE	FALSE	TRUE	2	Codanin-1
Cdc123	Q8CII2	0.0894	0.865	0.8	FALSE	FALSE	FALSE	0	Cell division cycle protein 123 homolog
Cdc16	Q8R349	0.102	0.765	0.779	FALSE	FALSE	FALSE	0	Cell division cycle protein 16 homolog
Cdc23	Q8BGZ4	0.203	0.36	0.597	FALSE	FALSE	FALSE	0	Cell division cycle protein 23 homolog
Cdc27	A2A6Q5	0.318	0.235	0.462	FALSE	FALSE	FALSE	0	Cell division cycle protein 27 homolog
Cdc34	Q8CFI2	0.436	0.231	0.456	FALSE	FALSE	FALSE	0	Ubiquitin-conjugating enzyme E2 R1
Cdc37	Q61081	-0.0625	0.849	0.797	FALSE	FALSE	FALSE	0	Hsp90 co-chaperone Cdc37;Hsp90 co-chaperone Cdc37, N-terminally processed
Cdc40	Q9DC48	0.196	0.314	0.556	FALSE	FALSE	FALSE	0	Pre-mRNA-processing factor 17
Cdc42	P60766	0.417	0.113	0.261	FALSE	FALSE	FALSE	0	Cell division control protein 42 homolog
Cdc42.1	P60766-1	0.0932	0.881	0.803	FALSE	FALSE	TRUE	2	Cell division control protein 42 homolog
Cdc42bpb	Q7TT50	0.474	0.259	0.495	FALSE	FALSE	FALSE	0	Serine/threonine-protein kinase MRCK beta
Cdc42bpg	Q80UW5	0.0831	0.908	0.809	FALSE	FALSE	FALSE	0	Serine/threonine-protein kinase MRCK gamma
Cdc42ep2	Q8JZX9	-0.168	0.808	0.788	FALSE	FALSE	TRUE	2	Cdc42 effector protein 2
Cdc42ep4	Q9JM96	0.203	0.716	0.766	FALSE	FALSE	FALSE	0	Cdc42 effector protein 4
Cdc5l	Q6A068	0.183	0.453	0.662	FALSE	FALSE	FALSE	0	Cell division cycle 5-like protein
Cdc73	Q8JZM7	0.429	0.0705	0.158	FALSE	FALSE	FALSE	0	Parafibromin
Cdca5	Q9CPY3	0.254	0.628	0.739	FALSE	FALSE	TRUE	2	Sororin
Cdca7l	Q922M5	0.165	0.757	0.777	FALSE	FALSE	FALSE	0	Cell division cycle-associated 7-like protein;Cell division cycle-associated protein 7
Cdca8	Q8BHX3	-0.0676	0.878	0.803	FALSE	FALSE	FALSE	0	Borealin
Cdh1	P09803	-0.458	0.446	0.658	FALSE	FALSE	TRUE	2	Cadherin-1;E-Cad/CTF1;E-Cad/CTF2;E-Cad/CTF3
Cdipt	Q8VDP6	0.689	0.0577	0.124	FALSE	FALSE	FALSE	0	CDP-diacylglycerol--inositol 3-phosphatidyltransferase
Cdk1	P11440	-0.341	0.124	0.283	FALSE	FALSE	FALSE	0	Cyclin-dependent kinase 1
Cdk10	Q3UMM4	1.47	0.123	0.282	FALSE	FALSE	TRUE	3	Cyclin-dependent kinase 10
Cdk11b	P24788	0.692	0.133	0.301	FALSE	FALSE	FALSE	0	Cyclin-dependent kinase 11B
Cdk12	Q14AX6-3	0.128	0.795	0.786	FALSE	FALSE	FALSE	0	Cyclin-dependent kinase 12
Cdk13	Q69ZA1-2	-0.24	0.656	0.748	FALSE	FALSE	FALSE	0	Cyclin-dependent kinase 13
Cdk14	O35495	-0.0626	0.813	0.79	FALSE	FALSE	FALSE	0	Cyclin-dependent kinase 14
Cdk17	Q8K0D0	0.0825	0.736	0.771	FALSE	FALSE	FALSE	0	Cyclin-dependent kinase 17
Cdk18	Q04899	-0.112	0.556	0.712	FALSE	FALSE	FALSE	0	Cyclin-dependent kinase 18
Cdk19	Q8BWD8	0.0301	0.932	0.813	FALSE	FALSE	FALSE	0	Cyclin-dependent kinase 19
Cdk2	P97377-2	-0.181	0.474	0.673	FALSE	FALSE	FALSE	0	Cyclin-dependent kinase 2
Cdk4	P30285	-0.0963	0.847	0.797	FALSE	FALSE	FALSE	0	Cyclin-dependent kinase 4
Cdk5	P49615	0.218	0.551	0.71	FALSE	FALSE	FALSE	0	Cyclin-dependent-like kinase 5
Cdk5rap1	Q8BTW8	0.216	0.474	0.673	FALSE	FALSE	FALSE	0	CDK5 regulatory subunit-associated protein 1
Cdk5rap2	Q8K389	0.097	0.88	0.803	FALSE	FALSE	FALSE	0	CDK5 regulatory subunit-associated protein 2
Cdk5rap3	Q99LM2	0.298	0.236	0.463	FALSE	FALSE	FALSE	0	CDK5 regulatory subunit-associated protein 3
Cdk6	Q64261	0.0508	0.874	0.802	FALSE	FALSE	FALSE	0	Cyclin-dependent kinase 6
Cdk7	Q03147	0.33	0.558	0.713	FALSE	FALSE	FALSE	0	Cyclin-dependent kinase 7
Cdk8	Q8R3L8-3	0.198	0.694	0.76	FALSE	FALSE	FALSE	0	Cyclin-dependent kinase 8
Cdk9	Q99J95	0.436	0.0689	0.154	FALSE	FALSE	FALSE	0	Cyclin-dependent kinase 9
Cdkal1	Q91WE6-2	0.18	0.514	0.694	FALSE	FALSE	FALSE	0	Threonylcarbamoyladenosine tRNA methylthiotransferase
Cdkn1a	P39689	0.191	0.54	0.705	FALSE	FALSE	FALSE	0	Cyclin-dependent kinase inhibitor 1
Cdkn1b	P46414	-0.547	0.242	0.472	FALSE	FALSE	FALSE	0	Cyclin-dependent kinase inhibitor 1B
Cdkn2aip	Q8BI72	0.271	0.47	0.671	FALSE	FALSE	FALSE	0	CDKN2A-interacting protein
Cdkn2aipnl	Q9D211	0.394	0.616	0.735	FALSE	FALSE	FALSE	0	CDKN2AIP N-terminal-like protein
Cds1	P98191	0.201	0.78	0.782	FALSE	FALSE	FALSE	0	Phosphatidate cytidylyltransferase 1
Cdt1	Q8R4E9	-0.18	0.771	0.78	FALSE	FALSE	TRUE	2	DNA replication factor Cdt1
Cdv3	Q4VAA2-2	0.0618	0.847	0.797	FALSE	FALSE	FALSE	0	Protein CDV3
Cdyl	Q9WTK2-2	0.182	0.422	0.643	FALSE	FALSE	FALSE	0	Chromodomain Y-like protein
Cdyl2	Q9D5D8	0.299	0.218	0.437	FALSE	FALSE	FALSE	0	Chromodomain Y-like protein 2
Ceacam1	P31809-4	0.547	0.104	0.241	FALSE	FALSE	FALSE	0	Carcinoembryonic antigen-related cell adhesion molecule 1
Cebpa	P53566-4	1.08	0.364	0.601	FALSE	FALSE	FALSE	0	CCAAT/enhancer-binding protein alpha
Cebpb	P28033-3	-0.238	0.639	0.743	FALSE	FALSE	FALSE	0	CCAAT/enhancer-binding protein beta
Cebpd	Q00322	0.128	0.654	0.748	FALSE	FALSE	FALSE	0	CCAAT/enhancer-binding protein delta
Cebpg	P53568	0.192	0.526	0.699	FALSE	FALSE	FALSE	0	CCAAT/enhancer-binding protein gamma
Cebpz	P53569	0.278	0.604	0.731	FALSE	FALSE	FALSE	0	CCAAT/enhancer-binding protein zeta
Cecr5	Q91WM2	0.523	0.148	0.329	FALSE	FALSE	FALSE	0	Cat eye syndrome critical region protein 5 homolog
Celf1	P28659-2	0.168	0.751	0.775	FALSE	FALSE	FALSE	0	CUGBP Elav-like family member 1
Celf2	Q9Z0H4-11	-0.265	0.615	0.735	FALSE	FALSE	FALSE	0	CUGBP Elav-like family member 2
Celsr3	Q91ZI0	0.442	0.676	0.755	FALSE	FALSE	FALSE	0	Cadherin EGF LAG seven-pass G-type receptor 3
Cenpa	O35216	-0.284	0.368	0.604	FALSE	FALSE	FALSE	0	Histone H3-like centromeric protein A
Cenpb	P27790	-0.215	0.643	0.744	FALSE	FALSE	FALSE	0	Major centromere autoantigen B
Cenpc	P49452	0.0273	0.91	0.809	FALSE	FALSE	FALSE	0	Centromere protein C
Cenpe	Q6RT24	-0.00144	0.997	0.823	FALSE	FALSE	FALSE	0	Centromere-associated protein E
Cenph	Q9QYM8	-0.285	0.357	0.595	FALSE	FALSE	FALSE	0	Centromere protein H
Cenpi	Q8K1K4	0.364	0.501	0.687	FALSE	FALSE	FALSE	0	Centromere protein I
Cenpl	Q3U3S3	0.0489	0.925	0.812	FALSE	FALSE	TRUE	2	Centromere protein L
Cenpn	Q9CZW2-3	-0.243	0.619	0.736	FALSE	FALSE	FALSE	0	Centromere protein N
Cenpo	Q8K015	-0.176	0.588	0.725	FALSE	FALSE	FALSE	0	Centromere protein O
Cenpp	Q9CZ92	-0.31	0.621	0.737	FALSE	FALSE	FALSE	0	Centromere protein P
Cenpt	Q3TJM4	-0.901	0.0538	0.113	FALSE	FALSE	FALSE	0	Centromere protein T
Cenpu	Q8C4M7	-0.313	0.454	0.662	FALSE	FALSE	FALSE	0	Centromere protein U
Cenpv	Q9CXS4	0.399	0.18	0.379	FALSE	FALSE	FALSE	0	Centromere protein V
Cep120	Q7TSG1	0.235	0.567	0.717	FALSE	FALSE	FALSE	0	Centrosomal protein of 120 kDa
Cep128	Q8BI22-2	0.31	0.435	0.651	FALSE	FALSE	FALSE	0	Centrosomal protein of 128 kDa
Cep131	Q62036	0.137	0.633	0.741	FALSE	FALSE	FALSE	0	Centrosomal protein of 131 kDa
Cep135	Q6P5D4	0.306	0.154	0.339	FALSE	FALSE	FALSE	0	Centrosomal protein of 135 kDa
Cep152	A2AUM9	0.286	0.159	0.348	FALSE	FALSE	FALSE	0	Centrosomal protein of 152 kDa
Cep164	Q5DU05-2	0.435	0.376	0.61	FALSE	FALSE	TRUE	2	Centrosomal protein of 164 kDa
Cep170	Q6A065	-0.313	0.164	0.355	FALSE	FALSE	FALSE	0	Centrosomal protein of 170 kDa
Cep250	Q60952	0.287	0.247	0.479	FALSE	FALSE	FALSE	0	Centrosome-associated protein CEP250
Cep290	Q6A078	0.233	0.937	0.814	FALSE	FALSE	FALSE	0	Centrosomal protein of 290 kDa
Cep295	Q8BQ48-6	0.533	0.156	0.342	FALSE	FALSE	FALSE	0	Centrosomal protein of 295 kDa
Cep350	E9Q309	-0.291	0.183	0.383	FALSE	FALSE	FALSE	0
Cep41	Q99NF3	0.236	0.666	0.751	FALSE	FALSE	FALSE	0	Centrosomal protein of 41 kDa
Cep44	Q5HZK1	-0.0194	0.962	0.818	FALSE	FALSE	TRUE	1	Centrosomal protein of 44 kDa
Cep55	Q8BT07-2	-0.195	0.719	0.767	FALSE	FALSE	FALSE	0	Centrosomal protein of 55 kDa
Cep57	Q8CEE0-2	0.251	0.253	0.487	FALSE	FALSE	FALSE	0	Centrosomal protein of 57 kDa
Cep63	Q3UPP8-3	0.0963	0.849	0.797	FALSE	FALSE	FALSE	0	Centrosomal protein of 63 kDa
Cep76	Q0VEJ0	0.643	0.235	0.462	FALSE	FALSE	TRUE	2	Centrosomal protein of 76 kDa
Cep78	Q6IRU7	0.243	0.27	0.508	FALSE	FALSE	FALSE	0	Centrosomal protein of 78 kDa
Cep83	Q9D5R3	0.0676	0.941	0.814	FALSE	FALSE	FALSE	0	Centrosomal protein of 83 kDa
Cep85	Q8BMK0	-0.334	0.593	0.727	FALSE	FALSE	TRUE	2	Centrosomal protein of 85 kDa
Cep95	Q8BVV7	0.254	0.699	0.761	FALSE	FALSE	FALSE	0	Centrosomal protein of 95 kDa
Cept1	Q8BGS7-2	0.231	0.529	0.7	FALSE	FALSE	FALSE	0	Choline/ethanolaminephosphotransferase 1
Cerk	Q8K4Q7	0.411	0.29	0.531	FALSE	FALSE	FALSE	0	Ceramide kinase
Cers2	Q924Z4	0.331	0.409	0.634	FALSE	FALSE	FALSE	0	Ceramide synthase 2
Cers5	Q9D6K9	0.331	0.103	0.239	FALSE	FALSE	FALSE	0	Ceramide synthase 5
Cers6	Q8C172	0.663	0.197	0.405	FALSE	FALSE	FALSE	0	Ceramide synthase 6
Cetn2	Q9R1K9	0.253	0.498	0.686	FALSE	FALSE	FALSE	0	Centrin-2
Cetn3	O35648	0.0503	0.91	0.809	FALSE	FALSE	FALSE	0	Centrin-3
Cfap20	Q8BTU1	0.346	0.168	0.361	FALSE	FALSE	FALSE	0	Cilia- and flagella-associated protein 20
Cfdp1	O88271	0.0479	0.931	0.813	FALSE	FALSE	FALSE	0	Craniofacial development protein 1
Cfh	P06909	0.222	0.937	0.814	FALSE	FALSE	FALSE	0	Complement factor H
Cfl1	P18760	0.716	0.129	0.295	FALSE	FALSE	FALSE	0	Cofilin-1
Cfl2	P45591	0.318	0.858	0.799	FALSE	FALSE	TRUE	2	Cofilin-2
Cflar	O35732	0.415	0.184	0.384	FALSE	FALSE	FALSE	0	CASP8 and FADD-like apoptosis regulator;CASP8 and FADD-like apoptosis regulator subunit p43;CASP8 and FADD-like apoptosis regulator subunit p12
Cfp	P11680	0.0968	0.641	0.743	FALSE	FALSE	FALSE	0	Properdin
Cggbp1	Q8BHG9	-0.00382	0.992	0.823	FALSE	FALSE	FALSE	0	CGG triplet repeat-binding protein 1
Cgrrf1	Q8BMJ7	0.563	0.0756	0.172	FALSE	FALSE	FALSE	0	Cell growth regulator with RING finger domain protein 1
Chaf1a	Q9QWF0	0.368	0.367	0.603	FALSE	FALSE	FALSE	0	Chromatin assembly factor 1 subunit A
Chaf1b	Q9D0N7	0.111	0.604	0.731	FALSE	FALSE	FALSE	0	Chromatin assembly factor 1 subunit B
Champ1	Q8K327	0.0826	0.695	0.76	FALSE	FALSE	FALSE	0	Chromosome alignment-maintaining phosphoprotein 1
Chchd2	Q9D1L0	-0.111	0.788	0.784	FALSE	FALSE	FALSE	0	Coiled-coil-helix-coiled-coil-helix domain-containing protein 2
Chchd3	Q9CRB9	0.445	0.0816	0.187	FALSE	FALSE	FALSE	0	MICOS complex subunit Mic19
Chchd4	Q8VEA4	0.355	0.374	0.609	FALSE	FALSE	FALSE	0	Mitochondrial intermembrane space import and assembly protein 40
Chchd5	Q9CQP3	0.119	0.723	0.768	FALSE	FALSE	FALSE	0	Coiled-coil-helix-coiled-coil-helix domain-containing protein 5
Chchd6	Q91VN4	0.416	0.242	0.472	FALSE	FALSE	FALSE	0	MICOS complex subunit Mic25
Chd1	P40201	0.43	0.042	0.0799	FALSE	FALSE	FALSE	0	Chromodomain-helicase-DNA-binding protein 1
Chd1l	Q9CXF7-2	0.539	0.321	0.563	FALSE	FALSE	FALSE	0	Chromodomain-helicase-DNA-binding protein 1-like
Chd2	E9PZM4	0.0935	0.955	0.817	FALSE	FALSE	FALSE	0	Chromodomain-helicase-DNA-binding protein 2
Chd4	Q6PDQ2	0.115	0.588	0.725	FALSE	FALSE	FALSE	0	Chromodomain-helicase-DNA-binding protein 4
Chd6	A3KFM7-2	0.139	0.904	0.808	FALSE	FALSE	TRUE	2	Chromodomain-helicase-DNA-binding protein 6
Chd7	A2AJK6-3	-0.171	0.501	0.687	FALSE	FALSE	FALSE	0	Chromodomain-helicase-DNA-binding protein 7
Chd8	Q09XV5	0.215	0.51	0.692	FALSE	FALSE	FALSE	0	Chromodomain-helicase-DNA-binding protein 8
Chd9	Q8BYH8-2	0.417	0.477	0.675	FALSE	FALSE	FALSE	0	Chromodomain-helicase-DNA-binding protein 9
Cherp	Q8CGZ0	0.178	0.552	0.71	FALSE	FALSE	FALSE	0	Calcium homeostasis endoplasmic reticulum protein
Chic2	Q9D9G3	0.37	0.474	0.673	FALSE	FALSE	FALSE	0	Cysteine-rich hydrophobic domain-containing protein 2
Chid1	Q922Q9	0.38	0.479	0.676	FALSE	FALSE	FALSE	0	Chitinase domain-containing protein 1
Chil3	O35744	0.0675	0.808	0.789	FALSE	FALSE	FALSE	0	Chitinase-like protein 3
Chkb	O55229	0.111	0.805	0.788	FALSE	FALSE	FALSE	0	Choline/ethanolamine kinase
Chm	Q9QXG2	-0.0069	0.989	0.822	FALSE	FALSE	FALSE	0	Rab proteins geranylgeranyltransferase component A 1
Chmp1a	Q921W0	0.317	0.192	0.398	FALSE	FALSE	FALSE	0	Charged multivesicular body protein 1a
Chmp1b1	Q99LU0	-0.63	0.63	0.74	FALSE	FALSE	FALSE	0	Charged multivesicular body protein 1b-1
Chmp2a	Q9DB34	0.0509	0.827	0.793	FALSE	FALSE	FALSE	0	Charged multivesicular body protein 2a
Chmp2b	Q8BJF9	0.45	0.0776	0.177	FALSE	FALSE	FALSE	0	Charged multivesicular body protein 2b
Chmp3	Q9CQ10	0.923	0.143	0.319	FALSE	FALSE	FALSE	0	Charged multivesicular body protein 3
Chmp4b	Q9D8B3	-0.043	0.949	0.816	FALSE	FALSE	FALSE	0	Charged multivesicular body protein 4b
Chmp5	Q9D7S9	0.349	0.428	0.647	FALSE	FALSE	FALSE	0	Charged multivesicular body protein 5
Chmp6	P0C0A3	0.00968	0.97	0.819	FALSE	FALSE	FALSE	0	Charged multivesicular body protein 6
Chmp7	Q8R1T1-2	0.464	0.0975	0.226	FALSE	FALSE	FALSE	0	Charged multivesicular body protein 7
Chordc1	Q9D1P4	0.0161	0.957	0.817	FALSE	FALSE	FALSE	0	Cysteine and histidine-rich domain-containing protein 1
Chrac1	Q9JKP8	-0.0391	0.884	0.804	FALSE	FALSE	FALSE	0	Chromatin accessibility complex protein 1
Chst11	Q9JME2	-0.663	0.529	0.7	FALSE	FALSE	TRUE	2	Carbohydrate sulfotransferase 11
Chst12	Q99LL3	0.412	0.0711	0.16	FALSE	FALSE	FALSE	0	Carbohydrate sulfotransferase 12
Chst14	Q80V53	0.359	0.147	0.326	FALSE	FALSE	FALSE	0	Carbohydrate sulfotransferase 14
Chst7	Q9EP78	-0.883	0.19	0.393	FALSE	FALSE	TRUE	1	Carbohydrate sulfotransferase 7
Chsy1	Q6ZQ11	0.0727	0.818	0.791	FALSE	FALSE	FALSE	0	Chondroitin sulfate synthase 1
Chtf18	Q8BIW9	-0.343	0.458	0.665	FALSE	FALSE	FALSE	0	Chromosome transmission fidelity protein 18 homolog
Chtf8	P0CG14	-0.416	0.613	0.734	FALSE	FALSE	TRUE	2	Chromosome transmission fidelity protein 8 homolog isoform 2
Chtop	Q9CY57-5	0.0222	0.945	0.815	FALSE	FALSE	FALSE	0	Chromatin target of PRMT1 protein
Chuk	Q60680	0.149	0.685	0.757	FALSE	FALSE	FALSE	0	Inhibitor of nuclear factor kappa-B kinase subunit alpha
Churc1	Q6DG52	0.591	0.0793	0.181	FALSE	FALSE	FALSE	0	Protein Churchill
Ciao1	Q99KN2	0.0851	0.774	0.781	FALSE	FALSE	FALSE	0	Probable cytosolic iron-sulfur protein assembly protein CIAO1
Ciapin1	Q8WTY4	0.762	0.221	0.441	FALSE	FALSE	FALSE	0	Anamorsin
Cib1	Q9Z0F4	0.781	0.201	0.412	FALSE	FALSE	FALSE	0	Calcium and integrin-binding protein 1
Cic	Q924A2	-0.0991	0.724	0.768	FALSE	FALSE	FALSE	0	Protein capicua homolog
Cinp	Q9D0V8	0.053	0.932	0.813	FALSE	FALSE	TRUE	2	Cyclin-dependent kinase 2-interacting protein
Cirbp	P60824	0.368	0.346	0.586	FALSE	FALSE	FALSE	0	Cold-inducible RNA-binding protein
Cirh1a	Q8R2N2	0.432	0.123	0.281	FALSE	FALSE	FALSE	0	Cirhin
Cisd1	Q91WS0	0.38	0.397	0.626	FALSE	FALSE	FALSE	0	CDGSH iron-sulfur domain-containing protein 1
Cisd2	Q9CQB5	0.0576	0.787	0.784	FALSE	FALSE	FALSE	0	CDGSH iron-sulfur domain-containing protein 2
Ckap5	A2AGT5-2	-0.11	0.663	0.75	FALSE	FALSE	FALSE	0	Cytoskeleton-associated protein 5
Ckb	Q04447	0.348	0.335	0.576	FALSE	FALSE	FALSE	0	Creatine kinase B-type
Ckmt1	P30275	0.493	0.273	0.511	FALSE	FALSE	FALSE	0	Creatine kinase U-type, mitochondrial
Clasp1	Q80TV8	-0.175	0.392	0.622	FALSE	FALSE	FALSE	0	CLIP-associating protein 1
Clasp2	Q8BRT1	-0.103	0.726	0.769	FALSE	FALSE	FALSE	0	CLIP-associating protein 2
Clasp2.1	Q8BRT1-5	-0.143	0.649	0.746	FALSE	FALSE	FALSE	0	CLIP-associating protein 2
Clasrp	Q8CFC7-2	0.384	0.721	0.767	FALSE	FALSE	FALSE	0	CLK4-associating serine/arginine rich protein
Clcc1	Q99LI2	0.136	0.524	0.698	FALSE	FALSE	FALSE	0	Chloride channel CLIC-like protein 1
Clcn3	P51791-2	0.296	0.5	0.687	FALSE	FALSE	FALSE	0	H(+)/Cl(-) exchange transporter 3
Clcn4	Q61418	0.403	0.0579	0.124	FALSE	FALSE	FALSE	0	H(+)/Cl(-) exchange transporter 4
Clcn5	Q9WVD4	0.164	0.636	0.742	FALSE	FALSE	FALSE	0	H(+)/Cl(-) exchange transporter 5
Clcn6	O35454	0.242	0.339	0.58	FALSE	FALSE	FALSE	0	Chloride transport protein 6
Clcn7	O70496	0.511	0.0524	0.109	FALSE	FALSE	FALSE	0	H(+)/Cl(-) exchange transporter 7
Clec10a	P49300	-0.585	0.0564	0.12	FALSE	FALSE	FALSE	0	C-type lectin domain family 10 member A
Clec12a	Q504P2	0.124	0.515	0.694	FALSE	FALSE	FALSE	0	C-type lectin domain family 12 member A
Clec2d	Q91V08	0.0672	0.726	0.769	FALSE	FALSE	FALSE	0	C-type lectin domain family 2 member D
Clec2i	Q9WVF9	0.0811	0.805	0.788	FALSE	FALSE	FALSE	0	C-type lectin domain family 2 member I
Clec4a	Q9QZ15	0.586	0.217	0.436	FALSE	FALSE	FALSE	0	C-type lectin domain family 4 member A
Clec4d	Q9Z2H6	0.687	0.0389	0.0713	FALSE	FALSE	FALSE	0	C-type lectin domain family 4 member D
Clec5a	Q9R007-1	0.721	0.0569	0.121	FALSE	FALSE	FALSE	0	C-type lectin domain family 5 member A
Clic1	Q9Z1Q5	0.275	0.509	0.691	FALSE	FALSE	FALSE	0	Chloride intracellular channel protein 1
Clic4	Q9QYB1	-0.0868	0.809	0.789	FALSE	FALSE	FALSE	0	Chloride intracellular channel protein 4
Clint1	Q99KN9	0.383	0.17	0.364	FALSE	FALSE	FALSE	0	Clathrin interactor 1
Clip1	Q922J3	0.15	0.635	0.742	FALSE	FALSE	FALSE	0	CAP-Gly domain-containing linker protein 1
Clip2	Q9Z0H8-2	0.318	0.399	0.627	FALSE	FALSE	FALSE	0	CAP-Gly domain-containing linker protein 2
Clk1	P22518	0.0986	0.641	0.744	FALSE	FALSE	FALSE	0	Dual specificity protein kinase CLK1
Clk2	O35491	0.426	0.334	0.575	FALSE	FALSE	FALSE	0	Dual specificity protein kinase CLK2
Clk3	O35492	0.332	0.392	0.622	FALSE	FALSE	FALSE	0	Dual specificity protein kinase CLK3
Clk4	O35493	0.435	0.112	0.258	FALSE	FALSE	FALSE	0	Dual specificity protein kinase CLK4
Cln3	Q61124	0.44	0.123	0.282	FALSE	FALSE	FALSE	0	Battenin
Cln5	Q3UMW8	0.522	0.223	0.445	FALSE	FALSE	FALSE	0	Ceroid-lipofuscinosis neuronal protein 5 homolog
Cln8	Q9QUK3	0.794	0.0937	0.217	FALSE	FALSE	FALSE	0	Protein CLN8
Clns1a	Q61189	0.0377	0.936	0.813	FALSE	FALSE	FALSE	0	Methylosome subunit pICln
Clock	O08785-2	0.499	0.0992	0.23	FALSE	FALSE	FALSE	0	Circadian locomoter output cycles protein kaput
Clp1	Q99LI9	0.472	0.525	0.699	FALSE	FALSE	FALSE	0	Polyribonucleotide 5-hydroxyl-kinase Clp1
Clpb	Q60649	0.594	0.0565	0.12	FALSE	FALSE	FALSE	0	Caseinolytic peptidase B protein homolog
Clpp	O88696	0.479	0.0861	0.199	FALSE	FALSE	FALSE	0	ATP-dependent Clp protease proteolytic subunit, mitochondrial
Clptm1	Q8VBZ3	0.328	0.128	0.292	FALSE	FALSE	FALSE	0	Cleft lip and palate transmembrane protein 1 homolog
Clptm1l	Q8BXA5	0.477	0.0502	0.102	FALSE	FALSE	FALSE	0	Cleft lip and palate transmembrane protein 1-like protein
Clpx	Q9JHS4	0.259	0.21	0.426	FALSE	FALSE	FALSE	0	ATP-dependent Clp protease ATP-binding subunit clpX-like, mitochondrial
Clta	O08585	0.181	0.587	0.724	FALSE	FALSE	FALSE	0	Clathrin light chain A
Cltb	Q6IRU5-2	0.159	0.603	0.73	FALSE	FALSE	FALSE	0	Clathrin light chain B
Cltc	Q68FD5	0.232	0.359	0.597	FALSE	FALSE	FALSE	0	Clathrin heavy chain 1
Cluh	Q5SW19	0.411	0.194	0.401	FALSE	FALSE	FALSE	0	Clustered mitochondria protein homolog
Clybl	Q8R4N0	0.295	0.125	0.285	FALSE	FALSE	FALSE	0	Citrate lyase subunit beta-like protein, mitochondrial
Cmas	Q99KK2	0.216	0.45	0.66	FALSE	FALSE	FALSE	0	N-acylneuraminate cytidylyltransferase
Cmc1	Q9CPZ8	0.31	0.652	0.747	FALSE	FALSE	FALSE	0	COX assembly mitochondrial protein homolog
Cmc2	Q8K199	0.0839	0.817	0.791	FALSE	FALSE	FALSE	0	COX assembly mitochondrial protein 2 homolog
Cmip	Q9D486	0.0853	0.754	0.776	FALSE	FALSE	FALSE	0	C-Maf-inducing protein
Cmklr1	P97468	1.36	0.0581	0.125	FALSE	FALSE	FALSE	0	Chemokine-like receptor 1
Cmpk1	Q9DBP5	0.261	0.576	0.72	FALSE	FALSE	FALSE	0	UMP-CMP kinase
Cmpk2	Q3U5Q7	0.105	0.704	0.763	FALSE	FALSE	FALSE	0	UMP-CMP kinase 2, mitochondrial
Cmtm3	Q99LJ5	0.606	0.139	0.312	FALSE	FALSE	FALSE	0	CKLF-like MARVEL transmembrane domain-containing protein 3
Cmtm4	Q8CJ61	0.556	0.499	0.686	FALSE	FALSE	FALSE	0	CKLF-like MARVEL transmembrane domain-containing protein 4
Cmtm6	Q9CZ69	0.773	0.11	0.254	FALSE	FALSE	FALSE	0	CKLF-like MARVEL transmembrane domain-containing protein 6
Cmtr1	Q9DBC3	-0.0788	0.8	0.787	FALSE	FALSE	FALSE	0	Cap-specific mRNA (nucleoside-2-O-)-methyltransferase 1
Cmya5	Q70KF4	0.0355	0.957	0.817	FALSE	FALSE	FALSE	0	Cardiomyopathy-associated protein 5
Cnbp	P53996-2	0.0857	0.807	0.788	FALSE	FALSE	FALSE	0	Cellular nucleic acid-binding protein
Cndp2	Q9D1A2	0.445	0.187	0.39	FALSE	FALSE	FALSE	0	Cytosolic non-specific dipeptidase
Cnep1r1	Q3UJ81	0.335	0.155	0.341	FALSE	FALSE	FALSE	0	Nuclear envelope phosphatase-regulatory subunit 1
Cnn2	Q08093	0.0515	0.898	0.807	FALSE	FALSE	FALSE	0	Calponin-2
Cnnm2	Q3TWN3-2	0.384	0.54	0.705	FALSE	FALSE	FALSE	0	Metal transporter CNNM2
Cnnm3	Q32NY4	0.145	0.514	0.694	FALSE	FALSE	FALSE	0	Metal transporter CNNM3
Cnnm4	Q69ZF7	0.187	0.442	0.655	FALSE	FALSE	FALSE	0	Metal transporter CNNM4
Cnot1	Q6ZQ08-2	-0.00841	0.981	0.821	FALSE	FALSE	FALSE	0	CCR4-NOT transcription complex subunit 1
Cnot10	Q8BH15	-0.0771	0.847	0.797	FALSE	FALSE	FALSE	0	CCR4-NOT transcription complex subunit 10
Cnot11	Q9CWN7	-0.0699	0.737	0.772	FALSE	FALSE	FALSE	0	CCR4-NOT transcription complex subunit 11
Cnot2	Q8C5L3-2	-0.117	0.875	0.802	FALSE	FALSE	FALSE	0	CCR4-NOT transcription complex subunit 2
Cnot3	Q8K0V4	0.0149	0.947	0.815	FALSE	FALSE	FALSE	0	CCR4-NOT transcription complex subunit 3
Cnot4	Q8BT14-2	0.0779	0.845	0.796	FALSE	FALSE	FALSE	0	CCR4-NOT transcription complex subunit 4
Cnot6l	Q8VEG6-3	-0.478	0.663	0.751	FALSE	FALSE	TRUE	2	CCR4-NOT transcription complex subunit 6-like
Cnot7	Q60809	-0.019	0.97	0.819	FALSE	FALSE	FALSE	0	CCR4-NOT transcription complex subunit 7
Cnot8	Q9D8X5	0.0741	0.861	0.8	FALSE	FALSE	FALSE	0	CCR4-NOT transcription complex subunit 8
Cnp	P16330-2	0.118	0.545	0.708	FALSE	FALSE	FALSE	0	2,3-cyclic-nucleotide 3-phosphodiesterase
Cnpy2	Q9QXT0	0.456	0.122	0.28	FALSE	FALSE	FALSE	0	Protein canopy homolog 2
Cnpy3	Q9DAU1	0.211	0.374	0.608	FALSE	FALSE	FALSE	0	Protein canopy homolog 3
Cnpy4	Q8BQ47	-0.163	0.603	0.731	FALSE	FALSE	FALSE	0	Protein canopy homolog 4
Cnst	Q8CBC4	-0.107	0.808	0.788	FALSE	FALSE	FALSE	0	Consortin
Cntrl	A2AL36	0.139	0.519	0.696	FALSE	FALSE	FALSE	0	Centriolin
Cntrob	Q8CB62	-0.399	0.0894	0.207	FALSE	FALSE	FALSE	0	Centrobin
COA4	Q8BT51	-0.277	0.602	0.73	FALSE	FALSE	FALSE	0	Cytochrome c oxidase assembly factor 4 homolog, mitochondrial
Coa5	Q99M07	0.244	0.732	0.77	FALSE	FALSE	FALSE	0	Cytochrome c oxidase assembly factor 5
Coa7	Q921H9	0.424	0.225	0.447	FALSE	FALSE	FALSE	0	Cytochrome c oxidase assembly factor 7
Coasy	Q9DBL7	0.468	0.107	0.246	FALSE	FALSE	FALSE	0	Bifunctional coenzyme A synthase;Phosphopantetheine adenylyltransferase;Dephospho-CoA kinase
Cog1	Q9Z160	0.313	0.276	0.515	FALSE	FALSE	FALSE	0	Conserved oligomeric Golgi complex subunit 1
Cog2	Q921L5	0.126	0.692	0.759	FALSE	FALSE	FALSE	0	Conserved oligomeric Golgi complex subunit 2
Cog3	Q8CI04	0.266	0.262	0.498	FALSE	FALSE	FALSE	0	Conserved oligomeric Golgi complex subunit 3
Cog4	Q8R1U1	0.182	0.489	0.681	FALSE	FALSE	FALSE	0	Conserved oligomeric Golgi complex subunit 4
Cog5	Q8C0L8	0.307	0.152	0.336	FALSE	FALSE	FALSE	0	Conserved oligomeric Golgi complex subunit 5
Cog6	Q8R3I3	0.198	0.606	0.731	FALSE	FALSE	FALSE	0	Conserved oligomeric Golgi complex subunit 6
Cog7	Q3UM29	0.214	0.397	0.626	FALSE	FALSE	FALSE	0	Conserved oligomeric Golgi complex subunit 7
Cog8	Q9JJA2	0.243	0.445	0.657	FALSE	FALSE	FALSE	0	Conserved oligomeric Golgi complex subunit 8
Coil	Q5SU73	0.303	0.29	0.531	FALSE	FALSE	FALSE	0	Coilin
Col18a1	P39061-2	0.328	0.112	0.257	FALSE	FALSE	FALSE	0	Collagen alpha-1(XVIII) chain;Endostatin
Col1a1	P11087	1.02	0.0369	0.0657	FALSE	FALSE	FALSE	0	Collagen alpha-1(I) chain
Col1a2	Q01149	0.893	0.043	0.0825	FALSE	FALSE	FALSE	0	Collagen alpha-2(I) chain
Col2a1	P28481-2	-0.0559	0.848	0.797	FALSE	FALSE	FALSE	0	Collagen alpha-1(II) chain;Collagen alpha-1(II) chain;Chondrocalcin
Col4a1	P02463	0.276	0.492	0.683	FALSE	FALSE	FALSE	0	Collagen alpha-1(IV) chain;Arresten
Col5a2	Q3U962	0.945	0.0576	0.123	FALSE	FALSE	TRUE	2	Collagen alpha-2(V) chain
Colec12	Q8K4Q8	0.634	0.0952	0.221	FALSE	FALSE	FALSE	0	Collectin-12
Commd1	Q8K4M5	0.573	0.178	0.376	FALSE	FALSE	FALSE	0	COMM domain-containing protein 1
Commd2	Q8BXC6	0.431	0.104	0.241	FALSE	FALSE	FALSE	0	COMM domain-containing protein 2
Commd4	Q9CQ02	-0.784	0.692	0.759	FALSE	FALSE	TRUE	2	COMM domain-containing protein 4
Commd5	Q8R395	0.666	0.193	0.399	FALSE	FALSE	FALSE	0	COMM domain-containing protein 5
Commd7	Q8BG94	0.787	0.308	0.55	FALSE	FALSE	FALSE	0	COMM domain-containing protein 7
Commd8	Q9CZG3	0.555	0.101	0.234	FALSE	FALSE	FALSE	0	COMM domain-containing protein 8
Comt	O88587-2	0.496	0.0526	0.109	FALSE	FALSE	FALSE	0	Catechol O-methyltransferase
Copa	Q8CIE6	0.309	0.14	0.315	FALSE	FALSE	FALSE	0	Coatomer subunit alpha;Xenin;Proxenin
Copb1	Q9JIF7	0.205	0.293	0.534	FALSE	FALSE	FALSE	0	Coatomer subunit beta
Copb2	O55029	0.318	0.268	0.505	FALSE	FALSE	FALSE	0	Coatomer subunit beta
Cope	O89079	0.319	0.135	0.305	FALSE	FALSE	FALSE	0	Coatomer subunit epsilon
Copg1	Q9QZE5	0.216	0.472	0.672	FALSE	FALSE	FALSE	0	Coatomer subunit gamma-1
Copg2	Q9QXK3	0.284	0.397	0.626	FALSE	FALSE	FALSE	0	Coatomer subunit gamma-2
Cops2	P61202	0.302	0.365	0.602	FALSE	FALSE	FALSE	0	COP9 signalosome complex subunit 2
Cops3	O88543	0.153	0.783	0.783	FALSE	FALSE	FALSE	0	COP9 signalosome complex subunit 3
Cops4	O88544	0.25	0.564	0.716	FALSE	FALSE	FALSE	0	COP9 signalosome complex subunit 4
Cops5	O35864	0.371	0.22	0.44	FALSE	FALSE	FALSE	0	COP9 signalosome complex subunit 5
Cops6	O88545	0.323	0.187	0.389	FALSE	FALSE	FALSE	0	COP9 signalosome complex subunit 6
Cops7a	Q9CZ04	0.445	0.42	0.642	FALSE	FALSE	FALSE	0	COP9 signalosome complex subunit 7a
Cops7b	Q8BV13	0.216	0.597	0.728	FALSE	FALSE	FALSE	0	COP9 signalosome complex subunit 7b
Cops8	Q8VBV7	0.331	0.39	0.621	FALSE	FALSE	FALSE	0	COP9 signalosome complex subunit 8
Copz1	P61924	0.116	0.651	0.747	FALSE	FALSE	FALSE	0	Coatomer subunit zeta-1
Coq10b	Q3THF9-2	0.606	0.316	0.558	FALSE	FALSE	FALSE	0	Coenzyme Q-binding protein COQ10 homolog B, mitochondrial
Coq3	Q8BMS4	0.482	0.128	0.291	FALSE	FALSE	FALSE	0	Ubiquinone biosynthesis O-methyltransferase, mitochondrial
Coq4	Q8BGB8	0.214	0.528	0.7	FALSE	FALSE	FALSE	0	Ubiquinone biosynthesis protein COQ4 homolog, mitochondrial
Coq5	Q9CXI0	0.549	0.0621	0.135	FALSE	FALSE	FALSE	0	2-methoxy-6-polyprenyl-1,4-benzoquinol methylase, mitochondrial
Coq6	Q8R1S0	0.379	0.198	0.407	FALSE	FALSE	FALSE	0	Ubiquinone biosynthesis monooxygenase COQ6, mitochondrial
Coq9	Q8K1Z0	0.838	0.05	0.102	FALSE	FALSE	FALSE	0	Ubiquinone biosynthesis protein COQ9, mitochondrial
Coro1a	O89053	0.163	0.567	0.717	FALSE	FALSE	FALSE	0	Coronin-1A
Coro1b	Q9WUM3	0.613	0.107	0.246	FALSE	FALSE	FALSE	0	Coronin-1B
Coro2a	Q8C0P5	-0.352	0.407	0.632	FALSE	FALSE	FALSE	0	Coronin-2A
Coro7	Q9D2V7	0.352	0.314	0.557	FALSE	FALSE	FALSE	0	Coronin-7
Cotl1	Q9CQI6	0.373	0.203	0.414	FALSE	FALSE	FALSE	0	Coactosin-like protein
Cox10	Q8CFY5	0.104	0.679	0.755	FALSE	FALSE	FALSE	0	Protoheme IX farnesyltransferase, mitochondrial
Cox11	Q6P8I6	-0.047	0.903	0.808	FALSE	FALSE	FALSE	0	Cytochrome c oxidase assembly protein COX11, mitochondrial
Cox15	Q8BJ03-2	0.0852	0.709	0.764	FALSE	FALSE	FALSE	0	Cytochrome c oxidase assembly protein COX15 homolog
Cox17	P56394	-0.533	0.0791	0.181	FALSE	FALSE	FALSE	0	Cytochrome c oxidase copper chaperone
Cox18	Q8VC74	0.816	0.625	0.738	FALSE	FALSE	TRUE	2	Mitochondrial inner membrane protein COX18
Cox20	Q9D7J4	-0.077	0.786	0.784	FALSE	FALSE	FALSE	0	Cytochrome c oxidase protein 20 homolog
Cox4i1	P19783	0.131	0.535	0.703	FALSE	FALSE	FALSE	0	Cytochrome c oxidase subunit 4 isoform 1, mitochondrial
Cox5a	P12787	0.0107	0.959	0.817	FALSE	FALSE	FALSE	0	Cytochrome c oxidase subunit 5A, mitochondrial
Cox5b	P19536	0.23	0.859	0.799	FALSE	FALSE	TRUE	2	Cytochrome c oxidase subunit 5B, mitochondrial
Cox6a1	P43024	0.0087	0.976	0.82	FALSE	FALSE	FALSE	0	Cytochrome c oxidase subunit 6A1, mitochondrial
Cox6b1	P56391	-0.273	0.318	0.56	FALSE	FALSE	FALSE	0	Cytochrome c oxidase subunit 6B1
Cox6c	Q9CPQ1	0.264	0.482	0.678	FALSE	FALSE	FALSE	0	Cytochrome c oxidase subunit 6C
Cox7a2	P48771	0.152	0.614	0.734	FALSE	FALSE	FALSE	0	Cytochrome c oxidase subunit 7A2, mitochondrial
Cp	Q61147	0.0359	0.859	0.799	FALSE	FALSE	FALSE	0	Ceruloplasmin
Cpeb4	Q7TN98-4	0.207	0.48	0.677	FALSE	FALSE	FALSE	0	Cytoplasmic polyadenylation element-binding protein 4;Cytoplasmic polyadenylation element-binding protein 3
Cpne1	Q8C166	0.0121	0.97	0.819	FALSE	FALSE	FALSE	0	Copine-1
Cpne3	Q8BT60	0.419	0.293	0.534	FALSE	FALSE	FALSE	0	Copine-3
Cpox	P36552	0.612	0.152	0.336	FALSE	FALSE	FALSE	0	Oxygen-dependent coproporphyrinogen-III oxidase, mitochondrial
Cpped1	Q8BFS6-2	0.366	0.411	0.636	FALSE	FALSE	FALSE	0	Serine/threonine-protein phosphatase CPPED1
Cpq	Q9WVJ3	0.0616	0.887	0.805	FALSE	FALSE	FALSE	0	Carboxypeptidase Q
Cpsf1	Q9EPU4	0.273	0.248	0.481	FALSE	FALSE	FALSE	0	Cleavage and polyadenylation specificity factor subunit 1
Cpsf2	O35218	0.14	0.608	0.732	FALSE	FALSE	FALSE	0	Cleavage and polyadenylation specificity factor subunit 2
Cpsf3	Q9QXK7	0.38	0.364	0.601	FALSE	FALSE	FALSE	0	Cleavage and polyadenylation specificity factor subunit 3
Cpsf3l	Q9CWS4	0.343	0.316	0.558	FALSE	FALSE	FALSE	0	Integrator complex subunit 11
Cpsf4	Q8BQZ5	0.19	0.449	0.659	FALSE	FALSE	FALSE	0	Cleavage and polyadenylation specificity factor subunit 4
Cpsf6	Q6NVF9	0.28	0.402	0.629	FALSE	FALSE	FALSE	0	Cleavage and polyadenylation specificity factor subunit 6
Cpsf7	Q8BTV2-2	-0.0168	0.965	0.818	FALSE	FALSE	FALSE	0	Cleavage and polyadenylation specificity factor subunit 7
Cr1l	Q64735-2	0.351	0.128	0.292	FALSE	FALSE	FALSE	0	Complement component receptor 1-like protein
Crbn	Q8C7D2-2	0.473	0.291	0.532	FALSE	FALSE	FALSE	0	Protein cereblon
Creb1	Q01147	-0.221	0.555	0.712	FALSE	FALSE	FALSE	0	Cyclic AMP-responsive element-binding protein 1
Crebbp	P45481	0.102	0.768	0.779	FALSE	FALSE	FALSE	0	CREB-binding protein
Crebrf	Q8CDG5	0.65	0.127	0.289	FALSE	FALSE	FALSE	0	CREB3 regulatory factor
Creg1	O88668	1.13	0.0566	0.12	FALSE	FALSE	FALSE	0	Protein CREG1
Creld1	Q91XD7	0.686	0.0389	0.0714	FALSE	FALSE	FALSE	0	Cysteine-rich with EGF-like domain protein 1
Creld2	Q9CYA0	0.0727	0.732	0.77	FALSE	FALSE	FALSE	0	Cysteine-rich with EGF-like domain protein 2
Crip1	P63254	0.569	0.187	0.389	FALSE	FALSE	FALSE	0	Cysteine-rich protein 1
Crk	Q64010	0.282	0.226	0.449	FALSE	FALSE	FALSE	0	Adapter molecule crk
Crkl	P47941	0.0257	0.936	0.813	FALSE	FALSE	FALSE	0	Crk-like protein
Crlf2	Q8CII9	0.605	0.063	0.138	FALSE	FALSE	FALSE	0	Cytokine receptor-like factor 2
Crlf3	Q9Z2L7	0.4	0.288	0.529	FALSE	FALSE	FALSE	0	Cytokine receptor-like factor 3
Crnkl1	P63154	0.141	0.588	0.725	FALSE	FALSE	FALSE	0	Crooked neck-like protein 1
Crocc	Q8CJ40-3	0.0717	0.758	0.777	FALSE	FALSE	FALSE	0	Rootletin
Crot	Q9DC50	0.387	0.119	0.274	FALSE	FALSE	FALSE	0	Peroxisomal carnitine O-octanoyltransferase
Crtc2	Q3U182	-0.388	0.769	0.78	FALSE	FALSE	FALSE	0	CREB-regulated transcription coactivator 2
Crtc3	Q91X84	-0.00902	0.987	0.822	FALSE	FALSE	FALSE	0	CREB-regulated transcription coactivator 3
Cry1	P97784	0.797	0.282	0.522	FALSE	FALSE	TRUE	1	Cryptochrome-1
Crybg3	Q80W49	0.033	0.908	0.808	FALSE	FALSE	FALSE	0	Beta/gamma crystallin domain-containing protein 3
Cryl1	Q99KP3	0.45	0.228	0.452	FALSE	FALSE	FALSE	0	Lambda-crystallin homolog
Cryz	P47199	-0.279	0.775	0.781	FALSE	FALSE	TRUE	2	Quinone oxidoreductase
Cryzl1	Q921W4	0.218	0.385	0.617	FALSE	FALSE	FALSE	0	Quinone oxidoreductase-like protein 1
Cs	Q9CZU6	0.485	0.085	0.196	FALSE	FALSE	FALSE	0	Citrate synthase, mitochondrial
Csde1	Q91W50	0.133	0.52	0.696	FALSE	FALSE	FALSE	0	Cold shock domain-containing protein E1
Cse1l	Q9ERK4	0.127	0.63	0.74	FALSE	FALSE	FALSE	0	Exportin-2
Csf1r	P09581	0.369	0.094	0.218	FALSE	FALSE	FALSE	0	Macrophage colony-stimulating factor 1 receptor
Csf2rb	P26955	0.636	0.154	0.34	FALSE	FALSE	FALSE	0	Cytokine receptor common subunit beta
Csf2rb2	P26954	0.449	0.155	0.34	FALSE	FALSE	FALSE	0	Interleukin-3 receptor class 2 subunit beta
Csf3r	P40223	-0.0233	0.951	0.816	FALSE	FALSE	FALSE	0	Granulocyte colony-stimulating factor receptor
Csgalnact2	Q8C1F4	0.0658	0.814	0.79	FALSE	FALSE	FALSE	0	Chondroitin sulfate N-acetylgalactosaminyltransferase 2
Csk	P41241	0.12	0.754	0.776	FALSE	FALSE	FALSE	0	Tyrosine-protein kinase CSK
Csnk1a1	Q8BK63-2	-0.0101	0.963	0.818	FALSE	FALSE	FALSE	0	Casein kinase I isoform alpha
Csnk1d	Q9DC28	-0.13	0.568	0.717	FALSE	FALSE	FALSE	0	Casein kinase I isoform delta
Csnk1e	Q9JMK2	0.127	0.733	0.771	FALSE	FALSE	FALSE	0	Casein kinase I isoform epsilon
Csnk1g1	Q8BTH8	0.181	0.625	0.738	FALSE	FALSE	FALSE	0	Casein kinase I isoform gamma-1
Csnk1g2	Q8BVP5	0.388	0.304	0.546	FALSE	FALSE	FALSE	0	Casein kinase I isoform gamma-2
Csnk1g3	Q8C4X2	0.262	0.228	0.452	FALSE	FALSE	FALSE	0	Casein kinase I isoform gamma-3
Csnk2a1	Q60737	0.337	0.261	0.496	FALSE	FALSE	FALSE	0	Casein kinase II subunit alpha
Csnk2a2	O54833	0.225	0.384	0.616	FALSE	FALSE	FALSE	0	Casein kinase II subunit alpha
Csnk2b	P67871	0.362	0.203	0.414	FALSE	FALSE	FALSE	0	Casein kinase II subunit beta
Cspg4	Q8VHY0	-0.506	0.0642	0.141	FALSE	FALSE	FALSE	0	Chondroitin sulfate proteoglycan 4
Csrp1	P97315	0.113	0.778	0.782	FALSE	FALSE	FALSE	0	Cysteine and glycine-rich protein 1
Csrp2bp	Q8CID0	0.225	0.874	0.802	FALSE	FALSE	FALSE	0	Cysteine-rich protein 2-binding protein
Cst3	P21460	0.1	0.867	0.801	FALSE	FALSE	FALSE	0	Cystatin-C
Cstb	Q62426	0.212	0.563	0.715	FALSE	FALSE	FALSE	0	Cystatin-B
Cstf1	Q99LC2	0.124	0.597	0.728	FALSE	FALSE	FALSE	0	Cleavage stimulation factor subunit 1
Cstf2	Q8BIQ5-2	-0.404	0.501	0.687	FALSE	FALSE	FALSE	0	Cleavage stimulation factor subunit 2
Cstf2t	Q8C7E9	0.0509	0.919	0.811	FALSE	FALSE	FALSE	0	Cleavage stimulation factor subunit 2 tau variant
Cstf3	Q99LI7	0.0884	0.774	0.781	FALSE	FALSE	FALSE	0	Cleavage stimulation factor subunit 3
Ctbp1	O88712-2	0.176	0.387	0.619	FALSE	FALSE	FALSE	0	C-terminal-binding protein 1
Ctbp2	P56546	-0.0633	0.829	0.793	FALSE	FALSE	FALSE	0	C-terminal-binding protein 2
Ctbs	Q8R242	0.387	0.293	0.534	FALSE	FALSE	FALSE	0	Di-N-acetylchitobiase
Ctc1	Q5SUQ9	0.0831	0.876	0.803	FALSE	FALSE	FALSE	0	CST complex subunit CTC1
Ctcf	Q61164	0.154	0.724	0.768	FALSE	FALSE	FALSE	0	Transcriptional repressor CTCF
Ctdnep1	Q3TP92	0.286	0.268	0.505	FALSE	FALSE	FALSE	0	CTD nuclear envelope phosphatase 1
Ctdp1	Q7TSG2	-0.305	0.299	0.541	FALSE	FALSE	FALSE	0	RNA polymerase II subunit A C-terminal domain phosphatase
Ctdsp1	P58466	0.0735	0.922	0.811	FALSE	FALSE	FALSE	0	Carboxy-terminal domain RNA polymerase II polypeptide A small phosphatase 1;CTD small phosphatase-like protein
Ctdspl2	Q8BG15	0.0841	0.842	0.796	FALSE	FALSE	FALSE	0	CTD small phosphatase-like protein 2
Ctif	Q6PEE2	0.463	0.141	0.316	FALSE	FALSE	TRUE	2	CBP80/20-dependent translation initiation factor
Ctnna1	P26231	-0.133	0.716	0.766	FALSE	FALSE	FALSE	0	Catenin alpha-1
Ctnnb1	Q02248	-0.135	0.582	0.723	FALSE	FALSE	FALSE	0	Catenin beta-1
Ctnnbl1	Q9CWL8	-0.0132	0.976	0.82	FALSE	FALSE	FALSE	0	Beta-catenin-like protein 1
Ctnnd1	P30999	0.0984	0.676	0.754	FALSE	FALSE	FALSE	0	Catenin delta-1
Ctps1	P70698	-0.124	0.687	0.758	FALSE	FALSE	FALSE	0	CTP synthase 1
Ctps2	P70303	0.381	0.466	0.669	FALSE	FALSE	FALSE	0	CTP synthase 2
Ctr9	Q62018	0.359	0.303	0.545	FALSE	FALSE	FALSE	0	RNA polymerase-associated protein CTR9 homolog
Ctsa	P16675	0.621	0.121	0.278	FALSE	FALSE	FALSE	0	Lysosomal protective protein;Lysosomal protective protein 32 kDa chain;Lysosomal protective protein 20 kDa chain
Ctsb	P10605	0.197	0.53	0.701	FALSE	FALSE	FALSE	0	Cathepsin B;Cathepsin B light chain;Cathepsin B heavy chain
Ctsc	P97821	0.14	0.718	0.766	FALSE	FALSE	FALSE	0	Dipeptidyl peptidase 1;Dipeptidyl peptidase 1 exclusion domain chain;Dipeptidyl peptidase 1 heavy chain;Dipeptidyl peptidase 1 light chain
Ctsd	P18242	0.452	0.0698	0.156	FALSE	FALSE	FALSE	0	Cathepsin D
Ctsh	P49935	0.621	0.0998	0.231	FALSE	FALSE	FALSE	0	Pro-cathepsin H;Cathepsin H mini chain;Cathepsin H;Cathepsin H heavy chain;Cathepsin H light chain
Ctsk	P55097	0.627	0.326	0.568	FALSE	FALSE	FALSE	0	Cathepsin K
Ctsl	P06797	-0.031	0.934	0.813	FALSE	FALSE	FALSE	0	Cathepsin L1;Cathepsin L1 heavy chain;Cathepsin L1 light chain
Ctss	O70370	0.73	0.0834	0.192	FALSE	FALSE	FALSE	0	Cathepsin S
Ctsz	Q9WUU7	0.422	0.232	0.458	FALSE	FALSE	FALSE	0	Cathepsin Z
Cttnbp2nl	Q99LJ0	-0.147	0.742	0.773	FALSE	FALSE	FALSE	0	CTTNBP2 N-terminal-like protein
Ctu1	Q99J10	0.0514	0.872	0.802	FALSE	FALSE	FALSE	0	Cytoplasmic tRNA 2-thiolation protein 1
Ctu2	Q3U308	-0.0432	0.916	0.81	FALSE	FALSE	FALSE	0	Cytoplasmic tRNA 2-thiolation protein 2
Cuedc2	Q9CXX9	0.422	0.418	0.64	FALSE	FALSE	FALSE	0	CUE domain-containing protein 2
Cul1	Q9WTX6	0.23	0.348	0.588	FALSE	FALSE	FALSE	0	Cullin-1
Cul2	Q9D4H8	0.288	0.215	0.433	FALSE	FALSE	FALSE	0	Cullin-2
Cul3	Q9JLV5	0.265	0.293	0.534	FALSE	FALSE	FALSE	0	Cullin-3
Cul4a	Q3TCH7	0.353	0.2	0.41	FALSE	FALSE	FALSE	0	Cullin-4A
Cul4b	A2A432-2	0.48	0.117	0.27	FALSE	FALSE	FALSE	0	Cullin-4B
Cul5	Q9D5V5	0.348	0.164	0.356	FALSE	FALSE	FALSE	0	Cullin-5
Cux1	P53564-3	0.0443	0.888	0.805	FALSE	FALSE	FALSE	0	Homeobox protein cut-like 1
Cux1.1	P70403	0.143	0.677	0.755	FALSE	FALSE	FALSE	0	Protein CASP
Cwc15	Q9JHS9	0.109	0.862	0.8	FALSE	FALSE	FALSE	0	Spliceosome-associated protein CWC15 homolog
Cwc22	Q8C5N3-2	0.215	0.407	0.633	FALSE	FALSE	FALSE	0	Pre-mRNA-splicing factor CWC22 homolog
Cwc25	Q9DBF7	-0.00198	0.993	0.823	FALSE	FALSE	FALSE	0	Pre-mRNA-splicing factor CWC25 homolog
Cwc27	Q3TKY6	0.312	0.566	0.716	FALSE	FALSE	FALSE	0	Peptidyl-prolyl cis-trans isomerase CWC27 homolog
Cwf19l1	Q8CI33	-0.115	0.555	0.712	FALSE	FALSE	FALSE	0	CWF19-like protein 1
Cwf19l2	Q8BG79	0.723	0.349	0.589	FALSE	FALSE	FALSE	0	CWF19-like protein 2
Cx3cr1	Q9Z0D9	-0.935	0.0908	0.211	FALSE	FALSE	FALSE	0	CX3C chemokine receptor 1
Cxcl10	P17515	-0.471	0.221	0.441	FALSE	FALSE	FALSE	0	C-X-C motif chemokine 10
Cxcr4	P70658-2	0.141	0.841	0.796	FALSE	FALSE	FALSE	0	C-X-C chemokine receptor type 4
Cxxc1	Q9CWW7	0.202	0.663	0.751	FALSE	FALSE	FALSE	0	CXXC-type zinc finger protein 1
Cyb5b	Q9CQX2	0.379	0.0894	0.207	FALSE	FALSE	FALSE	0	Cytochrome b5 type B
Cyb5d2	Q5SSH8	0.782	0.541	0.706	FALSE	FALSE	TRUE	2	Neuferricin
Cyb5r1	Q9DB73	0.69	0.0322	0.053	FALSE	FALSE	FALSE	0	NADH-cytochrome b5 reductase 1
Cyb5r3	Q9DCN2-2	0.71	0.0364	0.0642	FALSE	FALSE	FALSE	0	NADH-cytochrome b5 reductase 3;NADH-cytochrome b5 reductase 3 membrane-bound form;NADH-cytochrome b5 reductase 3 soluble form
Cyb5r4	Q3TDX8-5	0.277	0.36	0.598	FALSE	FALSE	FALSE	0	Cytochrome b5 reductase 4
Cyba	Q61462	0.419	0.151	0.333	FALSE	FALSE	FALSE	0	Cytochrome b-245 light chain
Cybb	Q61093	0.554	0.105	0.243	FALSE	FALSE	FALSE	0	Cytochrome b-245 heavy chain
Cyc1	Q9D0M3-2	0.47	0.104	0.24	FALSE	FALSE	FALSE	0	Cytochrome c1, heme protein, mitochondrial
Cycs	P62897	0.418	0.087	0.201	FALSE	FALSE	FALSE	0	Cytochrome c, somatic
Cyfip1	Q7TMB8	0.273	0.479	0.676	FALSE	FALSE	FALSE	0	Cytoplasmic FMR1-interacting protein 1
Cyfip2	Q5SQX6	0.618	0.107	0.245	FALSE	FALSE	FALSE	0	Cytoplasmic FMR1-interacting protein 2
Cyld	Q80TQ2	0.13	0.606	0.731	FALSE	FALSE	FALSE	0	Ubiquitin carboxyl-terminal hydrolase CYLD
Cyp20a1	Q8BKE6	0.377	0.103	0.238	FALSE	FALSE	FALSE	0	Cytochrome P450 20A1
Cyp27a1	Q9DBG1	0.575	0.294	0.535	FALSE	FALSE	FALSE	0	Sterol 26-hydroxylase, mitochondrial
Cyp2j6	O54750	0.904	0.13	0.296	FALSE	FALSE	FALSE	0	Cytochrome P450 2J6
Cyp2s1	Q9DBX6	-0.247	0.412	0.636	FALSE	FALSE	FALSE	0	Cytochrome P450 2S1
Cyp4a10	O88833	-1.75	0.538	0.704	FALSE	FALSE	TRUE	2	Cytochrome P450 4A10
Cyp4f3	Q99N16	0.609	0.0807	0.185	FALSE	FALSE	FALSE	0	Leukotriene-B(4) omega-hydroxylase 2
Cyp4v2	Q9DBW0	0.534	0.131	0.297	FALSE	FALSE	FALSE	0	Cytochrome P450 4V2
Cyth1	Q9QX11-2	0.211	0.717	0.766	FALSE	FALSE	FALSE	0	Cytohesin-1
Cyth2	P63034-3	0.337	0.173	0.369	FALSE	FALSE	FALSE	0	Cytohesin-2
Cyth3	O08967	0.32	0.69	0.759	FALSE	FALSE	TRUE	2	Cytohesin-3
Cyth4	Q80YW0	-0.375	0.244	0.474	FALSE	FALSE	FALSE	0	Cytohesin-4
D10Jhu81e	Q9D172	0.545	0.0344	0.0587	FALSE	FALSE	FALSE	0	ES1 protein homolog, mitochondrial
D11Wsu47e	Q6PIX9	0.0409	0.966	0.819	FALSE	FALSE	FALSE	0	Uncharacterized protein C17orf80 homolog
D17h6s53e	Q9Z1R4	0.201	0.523	0.698	FALSE	FALSE	FALSE	0	Uncharacterized protein C6orf47 homolog
D17Wsu92e	Q3TT38	0.165	0.466	0.669	FALSE	FALSE	FALSE	0	Uncharacterized protein C6orf106 homolog
D2hgdh	Q8CIM3	0.424	0.348	0.588	FALSE	FALSE	FALSE	0	D-2-hydroxyglutarate dehydrogenase, mitochondrial
D2Wsu81e	Q3UHX9-2	0.386	0.482	0.678	FALSE	FALSE	FALSE	0	Putative methyltransferase C9orf114 homolog
D6Wsu163e	Q91YN0	-0.0216	0.964	0.818	FALSE	FALSE	FALSE	0	Protein C12orf4 homolog
Daam1	Q8BPM0-2	0.248	0.193	0.4	FALSE	FALSE	FALSE	0	Disheveled-associated activator of morphogenesis 1
Dab2	P98078	-0.59	0.0363	0.0639	FALSE	FALSE	FALSE	0	Disabled homolog 2
Dad1	P61804	0.514	0.221	0.441	FALSE	FALSE	FALSE	0	Dolichyl-diphosphooligosaccharide--protein glycosyltransferase subunit DAD1
Dag1	Q62165	0.6	0.0637	0.14	FALSE	FALSE	FALSE	0	Dystroglycan;Alpha-dystroglycan;Beta-dystroglycan
Dak	Q8VC30	0.259	0.562	0.715	FALSE	FALSE	FALSE	0	Bifunctional ATP-dependent dihydroxyacetone kinase/FAD-AMP lyase (cyclizing);ATP-dependent dihydroxyacetone kinase;FAD-AMP lyase (cyclizing)
Dap3	Q9ER88	0.372	0.233	0.46	FALSE	FALSE	FALSE	0	28S ribosomal protein S29, mitochondrial
Dapk3	O54784	0.0648	0.919	0.81	FALSE	FALSE	FALSE	0	Death-associated protein kinase 3
Dapp1	Q9QXT1	-0.0491	0.834	0.794	FALSE	FALSE	FALSE	0	Dual adapter for phosphotyrosine and 3-phosphotyrosine and 3-phosphoinositide
Dars	Q922B2	0.0457	0.877	0.803	FALSE	FALSE	FALSE	0	Aspartate--tRNA ligase, cytoplasmic
Dars2	Q8BIP0	0.446	0.0453	0.089	FALSE	FALSE	FALSE	0	Aspartate--tRNA ligase, mitochondrial
Daxx	O35613	0.193	0.632	0.74	FALSE	FALSE	FALSE	0	Death domain-associated protein 6
Dazap1	Q9JII5-2	0.074	0.92	0.811	FALSE	FALSE	FALSE	0	DAZ-associated protein 1
Dbi	P31786	-0.00122	0.998	0.824	FALSE	FALSE	FALSE	0	Acyl-CoA-binding protein
Dbnl	Q62418-3	0.246	0.378	0.612	FALSE	FALSE	FALSE	0	Drebrin-like protein
Dbr1	Q923B1	-0.296	0.547	0.708	FALSE	FALSE	FALSE	0	Lariat debranching enzyme
Dbt	P53395	0.363	0.589	0.725	FALSE	FALSE	FALSE	0	Lipoamide acyltransferase component of branched-chain alpha-keto acid dehydrogenase complex, mitochondrial
Dcaf11	Q91VU6	0.272	0.378	0.612	FALSE	FALSE	FALSE	0	DDB1- and CUL4-associated factor 11
Dcaf13	Q6PAC3	0.367	0.138	0.311	FALSE	FALSE	FALSE	0	DDB1- and CUL4-associated factor 13
Dcaf5	Q80T85	0.143	0.783	0.783	FALSE	FALSE	FALSE	0	DDB1- and CUL4-associated factor 5
Dcaf6	Q9DC22	0.383	0.72	0.767	FALSE	FALSE	TRUE	2	DDB1- and CUL4-associated factor 6
Dcaf7	P61963	0.168	0.614	0.734	FALSE	FALSE	FALSE	0	DDB1- and CUL4-associated factor 7
Dcaf8	Q8N7N5	0.231	0.354	0.592	FALSE	FALSE	FALSE	0	DDB1- and CUL4-associated factor 8
Dcakd	Q8BHC4	-0.0102	0.979	0.821	FALSE	FALSE	FALSE	0	Dephospho-CoA kinase domain-containing protein
Dck	P43346	-0.205	0.733	0.77	FALSE	FALSE	FALSE	0	Deoxycytidine kinase
Dclre1c	Q8K4J0-2	-0.173	0.573	0.719	FALSE	FALSE	FALSE	0	Protein artemis
Dcp1a	Q91YD3	-0.359	0.375	0.609	FALSE	FALSE	FALSE	0	mRNA-decapping enzyme 1A
Dcp1b	Q3U564-2	-0.0988	0.868	0.801	FALSE	FALSE	FALSE	0	mRNA-decapping enzyme 1B
Dcp2	Q9CYC6	-0.00558	0.99	0.822	FALSE	FALSE	FALSE	0	m7GpppN-mRNA hydrolase
Dcps	Q9DAR7	-0.116	0.758	0.777	FALSE	FALSE	FALSE	0	m7GpppX diphosphatase
Dctn1	O08788	0.162	0.577	0.72	FALSE	FALSE	FALSE	0	Dynactin subunit 1
Dctn2	Q99KJ8	0.234	0.46	0.666	FALSE	FALSE	FALSE	0	Dynactin subunit 2
Dctn3	Q9Z0Y1	0.235	0.56	0.714	FALSE	FALSE	FALSE	0	Dynactin subunit 3
Dctn4	Q8CBY8-2	0.052	0.883	0.804	FALSE	FALSE	FALSE	0	Dynactin subunit 4
Dctn5	Q9QZB9	0.333	0.469	0.671	FALSE	FALSE	FALSE	0	Dynactin subunit 5
Dctn6	Q9WUB4	0.169	0.588	0.725	FALSE	FALSE	FALSE	0	Dynactin subunit 6
Dcun1d1	Q9QZ73	0.396	0.283	0.523	FALSE	FALSE	FALSE	0	DCN1-like protein 1
Dcun1d3	Q8K0V2	0.611	0.0359	0.0628	FALSE	FALSE	FALSE	0	DCN1-like protein 3
Dcun1d5	Q9CXV9	0.127	0.76	0.777	FALSE	FALSE	FALSE	0	DCN1-like protein 5
Dcxr	Q91X52	-0.0225	0.953	0.816	FALSE	FALSE	FALSE	0	L-xylulose reductase
Ddb1	Q3U1J4	0.543	0.0515	0.106	FALSE	FALSE	FALSE	0	DNA damage-binding protein 1
Ddhd1	Q80YA3-2	0.66	0.515	0.694	FALSE	FALSE	FALSE	0	Phospholipase DDHD1
Ddhd2	Q80Y98	0.215	0.671	0.753	FALSE	FALSE	FALSE	0	Phospholipase DDHD2
Ddi2	A2ADY9	-0.0341	0.939	0.814	FALSE	FALSE	FALSE	0	Protein DDI1 homolog 2
Ddost	O54734	0.467	0.033	0.055	FALSE	FALSE	FALSE	0	Dolichyl-diphosphooligosaccharide--protein glycosyltransferase 48 kDa subunit
Ddrgk1	Q80WW9	0.144	0.482	0.678	FALSE	FALSE	FALSE	0	DDRGK domain-containing protein 1
Ddt	O35215	0.0127	0.966	0.818	FALSE	FALSE	FALSE	0	D-dopachrome decarboxylase
Ddx1	Q91VR5	0.132	0.502	0.688	FALSE	FALSE	FALSE	0	ATP-dependent RNA helicase DDX1
Ddx10	Q80Y44	0.254	0.55	0.71	FALSE	FALSE	FALSE	0	Probable ATP-dependent RNA helicase DDX10
Ddx17	Q501J6	0.344	0.236	0.464	FALSE	FALSE	FALSE	0	Probable ATP-dependent RNA helicase DDX17
Ddx18	Q8K363	0.353	0.187	0.389	FALSE	FALSE	FALSE	0	ATP-dependent RNA helicase DDX18
Ddx19a	Q61655	0.026	0.907	0.808	FALSE	FALSE	FALSE	0	ATP-dependent RNA helicase DDX19A
Ddx20	Q9JJY4	-0.163	0.461	0.666	FALSE	FALSE	FALSE	0	Probable ATP-dependent RNA helicase DDX20
Ddx21	Q9JIK5	0.532	0.104	0.241	FALSE	FALSE	FALSE	0	Nucleolar RNA helicase 2
Ddx24	Q9ESV0	0.213	0.491	0.682	FALSE	FALSE	FALSE	0	ATP-dependent RNA helicase DDX24
Ddx26b	Q8BND4	0.0118	0.954	0.816	FALSE	FALSE	FALSE	0	Protein DDX26B
Ddx27	Q921N6	0.3	0.173	0.368	FALSE	FALSE	FALSE	0	Probable ATP-dependent RNA helicase DDX27
Ddx28	Q9CWT6	0.267	0.333	0.574	FALSE	FALSE	FALSE	0	Probable ATP-dependent RNA helicase DDX28
Ddx31	Q6NZQ2	0.164	0.79	0.784	FALSE	FALSE	FALSE	0
Ddx3x	Q62167	0.16	0.495	0.684	FALSE	FALSE	FALSE	0	ATP-dependent RNA helicase DDX3X;Putative ATP-dependent RNA helicase Pl10
Ddx3y	Q62095	0.148	0.498	0.686	FALSE	FALSE	FALSE	0	ATP-dependent RNA helicase DDX3Y
Ddx41	Q91VN6	0.119	0.776	0.781	FALSE	FALSE	FALSE	0	Probable ATP-dependent RNA helicase DDX41
Ddx46	Q569Z5	0.223	0.55	0.71	FALSE	FALSE	FALSE	0	Probable ATP-dependent RNA helicase DDX46
Ddx47	Q9CWX9	0.16	0.691	0.759	FALSE	FALSE	FALSE	0	Probable ATP-dependent RNA helicase DDX47
Ddx49	Q4FZF3	0.284	0.192	0.398	FALSE	FALSE	FALSE	0	Probable ATP-dependent RNA helicase DDX49
Ddx5	Q61656	0.434	0.125	0.286	FALSE	FALSE	FALSE	0	Probable ATP-dependent RNA helicase DDX5
Ddx50	Q99MJ9	0.228	0.624	0.738	FALSE	FALSE	FALSE	0	ATP-dependent RNA helicase DDX50
Ddx51	Q6P9R1	0.296	0.2	0.411	FALSE	FALSE	FALSE	0	ATP-dependent RNA helicase DDX51
Ddx52	Q8K301	0.182	0.711	0.765	FALSE	FALSE	FALSE	0	Probable ATP-dependent RNA helicase DDX52
Ddx54	Q8K4L0	0.347	0.36	0.598	FALSE	FALSE	FALSE	0	ATP-dependent RNA helicase DDX54
Ddx55	Q6ZPL9	0.636	0.117	0.269	FALSE	FALSE	FALSE	0	ATP-dependent RNA helicase DDX55
Ddx56	Q9D0R4	0.204	0.64	0.743	FALSE	FALSE	FALSE	0	Probable ATP-dependent RNA helicase DDX56
Ddx58	Q6Q899	-0.111	0.759	0.777	FALSE	FALSE	FALSE	0	Probable ATP-dependent RNA helicase DDX58
Ddx6	P54823	-0.143	0.526	0.699	FALSE	FALSE	FALSE	0	Probable ATP-dependent RNA helicase DDX6
Decr1	Q9CQ62	0.475	0.114	0.262	FALSE	FALSE	FALSE	0	2,4-dienoyl-CoA reductase, mitochondrial
Dedd	Q9Z1L3	0.0278	0.948	0.816	FALSE	FALSE	FALSE	0	Death effector domain-containing protein
Def6	Q8C2K1	0.11	0.677	0.755	FALSE	FALSE	FALSE	0	Differentially expressed in FDCP 6
Def8	Q99J78	1.19	0.0727	0.164	FALSE	FALSE	FALSE	0	Differentially expressed in FDCP 8
Degs1	O09005	0.421	0.155	0.341	FALSE	FALSE	FALSE	0	Sphingolipid delta(4)-desaturase DES1
Dek	Q7TNV0	-0.589	0.0975	0.226	FALSE	FALSE	FALSE	0	Protein DEK
Dennd1a	Q8K382	-0.198	0.344	0.584	FALSE	FALSE	FALSE	0	DENN domain-containing protein 1A
Dennd1b	Q3U1T9	0.174	0.462	0.667	FALSE	FALSE	FALSE	0	DENN domain-containing protein 1B
Dennd1c	Q8CFK6	-0.252	0.469	0.671	FALSE	FALSE	FALSE	0	DENN domain-containing protein 1C
Dennd4b	Q3U1Y4	0.177	0.431	0.648	FALSE	FALSE	FALSE	0	DENN domain-containing protein 4B
Dennd4c	A6H8H2	0.00254	0.991	0.822	FALSE	FALSE	FALSE	0	DENN domain-containing protein 4C
Dennd5a	Q6PAL8	-0.0288	0.881	0.804	FALSE	FALSE	FALSE	0	DENN domain-containing protein 5A
Dennd6a	Q8BH65-2	0.64	0.0422	0.0805	FALSE	FALSE	FALSE	0	Protein DENND6A
Denr	Q9CQJ6	0.0241	0.943	0.815	FALSE	FALSE	FALSE	0	Density-regulated protein
Depdc5	P61460-2	-0.175	0.729	0.77	FALSE	FALSE	FALSE	0	DEP domain-containing protein 5
Depdc7	Q91WS7	0.501	0.619	0.736	FALSE	FALSE	TRUE	2	DEP domain-containing protein 7
Deptor	Q570Y9-2	0.044	0.843	0.796	FALSE	FALSE	FALSE	0	DEP domain-containing mTOR-interacting protein
Dera	Q91YP3	0.294	0.195	0.403	FALSE	FALSE	FALSE	0	Deoxyribose-phosphate aldolase
Derl1	Q99J56	0.548	0.041	0.0772	FALSE	FALSE	FALSE	0	Derlin-1
Des	P31001	0.266	0.386	0.618	FALSE	FALSE	FALSE	0	Desmin
Desi2	Q9D291	-0.011	0.973	0.82	FALSE	FALSE	FALSE	0	Desumoylating isopeptidase 2
Dffa	O54786	0.0834	0.78	0.782	FALSE	FALSE	FALSE	0	DNA fragmentation factor subunit alpha
Dfna5	Q9Z2D3	-0.0804	0.932	0.813	FALSE	FALSE	FALSE	0	Non-syndromic hearing impairment protein 5 homolog
Dgcr14	O70279	0.213	0.583	0.723	FALSE	FALSE	FALSE	0	Protein DGCR14
Dgcr2	P98154	-0.357	0.641	0.744	FALSE	FALSE	FALSE	0	Integral membrane protein DGCR2/IDD
Dgcr8	Q9EQM6	0.122	0.873	0.802	FALSE	FALSE	FALSE	0	Microprocessor complex subunit DGCR8
Dgka	O88673	0.239	0.69	0.759	FALSE	FALSE	FALSE	0	Diacylglycerol kinase alpha
Dgke	Q9R1C6	0.579	0.316	0.559	FALSE	FALSE	FALSE	0	Diacylglycerol kinase epsilon
Dgkq	Q6P5E8	0.0868	0.841	0.796	FALSE	FALSE	FALSE	0	Diacylglycerol kinase theta
Dgkz	Q80UP3	0.326	0.231	0.456	FALSE	FALSE	FALSE	0	Diacylglycerol kinase zeta
Dhcr24	Q8VCH6	0.687	0.0934	0.217	FALSE	FALSE	FALSE	0	Delta(24)-sterol reductase
Dhcr7	O88455	0.395	0.102	0.236	FALSE	FALSE	FALSE	0	7-dehydrocholesterol reductase
Dhdds	Q99KU1	0.312	0.237	0.465	FALSE	FALSE	FALSE	0	Dehydrodolichyl diphosphate syntase complex subunit Dhdds
Dhdh	Q9DBB8	0.401	0.418	0.64	FALSE	FALSE	FALSE	0	Trans-1,2-dihydrobenzene-1,2-diol dehydrogenase
Dhfr	P00375	-0.468	0.2	0.409	FALSE	FALSE	FALSE	0	Dihydrofolate reductase
Dhodh	O35435	0.508	0.0458	0.0905	FALSE	FALSE	FALSE	0	Dihydroorotate dehydrogenase (quinone), mitochondrial
Dhps	Q3TXU5	0.841	0.137	0.308	FALSE	FALSE	TRUE	1	Deoxyhypusine synthase
Dhrs1	Q99L04	0.168	0.394	0.624	FALSE	FALSE	FALSE	0	Dehydrogenase/reductase SDR family member 1
Dhrs11	Q3U0B3	0.44	0.535	0.703	FALSE	FALSE	FALSE	0	Dehydrogenase/reductase SDR family member 11
Dhrs13	Q5SS80-2	0.174	0.595	0.728	FALSE	FALSE	FALSE	0	Dehydrogenase/reductase SDR family member 13
Dhrs3	O88876	-0.154	0.792	0.785	FALSE	FALSE	FALSE	0	Short-chain dehydrogenase/reductase 3
Dhrs4	Q99LB2	0.318	0.147	0.326	FALSE	FALSE	FALSE	0	Dehydrogenase/reductase SDR family member 4
Dhrs7b	Q99J47	0.412	0.0578	0.124	FALSE	FALSE	FALSE	0	Dehydrogenase/reductase SDR family member 7B
Dhrsx	Q8VBZ0	0.612	0.0416	0.0787	FALSE	FALSE	FALSE	0	Dehydrogenase/reductase SDR family member on chromosome X homolog
Dhx15	O35286	0.145	0.565	0.716	FALSE	FALSE	FALSE	0	Pre-mRNA-splicing factor ATP-dependent RNA helicase DHX15
Dhx29	Q6PGC1	-0.159	0.416	0.639	FALSE	FALSE	FALSE	0	ATP-dependent RNA helicase Dhx29
Dhx30	Q99PU8-3	-0.17	0.743	0.773	FALSE	FALSE	FALSE	0	Putative ATP-dependent RNA helicase DHX30
Dhx32	Q8BZS9-2	0.574	0.118	0.27	FALSE	FALSE	FALSE	0	Putative pre-mRNA-splicing factor ATP-dependent RNA helicase DHX32
Dhx33	Q80VY9	0.563	0.539	0.705	FALSE	FALSE	FALSE	0	Putative ATP-dependent RNA helicase DHX33
Dhx34	Q9DBV3	0.292	0.365	0.602	FALSE	FALSE	FALSE	0	Probable ATP-dependent RNA helicase DHX34
Dhx36	Q8VHK9	-0.0197	0.946	0.815	FALSE	FALSE	FALSE	0	ATP-dependent RNA helicase DHX36
Dhx40	Q6PE54	0.377	0.513	0.693	FALSE	FALSE	FALSE	0	Probable ATP-dependent RNA helicase DHX40
Dhx57	Q6P5D3-2	-0.087	0.747	0.774	FALSE	FALSE	FALSE	0	Putative ATP-dependent RNA helicase DHX57
Dhx58	Q99J87	-0.209	0.47	0.671	FALSE	FALSE	FALSE	0	Probable ATP-dependent RNA helicase DHX58
Dhx8	A2A4P0	0.283	0.191	0.396	FALSE	FALSE	FALSE	0	ATP-dependent RNA helicase DHX8
Dhx9	O70133	0.258	0.29	0.531	FALSE	FALSE	FALSE	0	ATP-dependent RNA helicase A
Diablo	Q9JIQ3	0.437	0.269	0.507	FALSE	FALSE	FALSE	0	Diablo homolog, mitochondrial
Diaph1	O08808	0.37	0.351	0.59	FALSE	FALSE	FALSE	0	Protein diaphanous homolog 1
[truncated: 5,179 more rows]

## Sheet: Significant
Gene Name	Protein IDs	Keap1.KD.LPS_vs_WT.LPS_log2 fold change	Keap1.KD.LPS_vs_WT.LPS_p.val	Keap1.KD.LPS_vs_WT.LPS_p.adj	significant	Keap1.KD.LPS_vs_WT.LPS_significant	imputed	num_NAs	Protein.names
Itgax	Q9QXH4	3.86	4.86e-06	6.25e-14	TRUE	TRUE	FALSE	0	Integrin alpha-X
Nnt	Q61941	3.83	9.44e-06	6.25e-14	TRUE	TRUE	FALSE	0	NAD(P) transhydrogenase, mitochondrial
Gsta3	P30115	3.6	0.000149	6.25e-14	TRUE	TRUE	FALSE	0	Glutathione S-transferase A3;Glutathione S-transferase A1;Glutathione S-transferase A1, N-terminally processed
Hal	P35492	3.59	9.71e-05	6.25e-14	TRUE	TRUE	FALSE	0	Histidine ammonia-lyase
Il36g	Q8R460	3.58	0.0134	0.00982	TRUE	TRUE	FALSE	0	Interleukin-36 gamma
Sncg	Q9Z0F7	3.41	0.00607	0.00119	TRUE	TRUE	FALSE	0	Gamma-synuclein
Procr	Q64695	3.28	6.61e-05	6.25e-14	TRUE	TRUE	FALSE	0	Endothelial protein C receptor
Panx1	Q9JIP4	3.2	1.43e-05	6.25e-14	TRUE	TRUE	FALSE	0	Pannexin-1
Slc7a11	Q9WTR6	3.13	0.000172	2.26e-13	TRUE	TRUE	FALSE	0	Cystine/glutamate transporter
Nqo1	Q64669	3.11	7.27e-05	6.25e-14	TRUE	TRUE	FALSE	0	NAD(P)H dehydrogenase [quinone] 1
Slc6a9	P28571-1	3.06	2e-05	6.25e-14	TRUE	TRUE	FALSE	0	Sodium- and chloride-dependent glycine transporter 1
Marco	Q60754	3.04	4.36e-05	6.25e-14	TRUE	TRUE	FALSE	0	Macrophage receptor MARCO
Cd5l	Q9QWK4	2.99	6.91e-05	6.25e-14	TRUE	TRUE	FALSE	0	CD5 antigen-like
Cat	P24270	2.91	1.77e-06	6.25e-14	TRUE	TRUE	FALSE	0	Catalase
Hvcn1	Q3U2S8	2.88	0.000124	6.25e-14	TRUE	TRUE	FALSE	0	Voltage-gated hydrogen channel 1
Met	P16056	2.83	0.000257	1.37e-11	TRUE	TRUE	FALSE	0	Hepatocyte growth factor receptor
Mmp12	P34960	2.7	0.000283	3.2e-11	TRUE	TRUE	FALSE	0	Macrophage metalloelastase
Cd36	Q08857	2.67	1.01e-05	6.25e-14	TRUE	TRUE	FALSE	0	Platelet glycoprotein 4
Gstm2	P15626	2.67	7.75e-05	6.25e-14	TRUE	TRUE	FALSE	0	Glutathione S-transferase Mu 2
Layn	Q8C351	2.67	0.00015	6.25e-14	TRUE	TRUE	FALSE	0	Layilin
Slpi	P97430	2.65	0.00174	8.43e-06	TRUE	TRUE	FALSE	0	Antileukoproteinase
Cbr3	Q8K354	2.51	0.000201	1.16e-12	TRUE	TRUE	FALSE	0	Carbonyl reductase [NADPH] 3
Ear3	O35290	2.49	0.0012	1.11e-06	TRUE	TRUE	FALSE	0	Eosinophil cationic-type ribonuclease 3
Gclm	O09172	2.48	0.00146	3.33e-06	TRUE	TRUE	FALSE	0	Glutamate--cysteine ligase regulatory subunit
Maoa	Q64133	2.46	1.28e-05	6.25e-14	TRUE	TRUE	FALSE	0	Amine oxidase [flavin-containing] A
Ptgr1	Q91YR9	2.45	0.000775	7.91e-08	TRUE	TRUE	FALSE	0	Prostaglandin reductase 1
Ppap2b	Q99JY8	2.44	0.00108	6.19e-07	TRUE	TRUE	FALSE	0	Lipid phosphate phosphohydrolase 3
Slc39a4	Q78IQ7	2.44	1.87e-05	6.25e-14	TRUE	TRUE	FALSE	0	Zinc transporter ZIP4
Ptgfrn	Q9WV91	2.22	0.000506	3.62e-09	TRUE	TRUE	FALSE	0	Prostaglandin F2 receptor negative regulator
Eef1a2	P62631	2.21	0.00433	0.000393	TRUE	TRUE	FALSE	0	Elongation factor 1-alpha 2
Ephx1	Q9D379	2.17	9.22e-05	6.25e-14	TRUE	TRUE	FALSE	0	Epoxide hydrolase 1
Gpc1	Q9QZF2	2.17	0.0104	0.00542	TRUE	TRUE	FALSE	0	Glypican-1;Secreted glypican-1
Mgst1	Q91VS7	2.15	0.000125	6.25e-14	TRUE	TRUE	FALSE	0	Microsomal glutathione S-transferase 1
Tst	P52196	2.12	7.5e-05	6.25e-14	TRUE	TRUE	FALSE	0	Thiosulfate sulfurtransferase
Pdlim4	P70271	2.11	0.000342	1.68e-10	TRUE	TRUE	FALSE	0	PDZ and LIM domain protein 4
Prdx6	O08709	2.1	0.0121	0.0077	TRUE	TRUE	FALSE	0	Peroxiredoxin-6
Clec6a	Q9JKF4-2	2.04	0.00192	1.37e-05	TRUE	TRUE	FALSE	0	C-type lectin domain family 6 member A
Rnf128	Q9D304	1.99	3.24e-05	6.25e-14	TRUE	TRUE	FALSE	0	E3 ubiquitin-protein ligase RNF128
F10	O88947	1.9	0.000402	6.37e-10	TRUE	TRUE	FALSE	0	Coagulation factor X;Factor X light chain;Factor X heavy chain;Activated factor Xa heavy chain
Ak1	Q9R0Y5	1.85	0.00208	1.94e-05	TRUE	TRUE	FALSE	0	Adenylate kinase isoenzyme 1
Hmgcr	Q01237	1.8	0.000167	1.75e-13	TRUE	TRUE	FALSE	0	3-hydroxy-3-methylglutaryl-coenzyme A reductase
Q8C779-2	Q8C779-2	1.78	0.000305	6.03e-11	TRUE	TRUE	FALSE	0	Uncharacterized protein CXorf57 homolog
Nid2	O88322	1.75	0.0056	0.000928	TRUE	TRUE	FALSE	0	Nidogen-2
Slc7a2	P18581	1.75	0.00335	0.000149	TRUE	TRUE	FALSE	0	Cationic amino acid transporter 2
Ampd3	O08739	1.72	0.00292	8.61e-05	TRUE	TRUE	FALSE	0	AMP deaminase 3
Plau	P06869	1.71	0.0082	0.00291	TRUE	TRUE	FALSE	0	Urokinase-type plasminogen activator;Urokinase-type plasminogen activator long chain A;Urokinase-type plasminogen activator short chain A;Urokinase-type plasminogen activator chain B
Slc22a4	Q9Z306	1.71	0.00914	0.0039	TRUE	TRUE	FALSE	0	Solute carrier family 22 member 4
Sbk2	P0C5K1	1.7	0.00603	0.00116	TRUE	TRUE	FALSE	0	Serine/threonine-protein kinase SBK2
Csf2ra	Q00941	1.69	0.000223	3.58e-12	TRUE	TRUE	FALSE	0	Granulocyte-macrophage colony-stimulating factor receptor subunit alpha
Atp6v0d2	Q80SY3	1.68	0.000174	2.74e-13	TRUE	TRUE	FALSE	0	V-type proton ATPase subunit d 2
Gstm1	P10649	1.68	0.000576	9.69e-09	TRUE	TRUE	FALSE	0	Glutathione S-transferase Mu 1
Acss2	Q9QXG4	1.67	0.00041	7.34e-10	TRUE	TRUE	FALSE	0	Acetyl-coenzyme A synthetase, cytoplasmic
Wfs1	P56695	1.67	0.000366	2.92e-10	TRUE	TRUE	FALSE	0	Wolframin
Prkcb	P68404-2	1.64	0.00019	6.83e-13	TRUE	TRUE	FALSE	0	Protein kinase C beta type
F7	P70375	1.63	0.000377	3.7e-10	TRUE	TRUE	TRUE	1	Coagulation factor VII;Factor VII light chain;Factor VII heavy chain
Tnfsf4	P43488	1.63	0.0124	0.00823	TRUE	TRUE	FALSE	0	Tumor necrosis factor ligand superfamily member 4
Gbe1	Q9D6Y9	1.6	0.000445	1.37e-09	TRUE	TRUE	FALSE	0	1,4-alpha-glucan-branching enzyme
Dynlt3	P56387	1.59	0.0172	0.0169	TRUE	TRUE	FALSE	0	Dynein light chain Tctex-type 3
Esd	Q9R0P3	1.59	0.00472	0.000524	TRUE	TRUE	FALSE	0	S-formylglutathione hydrolase
Akr1b8	P45377	1.58	0.0082	0.0029	TRUE	TRUE	FALSE	0	Aldose reductase-related protein 2
Sntb1	Q99L88	1.58	0.0105	0.00558	TRUE	TRUE	FALSE	0	Beta-1-syntrophin
Txnrd1	Q9JMH6-2	1.58	0.00517	0.000716	TRUE	TRUE	FALSE	0	Thioredoxin reductase 1, cytoplasmic
Fgb	Q8K0E8	1.56	0.00183	1.09e-05	TRUE	TRUE	FALSE	0	Fibrinogen beta chain;Fibrinopeptide B;Fibrinogen beta chain
Clec7a	Q6QLQ4	1.52	0.0022	2.5e-05	TRUE	TRUE	FALSE	0	C-type lectin domain family 7 member A
Igsf8	Q8R366	1.51	0.001	4.03e-07	TRUE	TRUE	FALSE	0	Immunoglobulin superfamily member 8
Pde2a	Q922S4-2	1.51	0.000433	1.12e-09	TRUE	TRUE	FALSE	0	cGMP-dependent 3,5-cyclic phosphodiesterase
Chdh	Q8BJ64	1.49	0.00197	1.53e-05	TRUE	TRUE	FALSE	0	Choline dehydrogenase, mitochondrial
Hebp1	Q9R257	1.48	0.000286	3.48e-11	TRUE	TRUE	FALSE	0	Heme-binding protein 1
Blvrb	Q923D2	1.47	0.00758	0.00234	TRUE	TRUE	FALSE	0	Flavin reductase (NADPH)
Stra6l	Q9DBN1	1.45	0.00191	1.32e-05	TRUE	TRUE	FALSE	0
Gss	P51855	1.44	0.0226	0.0292	TRUE	TRUE	FALSE	0	Glutathione synthetase
Tbc1d23	Q8K0F1	1.44	0.00049	2.86e-09	TRUE	TRUE	FALSE	0	TBC1 domain family member 23
Abcc1	O35379	1.43	0.000371	3.28e-10	TRUE	TRUE	FALSE	0	Multidrug resistance-associated protein 1
Fga	E9PV24-2	1.43	0.00326	0.000134	TRUE	TRUE	FALSE	0	Fibrinogen alpha chain;Fibrinopeptide A;Fibrinogen alpha chain
Ugt1a6	Q64435	1.43	0.00227	2.87e-05	TRUE	TRUE	FALSE	0	UDP-glucuronosyltransferase 1-6
Cgnl1	Q6AW69-5	1.42	0.000549	6.71e-09	TRUE	TRUE	FALSE	0	Cingulin-like protein 1
Fabp4	P04117	1.42	0.00361	0.0002	TRUE	TRUE	FALSE	0	Fatty acid-binding protein, adipocyte
Prdx1	P35700	1.42	0.00236	3.36e-05	TRUE	TRUE	FALSE	0	Peroxiredoxin-1
Tmcc1	Q69ZZ6	1.42	0.000607	1.43e-08	TRUE	TRUE	FALSE	0	Transmembrane and coiled-coil domains protein 1
Atp1a3	Q6PIC6	1.39	0.000429	1.04e-09	TRUE	TRUE	FALSE	0	Sodium/potassium-transporting ATPase subunit alpha-3
Srxn1	Q9D975	1.39	0.00825	0.00296	TRUE	TRUE	FALSE	0	Sulfiredoxin-1
Pyroxd2	Q3U4I7	1.37	0.00545	0.000851	TRUE	TRUE	FALSE	0	Pyridine nucleotide-disulfide oxidoreductase domain-containing protein 2
Zadh2	Q8BGC4	1.37	0.000849	1.42e-07	TRUE	TRUE	FALSE	0	Zinc-binding alcohol dehydrogenase domain-containing protein 2
Akr1a1	Q9JII6	1.36	0.0157	0.014	TRUE	TRUE	FALSE	0	Alcohol dehydrogenase [NADP(+)]
Gatm	Q9D964	1.36	0.000268	1.94e-11	TRUE	TRUE	FALSE	0	Glycine amidinotransferase, mitochondrial
Pgd	Q9DCD0	1.36	0.00254	4.66e-05	TRUE	TRUE	FALSE	0	6-phosphogluconate dehydrogenase, decarboxylating
Angptl2	Q9R045	1.35	0.00489	0.00059	TRUE	TRUE	FALSE	0	Angiopoietin-related protein 2
Itgal	P24063	1.35	0.00136	2.29e-06	TRUE	TRUE	FALSE	0	Integrin alpha-L
Gstp1	P19157	1.34	0.0124	0.00817	TRUE	TRUE	FALSE	0	Glutathione S-transferase P 1
Mfge8	P21956-2	1.34	0.00579	0.00103	TRUE	TRUE	FALSE	0	Lactadherin
Rsad1	Q5SUV1	1.33	0.00324	0.000132	TRUE	TRUE	FALSE	0	Radical S-adenosyl methionine domain-containing protein 1, mitochondrial
Tnfrsf26	P83626	1.33	0.00962	0.00444	TRUE	TRUE	FALSE	0	Tumor necrosis factor receptor superfamily member 26
Rras2	P62071	1.32	0.00203	1.74e-05	TRUE	TRUE	FALSE	0	Ras-related protein R-Ras2
Abcb6	Q9DC29	1.31	0.000476	2.31e-09	TRUE	TRUE	FALSE	0	ATP-binding cassette sub-family B member 6, mitochondrial
Ethe1	Q9DCM0	1.31	0.00116	9.36e-07	TRUE	TRUE	FALSE	0	Persulfide dioxygenase ETHE1, mitochondrial
Fdft1	P53798	1.31	0.00346	0.000169	TRUE	TRUE	FALSE	0	Squalene synthase
Ly75	Q60767	1.31	0.000652	2.4e-08	TRUE	TRUE	FALSE	0	Lymphocyte antigen 75
Tfrc	Q62351	1.31	0.000269	2.02e-11	TRUE	TRUE	FALSE	0	Transferrin receptor protein 1
Bst1	Q64277	1.3	0.000443	1.32e-09	TRUE	TRUE	FALSE	0	ADP-ribosyl cyclase/cyclic ADP-ribose hydrolase 2
Fuca1	Q99LJ1	1.3	0.00957	0.00439	TRUE	TRUE	FALSE	0	Tissue alpha-L-fucosidase
Hsd3b7	Q9EQC1	1.3	0.00976	0.0046	TRUE	TRUE	FALSE	0	3 beta-hydroxysteroid dehydrogenase type 7
Cd9	P40240	1.29	0.0242	0.033	TRUE	TRUE	FALSE	0	CD9 antigen
Acsf2	Q8VCW8	1.28	0.000519	4.4e-09	TRUE	TRUE	FALSE	0	Acyl-CoA synthetase family member 2, mitochondrial
Arhgap22	Q8BL80	1.28	0.00272	6.41e-05	TRUE	TRUE	FALSE	0	Rho GTPase-activating protein 22
Sqrdl	Q9R112	1.28	0.000255	1.27e-11	TRUE	TRUE	FALSE	0	Sulfide:quinone oxidoreductase, mitochondrial
Slc30a1	Q60738	1.26	0.000744	6.03e-08	TRUE	TRUE	FALSE	0	Zinc transporter 1
Atp6v0c	P63082	1.25	0.00737	0.00216	TRUE	TRUE	FALSE	0	V-type proton ATPase 16 kDa proteolipid subunit
Lpl	P11152	1.25	0.000306	6.2e-11	TRUE	TRUE	FALSE	0	Lipoprotein lipase
Ptgir	P43252	1.25	0.00836	0.00307	TRUE	TRUE	FALSE	0	Prostacyclin receptor
Cpne2	P59108	1.24	0.00857	0.00329	TRUE	TRUE	FALSE	0	Copine-2
Tmbim1	Q8BJZ3-2	1.24	0.00942	0.00421	TRUE	TRUE	FALSE	0	Protein lifeguard 3
Anxa4	P97429	1.22	0.0199	0.0229	TRUE	TRUE	FALSE	0	Annexin A4
Fam20c	Q5MJS3	1.22	0.00234	3.23e-05	TRUE	TRUE	FALSE	0	Extracellular serine/threonine protein kinase FAM20C
Glul	P15105	1.22	0.0136	0.0102	TRUE	TRUE	FALSE	0	Glutamine synthetase
Mertk	Q60805	1.22	0.00312	0.000114	TRUE	TRUE	FALSE	0	Tyrosine-protein kinase Mer
Aldh2	P47738	1.21	0.000874	1.68e-07	TRUE	TRUE	FALSE	0	Aldehyde dehydrogenase, mitochondrial
Ddx39a	Q8VDW0	1.21	0.00149	3.8e-06	TRUE	TRUE	FALSE	0	ATP-dependent RNA helicase DDX39A
Fabp5	Q05816	1.21	0.00439	0.000412	TRUE	TRUE	FALSE	0	Fatty acid-binding protein, epidermal
Nid1	P10493	1.21	0.023	0.0303	TRUE	TRUE	FALSE	0	Nidogen-1
Tmem245	B1AZA5	1.21	0.0047	0.000516	TRUE	TRUE	FALSE	0	Transmembrane protein 245
Aldh1b1	Q9CZS1	1.2	0.000332	1.31e-10	TRUE	TRUE	FALSE	0	Aldehyde dehydrogenase X, mitochondrial
Ddx39b	Q9Z1N5	1.2	0.00114	8.5e-07	TRUE	TRUE	FALSE	0	Spliceosome RNA helicase Ddx39b
Eng	Q63961	1.2	0.00188	1.23e-05	TRUE	TRUE	FALSE	0	Endoglin
Icam1	P13597-2	1.2	0.00657	0.00152	TRUE	TRUE	FALSE	0	Intercellular adhesion molecule 1
Itgb3	O54890	1.2	0.00616	0.00124	TRUE	TRUE	FALSE	0	Integrin beta-3
Taldo1	Q93092	1.2	0.025	0.0348	TRUE	TRUE	FALSE	0	Transaldolase
Anxa6	P14824	1.19	0.0221	0.0279	TRUE	TRUE	FALSE	0	Annexin A6
Csad	Q9DBE0	1.19	0.00458	0.000476	TRUE	TRUE	FALSE	0	Cysteine sulfinic acid decarboxylase
Gsr	P47791-2	1.19	0.00463	0.000493	TRUE	TRUE	FALSE	0	Glutathione reductase, mitochondrial
Sema4a	Q62178	1.19	0.000784	8.53e-08	TRUE	TRUE	FALSE	0	Semaphorin-4A
Abcc5	Q9R1X5	1.18	0.000684	3.35e-08	TRUE	TRUE	FALSE	0	Multidrug resistance-associated protein 5
Col6a1	Q04857	1.17	0.00739	0.00218	TRUE	TRUE	FALSE	0	Collagen alpha-1(VI) chain
Dapk1	Q80YE7-2	1.16	0.0167	0.016	TRUE	TRUE	FALSE	0	Death-associated protein kinase 1
Slamf8	Q9D3G2	1.16	0.0013	1.8e-06	TRUE	TRUE	FALSE	0	SLAM family member 8
Slc25a38	Q91XD8	1.16	0.0278	0.0419	TRUE	TRUE	TRUE	2	Solute carrier family 25 member 38
Trem2	Q99NH8-2	1.16	0.00172	7.95e-06	TRUE	TRUE	FALSE	0	Triggering receptor expressed on myeloid cells 2
Ednrb	P48302	1.15	0.00427	0.000374	TRUE	TRUE	FALSE	0	Endothelin B receptor
Me1	P06801	1.15	0.00385	0.000255	TRUE	TRUE	FALSE	0	NADP-dependent malic enzyme
Hrsp12	P52760	1.14	0.025	0.0349	TRUE	TRUE	FALSE	0	Ribonuclease UK114
Hspg2	Q05793	1.14	0.000839	1.32e-07	TRUE	TRUE	FALSE	0	Basement membrane-specific heparan sulfate proteoglycan core protein;Endorepellin;LG3 peptide
Col4a2	P08122	1.13	0.000862	1.55e-07	TRUE	TRUE	FALSE	0	Collagen alpha-2(IV) chain;Canstatin
Gbgt1	Q8VI38	1.13	0.000996	3.86e-07	TRUE	TRUE	FALSE	0	Globoside alpha-1,3-N-acetylgalactosaminyltransferase 1
Itpr2	Q9Z329	1.13	0.00237	3.46e-05	TRUE	TRUE	FALSE	0	Inositol 1,4,5-trisphosphate receptor type 2
Clec4e	Q9R0Q8	1.12	0.0011	6.9e-07	TRUE	TRUE	FALSE	0	C-type lectin domain family 4 member E
Pdpn	Q62011	1.12	0.00471	0.00052	TRUE	TRUE	FALSE	0	Podoplanin
Pitpnm1	O35954	1.12	0.00128	1.61e-06	TRUE	TRUE	FALSE	0	Membrane-associated phosphatidylinositol transfer protein 1
Rilp	Q5ND29	1.12	0.0108	0.00587	TRUE	TRUE	FALSE	0	Rab-interacting lysosomal protein
Tmc6	Q7TN60	1.12	0.00103	4.68e-07	TRUE	TRUE	FALSE	0	Transmembrane channel-like protein 6
Clec16a	Q80U30-4	1.11	0.017	0.0165	TRUE	TRUE	FALSE	0	Protein CLEC16A
Efr3b	Q6ZQ18	1.11	0.00371	0.000223	TRUE	TRUE	FALSE	0	Protein EFR3 homolog B
Osbpl5	Q9ER64	1.11	0.0181	0.0187	TRUE	TRUE	FALSE	0	Oxysterol-binding protein-related protein 5
Sema4b	Q62179	1.11	0.00392	0.000273	TRUE	TRUE	FALSE	0	Semaphorin-4B
Tm7sf2	Q71KT5	1.11	0.00109	6.66e-07	TRUE	TRUE	FALSE	0	Delta(14)-sterol reductase
Cmtm7	Q9ESD6-2	1.1	0.00701	0.00185	TRUE	TRUE	FALSE	0	CKLF-like MARVEL transmembrane domain-containing protein 7
F13a1	Q8BH61	1.1	0.0186	0.0198	TRUE	TRUE	FALSE	0	Coagulation factor XIII A chain
Apbb2	Q9DBR4-3	1.09	0.0109	0.00608	TRUE	TRUE	FALSE	0	Amyloid beta A4 precursor protein-binding family B member 2
Pef1	Q8BFY6	1.08	0.00563	0.000947	TRUE	TRUE	FALSE	0	Peflin
Scarf1	Q5ND28	1.08	0.000968	3.24e-07	TRUE	TRUE	FALSE	0	Scavenger receptor class F member 1
Abcd2	Q61285	1.07	0.00165	6.4e-06	TRUE	TRUE	FALSE	0	ATP-binding cassette sub-family D member 2
Folr2	Q05685	1.07	0.00627	0.00131	TRUE	TRUE	FALSE	0	Folate receptor beta
H2-Q7	P14429	1.07	0.00719	0.002	TRUE	TRUE	FALSE	0	H-2 class I histocompatibility antigen, Q7 alpha chain;H-2 class I histocompatibility antigen, Q9 alpha chain
Lcn2	P11672	1.07	0.00521	0.000737	TRUE	TRUE	FALSE	0	Neutrophil gelatinase-associated lipocalin
Pgap1	Q3UUQ7	1.07	0.000829	1.22e-07	TRUE	TRUE	FALSE	0	GPI inositol-deacylase
Q3UNZ8	Q3UNZ8	1.07	0.00465	0.0005	TRUE	TRUE	FALSE	0	Quinone oxidoreductase-like protein 2
Cpt1a	P97742	1.06	0.00178	9.49e-06	TRUE	TRUE	FALSE	0	Carnitine O-palmitoyltransferase 1, liver isoform
Ndst1	Q3UHN9	1.06	0.0125	0.00843	TRUE	TRUE	FALSE	0	Bifunctional heparan sulfate N-deacetylase/N-sulfotransferase 1;Heparan sulfate N-deacetylase 1;Heparan sulfate N-sulfotransferase 1
Col6a2	Q02788	1.05	0.00741	0.00219	TRUE	TRUE	FALSE	0	Collagen alpha-2(VI) chain
H6pd	Q8CFX1	1.05	0.00142	2.96e-06	TRUE	TRUE	FALSE	0	GDH/6PGL endoplasmic bifunctional protein;Glucose 1-dehydrogenase;6-phosphogluconolactonase
Sarnp	Q9D1J3	1.05	0.00212	2.11e-05	TRUE	TRUE	FALSE	0	SAP domain-containing ribonucleoprotein
Ugt1a7c	Q6ZQM8	1.05	0.0274	0.0407	TRUE	TRUE	FALSE	0	UDP-glucuronosyltransferase 1-7C
Lyz1	P17897	1.04	0.0213	0.0262	TRUE	TRUE	FALSE	0	Lysozyme C-1
Palld	Q9ET54-3	1.04	0.0153	0.0132	TRUE	TRUE	FALSE	0	Palladin
Tbxas1	P36423	1.04	0.0047	0.000517	TRUE	TRUE	FALSE	0	Thromboxane-A synthase
Akr1c13	Q8VC28	1.03	0.0149	0.0125	TRUE	TRUE	FALSE	0	Aldo-keto reductase family 1 member C13
Anxa3	O35639	1.03	0.0259	0.0371	TRUE	TRUE	FALSE	0	Annexin A3
Ctsg	P28293	1.03	0.00822	0.00292	TRUE	TRUE	FALSE	0	Cathepsin G
Fbn1	Q61554	1.03	0.00155	4.6e-06	TRUE	TRUE	FALSE	0	Fibrillin-1
Plxna1	P70206	1.03	0.0021	2.04e-05	TRUE	TRUE	FALSE	0	Plexin-A1
Rufy2	Q8R4C2	1.03	0.00228	2.91e-05	TRUE	TRUE	FALSE	0	RUN and FYVE domain-containing protein 2
Tinagl1	Q99JR5	1.03	0.00758	0.00234	TRUE	TRUE	FALSE	0	Tubulointerstitial nephritis antigen-like
Tomm70a	Q9CZW5	1.03	0.00691	0.00178	TRUE	TRUE	FALSE	0	Mitochondrial import receptor subunit TOM70
Afg3l2	Q8JZQ2	1.02	0.00153	4.36e-06	TRUE	TRUE	FALSE	0	AFG3-like protein 2
Cd63	P41731	1.02	0.00331	0.000143	TRUE	TRUE	FALSE	0	CD63 antigen
Cfb	P04186	1.02	0.00936	0.00415	TRUE	TRUE	FALSE	0	Complement factor B;Complement factor B Ba fragment;Complement factor B Bb fragment
Mpst	Q99J99	1.02	0.00194	1.41e-05	TRUE	TRUE	FALSE	0	3-mercaptopyruvate sulfurtransferase
Prkar2b	P31324	1.02	0.00321	0.000128	TRUE	TRUE	FALSE	0	cAMP-dependent protein kinase type II-beta regulatory subunit
Slc6a8	Q8VBW1-3	1.02	0.0111	0.00627	TRUE	TRUE	FALSE	0	Sodium- and chloride-dependent creatine transporter 1
Ccdc175	E9PVB3	1.01	0.0171	0.0167	TRUE	TRUE	FALSE	0	Coiled-coil domain-containing protein 175
Eea1	Q8BL66	1.01	0.00267	5.87e-05	TRUE	TRUE	FALSE	0	Early endosome antigen 1
Fpr2	O88536	1.01	0.00155	4.61e-06	TRUE	TRUE	FALSE	0	Formyl peptide receptor 2
Ivd	Q9JHI5	1.01	0.00365	0.000208	TRUE	TRUE	FALSE	0	Isovaleryl-CoA dehydrogenase, mitochondrial
Lrrc8d	Q8BGR2	1.01	0.00516	0.000713	TRUE	TRUE	FALSE	0	Volume-regulated anion channel subunit LRRC8D
Osbpl3	Q9DBS9	1.01	0.0105	0.00554	TRUE	TRUE	FALSE	0	Oxysterol-binding protein-related protein 3
Pc	Q05920	1.01	0.005	0.000641	TRUE	TRUE	FALSE	0	Pyruvate carboxylase, mitochondrial
Tmem41a	Q9D8U2	1.01	0.0118	0.00724	TRUE	TRUE	FALSE	0	Transmembrane protein 41A
Cd274	Q9EP73	1	0.00313	0.000115	TRUE	TRUE	FALSE	0	Programmed cell death 1 ligand 1
Ugp2	Q91ZJ5	0.998	0.00414	0.000335	TRUE	TRUE	FALSE	0	UTP--glucose-1-phosphate uridylyltransferase
Isoc2b	Q9DCC7	0.996	0.00849	0.0032	TRUE	TRUE	FALSE	0	Isochorismatase domain-containing protein 2B, mitochondrial
Selenbp1	P17563	0.992	0.0171	0.0166	TRUE	TRUE	FALSE	0	Selenium-binding protein 1;Selenium-binding protein 2
Ppfibp2	O35711-2	0.991	0.0172	0.017	TRUE	TRUE	FALSE	0	Liprin-beta-2
Lair1	Q8BG84-6	0.986	0.0157	0.0139	TRUE	TRUE	FALSE	0	Leukocyte-associated immunoglobulin-like receptor 1
Nadk2	Q8C5H8-2	0.976	0.00112	7.81e-07	TRUE	TRUE	FALSE	0	NAD kinase 2, mitochondrial
Sqle	P52019	0.974	0.0115	0.00694	TRUE	TRUE	FALSE	0	Squalene monooxygenase
Plxnd1	Q3UH93	0.972	0.00253	4.63e-05	TRUE	TRUE	FALSE	0	Plexin-D1
Acbd3	Q8BMP6	0.971	0.00374	0.00023	TRUE	TRUE	FALSE	0	Golgi resident protein GCP60
Snrpc	Q62241	0.968	0.0214	0.0264	TRUE	TRUE	FALSE	0	U1 small nuclear ribonucleoprotein C
Cpd	O89001	0.967	0.031	0.0498	TRUE	TRUE	FALSE	0	Carboxypeptidase D
Mcoln2	Q8K595	0.967	0.00225	2.74e-05	TRUE	TRUE	FALSE	0	Mucolipin-2
P2ry2	P35383	0.966	0.0161	0.0147	TRUE	TRUE	FALSE	0	P2Y purinoceptor 2
Actn1	Q7TPR4	0.965	0.00361	0.000201	TRUE	TRUE	FALSE	0	Alpha-actinin-1
Gde1	Q9JL56	0.965	0.0025	4.33e-05	TRUE	TRUE	FALSE	0	Glycerophosphodiester phosphodiesterase 1
Aatk	Q80YE4-2	0.961	0.0166	0.0157	TRUE	TRUE	FALSE	0	Serine/threonine-protein kinase LMTK1
Abhd3	Q91ZH7-2	0.96	0.023	0.0303	TRUE	TRUE	FALSE	0	Phospholipase ABHD3
Cd1d1	P11609	0.958	0.00709	0.00193	TRUE	TRUE	FALSE	0	Antigen-presenting glycoprotein CD1d1;Antigen-presenting glycoprotein CD1d2
Hyal2	O35632	0.958	0.0081	0.00281	TRUE	TRUE	FALSE	0	Hyaluronidase-2
Slc29a1	Q9JIM1-2	0.953	0.00253	4.58e-05	TRUE	TRUE	FALSE	0	Equilibrative nucleoside transporter 1
Fam109b	Q14B98	0.95	0.0181	0.0189	TRUE	TRUE	FALSE	0	Sesquipedalian-2
Nit2	Q9JHW2	0.947	0.0028	7.26e-05	TRUE	TRUE	FALSE	0	Omega-amidase NIT2
Itgb2	P11835	0.946	0.00118	1.03e-06	TRUE	TRUE	FALSE	0	Integrin beta-2
Actn4	P57780	0.945	0.0308	0.0493	TRUE	TRUE	FALSE	0	Alpha-actinin-4
Mmp8	O70138	0.945	0.0296	0.0463	TRUE	TRUE	FALSE	0	Neutrophil collagenase
Trim13	Q9CYB0	0.943	0.00332	0.000144	TRUE	TRUE	FALSE	0	E3 ubiquitin-protein ligase TRIM13
Stab1	Q8R4Y4-2	0.933	0.00226	2.83e-05	TRUE	TRUE	FALSE	0	Stabilin-1
Osbpl1a	Q91XL9	0.927	0.00275	6.74e-05	TRUE	TRUE	FALSE	0	Oxysterol-binding protein-related protein 1
Galc	P54818	0.926	0.0133	0.00975	TRUE	TRUE	FALSE	0	Galactocerebrosidase
Plaur	P35456	0.926	0.0292	0.0452	TRUE	TRUE	FALSE	0	Urokinase plasminogen activator surface receptor
Ap1s1	P61967	0.925	0.00996	0.00484	TRUE	TRUE	FALSE	0	AP-1 complex subunit sigma-1A
Mthfd2l	D3YZG8	0.922	0.00587	0.00108	TRUE	TRUE	FALSE	0	Probable bifunctional methylenetetrahydrofolate dehydrogenase/cyclohydrolase 2;NAD-dependent methylenetetrahydrofolate dehydrogenase;Methenyltetrahydrofolate cyclohydrolase
Pla2g7	Q60963	0.921	0.0095	0.0043	TRUE	TRUE	FALSE	0	Platelet-activating factor acetylhydrolase
Comtd1	Q8BIG7	0.914	0.00961	0.00444	TRUE	TRUE	FALSE	0	Catechol O-methyltransferase domain-containing protein 1
Tmem65	Q4VAE3	0.913	0.00525	0.000754	TRUE	TRUE	FALSE	0	Transmembrane protein 65
Cds2	Q99L43	0.904	0.00199	1.61e-05	TRUE	TRUE	FALSE	0	Phosphatidate cytidylyltransferase 2
Alox5ap	P30355	0.897	0.00326	0.000135	TRUE	TRUE	FALSE	0	Arachidonate 5-lipoxygenase-activating protein
Fahd2	Q3TC72	0.897	0.0023	3.01e-05	TRUE	TRUE	FALSE	0	Fumarylacetoacetate hydrolase domain-containing protein 2A
Ly9	Q01965	0.896	0.00476	0.000539	TRUE	TRUE	FALSE	0	T-lymphocyte surface antigen Ly-9
Sort1	Q6PHU5	0.896	0.0201	0.0233	TRUE	TRUE	FALSE	0	Sortilin
Fam219a	Q9D772	0.895	0.0147	0.0121	TRUE	TRUE	FALSE	0	Protein FAM219A
Tmem147	Q9CQG6	0.894	0.0231	0.0305	TRUE	TRUE	FALSE	0	Transmembrane protein 147
Fbn2	Q61555	0.892	0.0219	0.0275	TRUE	TRUE	FALSE	0	Fibrillin-2
Tlr13	Q6R5N8	0.89	0.00764	0.0024	TRUE	TRUE	FALSE	0	Toll-like receptor 13
Icam2	P35330	0.887	0.00802	0.00274	TRUE	TRUE	FALSE	0	Intercellular adhesion molecule 2
Tmem62	Q8BXJ9	0.886	0.013	0.00921	TRUE	TRUE	FALSE	0	Transmembrane protein 62
Wwp2	Q9DBH0	0.886	0.023	0.0301	TRUE	TRUE	FALSE	0	NEDD4-like E3 ubiquitin-protein ligase WWP2
Osbpl9	A2A8Z1	0.881	0.00361	0.000201	TRUE	TRUE	FALSE	0	Oxysterol-binding protein-related protein 9
Col4a3bp	Q9EQG9-2	0.872	0.00552	0.000887	TRUE	TRUE	FALSE	0	Collagen type IV alpha-3-binding protein
Tmem205	Q91XE8	0.872	0.00547	0.000862	TRUE	TRUE	FALSE	0	Transmembrane protein 205
Golga4	Q91VW5	0.871	0.00299	9.62e-05	TRUE	TRUE	FALSE	0	Golgin subfamily A member 4
Tec	P24604	0.871	0.00833	0.00303	TRUE	TRUE	FALSE	0	Tyrosine-protein kinase Tec
Adssl1	P28650	0.87	0.0112	0.00639	TRUE	TRUE	FALSE	0	Adenylosuccinate synthetase isozyme 1
Cyb5a	P56395	0.868	0.00498	0.00063	TRUE	TRUE	FALSE	0	Cytochrome b5
Aldh3b1	Q80VQ0	0.865	0.0022	2.5e-05	TRUE	TRUE	FALSE	0	Aldehyde dehydrogenase family 3 member B1
Cd302	Q9DCG2-2	0.865	0.0219	0.0275	TRUE	TRUE	FALSE	0	CD302 antigen
Daglb	Q91WC9	0.864	0.00666	0.00158	TRUE	TRUE	FALSE	0	Sn1-specific diacylglycerol lipase beta
Lamb2	Q61292	0.857	0.00613	0.00122	TRUE	TRUE	FALSE	0	Laminin subunit beta-2
Cd84	Q18PI6	0.856	0.00462	0.000489	TRUE	TRUE	FALSE	0	SLAM family member 5
Ptpre	P49446-2	0.855	0.0213	0.026	TRUE	TRUE	FALSE	0	Receptor-type tyrosine-protein phosphatase epsilon
Txn	P10639	0.851	0.0136	0.0103	TRUE	TRUE	FALSE	0	Thioredoxin
Agpat3	Q9D517	0.846	0.00428	0.000377	TRUE	TRUE	FALSE	0	1-acyl-sn-glycerol-3-phosphate acyltransferase gamma
Cd48	P18181	0.845	0.0196	0.0222	TRUE	TRUE	FALSE	0	CD48 antigen
Slc25a43	A2A3V2	0.844	0.0253	0.0356	TRUE	TRUE	FALSE	0	Solute carrier family 25 member 43
Hspa13	Q8BM72	0.843	0.00386	0.000257	TRUE	TRUE	FALSE	0	Heat shock 70 kDa protein 13
Alcam	Q61490	0.84	0.00354	0.000186	TRUE	TRUE	FALSE	0	CD166 antigen
Ado	Q6PDY2	0.838	0.0265	0.0386	TRUE	TRUE	FALSE	0	2-aminoethanethiol dioxygenase
Tmem165	P52875	0.836	0.00666	0.00159	TRUE	TRUE	FALSE	0	Transmembrane protein 165
Ap1m1	P35585	0.833	0.00469	0.000512	TRUE	TRUE	FALSE	0	AP-1 complex subunit mu-1
Sqstm1	Q64337	0.826	0.00982	0.00467	TRUE	TRUE	FALSE	0	Sequestosome-1
Tgfbr1	Q64729-2	0.826	0.00302	9.98e-05	TRUE	TRUE	FALSE	0	TGF-beta receptor type-1
Mfsd12	Q3U481	0.825	0.0161	0.0148	TRUE	TRUE	FALSE	0	Major facilitator superfamily domain-containing protein 12
Lilrb4	Q64281	0.824	0.00322	0.000129	TRUE	TRUE	FALSE	0	Leukocyte immunoglobulin-like receptor subfamily B member 4
Rab10	P61027	0.824	0.0117	0.00719	TRUE	TRUE	FALSE	0	Ras-related protein Rab-10
Ckap4	Q8BMK4	0.823	0.00653	0.00149	TRUE	TRUE	FALSE	0	Cytoskeleton-associated protein 4
Macrod1	Q922B1	0.822	0.0161	0.0148	TRUE	TRUE	FALSE	0	O-acetyl-ADP-ribose deacetylase MACROD1
Plod3	Q9R0E1	0.822	0.00388	0.000264	TRUE	TRUE	FALSE	0	Procollagen-lysine,2-oxoglutarate 5-dioxygenase 3
Tlr6	Q9EPW9	0.821	0.00693	0.0018	TRUE	TRUE	FALSE	0	Toll-like receptor 6
Slc29a3	Q99P65	0.819	0.0122	0.00787	TRUE	TRUE	FALSE	0	Equilibrative nucleoside transporter 3
Aldh7a1	Q9DBF1-2	0.818	0.0132	0.00953	TRUE	TRUE	FALSE	0	Alpha-aminoadipic semialdehyde dehydrogenase
Arhgap35	Q91YM2	0.816	0.0309	0.0495	TRUE	TRUE	FALSE	0	Rho GTPase-activating protein 35
Spg21	Q9CQC8	0.816	0.00438	0.000407	TRUE	TRUE	FALSE	0	Maspardin
Acox3	Q9EPL9	0.815	0.00928	0.00406	TRUE	TRUE	FALSE	0	Peroxisomal acyl-coenzyme A oxidase 3
Hadh	Q61425	0.813	0.0147	0.0121	TRUE	TRUE	FALSE	0	Hydroxyacyl-coenzyme A dehydrogenase, mitochondrial
B3galnt1	Q920V1	0.809	0.0169	0.0164	TRUE	TRUE	FALSE	0	UDP-GalNAc:beta-1,3-N-acetylgalactosaminyltransferase 1
Nrp1	P97333	0.809	0.0046	0.000483	TRUE	TRUE	FALSE	0	Neuropilin-1
Anxa11	P97384	0.806	0.0195	0.0218	TRUE	TRUE	FALSE	0	Annexin A11
Rab11b	P46638	0.804	0.0172	0.0168	TRUE	TRUE	FALSE	0	Ras-related protein Rab-11B
Mgat5	Q8R4G6	0.802	0.00434	0.000397	TRUE	TRUE	FALSE	0	Alpha-1,6-mannosylglycoprotein 6-beta-N-acetylglucosaminyltransferase A
Acp5	Q05117	0.798	0.0146	0.012	TRUE	TRUE	FALSE	0	Tartrate-resistant acid phosphatase type 5
Gbas	O55126	0.797	0.00618	0.00125	TRUE	TRUE	FALSE	0	Protein NipSnap homolog 2
Wwp1	Q8BZZ3	0.797	0.0097	0.00454	TRUE	TRUE	FALSE	0	NEDD4-like E3 ubiquitin-protein ligase WWP1
Prdx4	O08807	0.796	0.0146	0.0119	TRUE	TRUE	FALSE	0	Peroxiredoxin-4
Adam15	O88839-2	0.795	0.0196	0.0222	TRUE	TRUE	FALSE	0	Disintegrin and metalloproteinase domain-containing protein 15
Mdh2	P08249	0.793	0.00527	0.000766	TRUE	TRUE	FALSE	0	Malate dehydrogenase, mitochondrial
Ap1g1	P22892	0.792	0.0111	0.00637	TRUE	TRUE	FALSE	0	AP-1 complex subunit gamma-1
Slc27a1	Q60714	0.791	0.00619	0.00126	TRUE	TRUE	FALSE	0	Long-chain fatty acid transport protein 1
Cxcl16	Q8BSU2	0.79	0.0118	0.00736	TRUE	TRUE	FALSE	0	C-X-C motif chemokine 16
Elovl1	Q9JLJ5	0.79	0.0291	0.0449	TRUE	TRUE	FALSE	0	Elongation of very long chain fatty acids protein 1
Cd200r1	Q9ES57	0.789	0.0113	0.00661	TRUE	TRUE	FALSE	0	Cell surface glycoprotein CD200 receptor 1
Kcnj2	P35561	0.789	0.0204	0.0239	TRUE	TRUE	FALSE	0	Inward rectifier potassium channel 2
St8sia4	Q64692	0.788	0.0184	0.0195	TRUE	TRUE	FALSE	0	CMP-N-acetylneuraminate-poly-alpha-2,8-sialyltransferase
Cyp51a1	Q8K0C4	0.787	0.0108	0.00597	TRUE	TRUE	FALSE	0	Lanosterol 14-alpha demethylase
Gch1	Q05915	0.78	0.0272	0.0403	TRUE	TRUE	FALSE	0	GTP cyclohydrolase 1
Slc25a40	Q8BGP6	0.78	0.0142	0.0112	TRUE	TRUE	FALSE	0	Solute carrier family 25 member 40
Cd82	P40237	0.778	0.0124	0.00828	TRUE	TRUE	FALSE	0	CD82 antigen
Suco	Q8C341	0.776	0.0176	0.0178	TRUE	TRUE	FALSE	0	SUN domain-containing ossification factor
Gopc	Q8BH60-2	0.774	0.0166	0.0158	TRUE	TRUE	FALSE	0	Golgi-associated PDZ and coiled-coil motif-containing protein
Sfxn3	Q91V61-2	0.774	0.00533	0.000792	TRUE	TRUE	FALSE	0	Sideroflexin-3
Slc9a1	Q61165	0.773	0.00559	0.000924	TRUE	TRUE	FALSE	0	Sodium/hydrogen exchanger 1
Plxdc1	Q91ZV7	0.77	0.0143	0.0115	TRUE	TRUE	FALSE	0	Plexin domain-containing protein 1
Tusc3	Q8BTV1	0.769	0.0209	0.0253	TRUE	TRUE	FALSE	0	Tumor suppressor candidate 3
Bphl	Q8R164	0.768	0.0132	0.00954	TRUE	TRUE	FALSE	0	Valacyclovir hydrolase
Milr1	Q3TB92-2	0.766	0.0281	0.0426	TRUE	TRUE	FALSE	0	Allergin-1
Tmem180	Q6PDE8	0.766	0.0188	0.0204	TRUE	TRUE	FALSE	0	Transmembrane protein 180
Vdac2	Q60930	0.761	0.00618	0.00125	TRUE	TRUE	FALSE	0	Voltage-dependent anion-selective channel protein 2
Wdtc1	Q80ZK9	0.761	0.0102	0.00514	TRUE	TRUE	FALSE	0	WD and tetratricopeptide repeats protein 1
Cbr4	Q91VT4	0.759	0.00468	0.000511	TRUE	TRUE	FALSE	0	Carbonyl reductase family member 4
Acvrl1	Q61288	0.756	0.012	0.00769	TRUE	TRUE	FALSE	0	Serine/threonine-protein kinase receptor R3
Ehhadh	Q9DBM2	0.755	0.0071	0.00193	TRUE	TRUE	FALSE	0	Peroxisomal bifunctional enzyme;Enoyl-CoA hydratase/3,2-trans-enoyl-CoA isomerase;3-hydroxyacyl-CoA dehydrogenase
Fgg	Q8VCM7	0.754	0.0273	0.0406	TRUE	TRUE	FALSE	0	Fibrinogen gamma chain
Itch	Q8C863	0.753	0.00398	0.000289	TRUE	TRUE	FALSE	0	E3 ubiquitin-protein ligase Itchy
Cd180	Q62192	0.751	0.00573	0.001	TRUE	TRUE	FALSE	0	CD180 antigen
Itpripl2	Q3UV16	0.75	0.0124	0.00829	TRUE	TRUE	FALSE	0	Inositol 1,4,5-trisphosphate receptor-interacting protein-like 2
Gas2l3	Q3UWW6	0.749	0.0119	0.00753	TRUE	TRUE	FALSE	0	GAS2-like protein 3
Nlrx1	Q3TL44	0.747	0.00673	0.00164	TRUE	TRUE	FALSE	0	NLR family member X1
Mtch2	Q791V5	0.746	0.00878	0.00351	TRUE	TRUE	FALSE	0	Mitochondrial carrier homolog 2
Pi4k2a	Q2TBE6	0.746	0.00607	0.00119	TRUE	TRUE	FALSE	0	Phosphatidylinositol 4-kinase type 2-alpha
Esyt1	Q3U7R1	0.745	0.011	0.00621	TRUE	TRUE	FALSE	0	Extended synaptotagmin-1
Kdsr	Q6GV12	0.745	0.00976	0.0046	TRUE	TRUE	FALSE	0	3-ketodihydrosphingosine reductase
Anxa7	Q07076	0.743	0.0111	0.00625	TRUE	TRUE	FALSE	0	Annexin A7
Golga1	Q9CW79	0.742	0.0247	0.0342	TRUE	TRUE	FALSE	0	Golgin subfamily A member 1
Eci2	Q9WUR2-2	0.738	0.00882	0.00355	TRUE	TRUE	FALSE	0	Enoyl-CoA delta isomerase 2, mitochondrial
Rpia	P47968	0.738	0.00811	0.00282	TRUE	TRUE	FALSE	0	Ribose-5-phosphate isomerase
Mfn1	Q811U4	0.737	0.0131	0.0093	TRUE	TRUE	FALSE	0	Mitofusin-1
Tmed3	Q78IS1	0.736	0.00665	0.00158	TRUE	TRUE	FALSE	0	Transmembrane emp24 domain-containing protein 3
Sfxn5	Q925N0	0.735	0.00565	0.000955	TRUE	TRUE	FALSE	0	Sideroflexin-5
Pomgnt2	Q8BW41-2	0.734	0.0219	0.0275	TRUE	TRUE	FALSE	0	Protein O-linked-mannose beta-1,4-N-acetylglucosaminyltransferase 2
Syngr1	O55100-2	0.734	0.0124	0.00824	TRUE	TRUE	FALSE	0	Synaptogyrin-1
Hk2	O08528	0.733	0.0253	0.0357	TRUE	TRUE	FALSE	0	Hexokinase-2
Nrp2	O35375-3	0.733	0.0057	0.00098	TRUE	TRUE	FALSE	0	Neuropilin-2
Tbc1d9	Q3UYK3	0.733	0.0296	0.0464	TRUE	TRUE	FALSE	0	TBC1 domain family member 9
Anxa2	P07356	0.732	0.0148	0.0123	TRUE	TRUE	FALSE	0	Annexin A2
Ccpg1	Q640L3	0.732	0.0261	0.0376	TRUE	TRUE	FALSE	0	Cell cycle progression protein 1
B3galtl	Q8BHT6	0.731	0.0163	0.0152	TRUE	TRUE	FALSE	0	Beta-1,3-glucosyltransferase
Mul1	Q8VCM5-3	0.731	0.0102	0.00517	TRUE	TRUE	FALSE	0	Mitochondrial ubiquitin ligase activator of NFKB 1
Ccdc93	Q7TQK5	0.728	0.0277	0.0416	TRUE	TRUE	FALSE	0	Coiled-coil domain-containing protein 93
Iars2	Q8BIJ6	0.728	0.0102	0.0051	TRUE	TRUE	FALSE	0	Isoleucine--tRNA ligase, mitochondrial
Ptgs2	Q05769	0.727	0.0108	0.00589	TRUE	TRUE	FALSE	0	Prostaglandin G/H synthase 2
Acsl1	P41216	0.725	0.00607	0.00119	TRUE	TRUE	FALSE	0	Long-chain-fatty-acid--CoA ligase 1
Arl8a	Q8VEH3	0.725	0.00557	0.000912	TRUE	TRUE	FALSE	0	ADP-ribosylation factor-like protein 8A
Opa1	P58281-2	0.723	0.0214	0.0264	TRUE	TRUE	FALSE	0	Dynamin-like 120 kDa protein, mitochondrial;Dynamin-like 120 kDa protein, form S1
Prdx5	P99029	0.723	0.019	0.0207	TRUE	TRUE	FALSE	0	Peroxiredoxin-5, mitochondrial
Acp6	Q8BP40	0.722	0.0238	0.032	TRUE	TRUE	FALSE	0	Lysophosphatidic acid phosphatase type 6
Slc25a1	Q8JZU2	0.721	0.00854	0.00325	TRUE	TRUE	FALSE	0	Tricarboxylate transport protein, mitochondrial
Dhrs7	Q9CXR1	0.719	0.0181	0.0188	TRUE	TRUE	FALSE	0	Dehydrogenase/reductase SDR family member 7
Dnase1l1	Q9D7J6	0.718	0.00986	0.00471	TRUE	TRUE	FALSE	0	Deoxyribonuclease-1-like 1
Tmem104	Q3TB48	0.717	0.0249	0.0347	TRUE	TRUE	FALSE	0	Transmembrane protein 104
Gnaq	P21279	0.716	0.0108	0.00588	TRUE	TRUE	FALSE	0	Guanine nucleotide-binding protein G(q) subunit alpha
Ptpmt1	Q66GT5	0.715	0.0236	0.0315	TRUE	TRUE	FALSE	0	Phosphatidylglycerophosphatase and protein-tyrosine phosphatase 1
Rap2a	Q80ZJ1	0.715	0.0211	0.0257	TRUE	TRUE	FALSE	0	Ras-related protein Rap-2a
Aldh6a1	Q9EQ20	0.714	0.0159	0.0143	TRUE	TRUE	FALSE	0	Methylmalonate-semialdehyde dehydrogenase [acylating], mitochondrial
Abcc10	Q8R4P9-2	0.713	0.0158	0.0142	TRUE	TRUE	FALSE	0	Multidrug resistance-associated protein 7
Pgrmc1	O55022	0.713	0.0294	0.0459	TRUE	TRUE	FALSE	0	Membrane-associated progesterone receptor component 1
Szt2	A2A9C3-2	0.713	0.0175	0.0176	TRUE	TRUE	FALSE	0	Protein SZT2
Acad10	Q8K370	0.712	0.011	0.00622	TRUE	TRUE	FALSE	0	Acyl-CoA dehydrogenase family member 10
P4ha2	Q60716-2	0.712	0.00638	0.00138	TRUE	TRUE	FALSE	0	Prolyl 4-hydroxylase subunit alpha-2
Bcap29	Q61334	0.711	0.0243	0.0332	TRUE	TRUE	FALSE	0	B-cell receptor-associated protein 29
Mblac2	Q8BL86	0.711	0.0249	0.0347	TRUE	TRUE	FALSE	0	Metallo-beta-lactamase domain-containing protein 2
Htatip2	Q9Z2G9	0.709	0.011	0.00613	TRUE	TRUE	FALSE	0	Oxidoreductase HTATIP2
Man1a2	P39098-2	0.709	0.00728	0.00208	TRUE	TRUE	FALSE	0	Mannosyl-oligosaccharide 1,2-alpha-mannosidase IB
Scamp4	Q9JKV5	0.708	0.00931	0.0041	TRUE	TRUE	FALSE	0	Secretory carrier-associated membrane protein 4
Tmem87b	Q8BKU8	0.707	0.0241	0.0327	TRUE	TRUE	FALSE	0	Transmembrane protein 87B
Commd9	Q8K2Q0	0.706	0.0239	0.0323	TRUE	TRUE	FALSE	0	COMM domain-containing protein 9
Crat	P47934	0.705	0.0146	0.012	TRUE	TRUE	FALSE	0	Carnitine O-acetyltransferase
Dnajb4	Q9D832	0.704	0.0262	0.0378	TRUE	TRUE	FALSE	0	DnaJ homolog subfamily B member 4
Echs1	Q8BH95	0.701	0.0291	0.045	TRUE	TRUE	FALSE	0	Enoyl-CoA hydratase, mitochondrial
Hsd17b8	P50171	0.7	0.0169	0.0164	TRUE	TRUE	FALSE	0	Estradiol 17-beta-dehydrogenase 8
Tmlhe	Q91ZE0	0.694	0.0256	0.0365	TRUE	TRUE	FALSE	0	Trimethyllysine dioxygenase, mitochondrial
Abhd16a	Q9Z1Q2	0.693	0.00798	0.0027	TRUE	TRUE	FALSE	0	Abhydrolase domain-containing protein 16A
Hip1	Q8VD75	0.692	0.00967	0.0045	TRUE	TRUE	FALSE	0	Huntingtin-interacting protein 1
Lpcat1	Q3TFD2	0.692	0.0125	0.00833	TRUE	TRUE	FALSE	0	Lysophosphatidylcholine acyltransferase 1
Abcd3	P55096	0.69	0.0144	0.0116	TRUE	TRUE	FALSE	0	ATP-binding cassette sub-family D member 3
Commd3	Q63829	0.69	0.0282	0.0428	TRUE	TRUE	FALSE	0	COMM domain-containing protein 3
Mecp2	Q9Z2D6-2	0.69	0.00982	0.00467	TRUE	TRUE	FALSE	0	Methyl-CpG-binding protein 2
Pccb	Q99MN9	0.689	0.00826	0.00297	TRUE	TRUE	FALSE	0	Propionyl-CoA carboxylase beta chain, mitochondrial
Tmem43	Q9DBS1	0.685	0.022	0.0278	TRUE	TRUE	FALSE	0	Transmembrane protein 43
Abcc3	B2RX12-3	0.684	0.0191	0.0211	TRUE	TRUE	FALSE	0	Canalicular multispecific organic anion transporter 2
Gp49a	Q61450	0.684	0.00959	0.00441	TRUE	TRUE	FALSE	0	Mast cell surface glycoprotein Gp49A
Sirt3	Q8R104-2	0.684	0.0303	0.048	TRUE	TRUE	FALSE	0	NAD-dependent protein deacetylase sirtuin-3
Slc35a1	Q61420	0.683	0.00673	0.00164	TRUE	TRUE	FALSE	0	CMP-sialic acid transporter
Dstyk	Q6XUX1-3	0.682	0.0228	0.0296	TRUE	TRUE	FALSE	0	Dual serine/threonine and tyrosine protein kinase
Tmem177	Q8BPE4	0.681	0.0276	0.0414	TRUE	TRUE	FALSE	0	Transmembrane protein 177
Twf1	Q91YR1	0.68	0.0183	0.0192	TRUE	TRUE	FALSE	0	Twinfilin-1
Lama5	Q61001	0.678	0.0162	0.0149	TRUE	TRUE	FALSE	0	Laminin subunit alpha-5
Fn1	P11276	0.677	0.0139	0.0106	TRUE	TRUE	FALSE	0	Fibronectin;Anastellin
Dmxl2	Q8BPN8-2	0.676	0.0126	0.00848	TRUE	TRUE	FALSE	0	DmX-like protein 2
Fas	P25446	0.676	0.0202	0.0235	TRUE	TRUE	FALSE	0	Tumor necrosis factor receptor superfamily member 6
H2-T23	P06339	0.676	0.0295	0.0461	TRUE	TRUE	FALSE	0	H-2 class I histocompatibility antigen, D-37 alpha chain
Tmem5	Q8VDX6	0.676	0.0306	0.0488	TRUE	TRUE	FALSE	0	Transmembrane protein 5
Abhd11	Q8K4F5	0.673	0.0221	0.028	TRUE	TRUE	FALSE	0	Alpha/beta hydrolase domain-containing protein 11
Pon3	Q62087	0.673	0.0131	0.00931	TRUE	TRUE	FALSE	0	Serum paraoxonase/lactonase 3
Gdap2	Q9DBL2	0.672	0.011	0.00622	TRUE	TRUE	FALSE	0	Ganglioside-induced differentiation-associated protein 2
Slc37a2	Q9WU81	0.672	0.00778	0.00252	TRUE	TRUE	FALSE	0	Sugar phosphate exchanger 2
Arf1	P84078	0.669	0.0247	0.0342	TRUE	TRUE	FALSE	0	ADP-ribosylation factor 1
Q99M08	Q99M08	0.669	0.0276	0.0413	TRUE	TRUE	FALSE	0	Uncharacterized protein C4orf3 homolog
Decr2	Q9WV68	0.668	0.0105	0.00547	TRUE	TRUE	FALSE	0	Peroxisomal 2,4-dienoyl-CoA reductase
Dpagt1	P42867	0.668	0.0121	0.0077	TRUE	TRUE	FALSE	0	UDP-N-acetylglucosamine--dolichyl-phosphate N-acetylglucosaminephosphotransferase
Dram1	Q9DC58	0.668	0.0199	0.0229	TRUE	TRUE	FALSE	0	DNA damage-regulated autophagy modulator protein 1
Mfn2	Q80U63	0.668	0.0214	0.0265	TRUE	TRUE	FALSE	0	Mitofusin-2
Mthfs	Q9D110	0.667	0.0134	0.00992	TRUE	TRUE	FALSE	0	5-formyltetrahydrofolate cyclo-ligase
Sigmar1	O55242	0.667	0.00699	0.00184	TRUE	TRUE	FALSE	0	Sigma non-opioid intracellular receptor 1
Mrps15	Q9DC71	0.666	0.0268	0.0393	TRUE	TRUE	FALSE	0	28S ribosomal protein S15, mitochondrial
Ppp1r37	Q8BKR5	0.666	0.017	0.0166	TRUE	TRUE	FALSE	0	Protein phosphatase 1 regulatory subunit 37
Rps6kc1	Q8BLK9	0.666	0.00776	0.00251	TRUE	TRUE	FALSE	0	Ribosomal protein S6 kinase delta-1
Slc25a12	Q8BH59	0.666	0.0091	0.00386	TRUE	TRUE	FALSE	0	Calcium-binding mitochondrial carrier protein Aralar1
Erlec1	Q8VEH8	0.664	0.0129	0.00901	TRUE	TRUE	FALSE	0	Endoplasmic reticulum lectin 1
Slc38a7	Q8BWH0	0.662	0.0132	0.00961	TRUE	TRUE	FALSE	0	Putative sodium-coupled neutral amino acid transporter 7
Spg7	Q3ULF4	0.662	0.00919	0.00396	TRUE	TRUE	FALSE	0	Paraplegin
Coro1c	Q9WUM4	0.66	0.0189	0.0206	TRUE	TRUE	FALSE	0	Coronin-1C
Acadl	P51174	0.659	0.0171	0.0168	TRUE	TRUE	FALSE	0	Long-chain specific acyl-CoA dehydrogenase, mitochondrial
Myo5a	Q99104	0.659	0.0113	0.00656	TRUE	TRUE	FALSE	0	Unconventional myosin-Va
Idh2	P54071	0.657	0.0114	0.00668	TRUE	TRUE	FALSE	0	Isocitrate dehydrogenase [NADP], mitochondrial
Dguok	Q9QX60-2	0.656	0.0105	0.00553	TRUE	TRUE	FALSE	0	Deoxyguanosine kinase, mitochondrial
Rmnd1	Q8CI78	0.655	0.0126	0.0085	TRUE	TRUE	FALSE	0	Required for meiotic nuclear division protein 1 homolog
Pecr	Q99MZ7	0.654	0.0287	0.044	TRUE	TRUE	FALSE	0	Peroxisomal trans-2-enoyl-CoA reductase
Vwa8	Q8CC88	0.652	0.0112	0.00639	TRUE	TRUE	FALSE	0	von Willebrand factor A domain-containing protein 8
Rab7a	P51150	0.651	0.00794	0.00267	TRUE	TRUE	FALSE	0	Ras-related protein Rab-7a
Rdh14	Q9ERI6	0.651	0.0149	0.0125	TRUE	TRUE	FALSE	0	Retinol dehydrogenase 14
Sidt2	Q8CIF6	0.651	0.0113	0.00657	TRUE	TRUE	FALSE	0	SID1 transmembrane family member 2
Nt5dc3	Q3UHB1	0.65	0.0302	0.0479	TRUE	TRUE	FALSE	0	5-nucleotidase domain-containing protein 3
Cpt2	P52825	0.649	0.00976	0.00461	TRUE	TRUE	FALSE	0	Carnitine O-palmitoyltransferase 2, mitochondrial
Gpd2	Q64521	0.648	0.00875	0.00347	TRUE	TRUE	FALSE	0	Glycerol-3-phosphate dehydrogenase, mitochondrial
Syngr2	O55101	0.648	0.0141	0.011	TRUE	TRUE	FALSE	0	Synaptogyrin-2
Ptprj	Q64455	0.645	0.028	0.0423	TRUE	TRUE	FALSE	0	Receptor-type tyrosine-protein phosphatase eta
H2-K1	P01901	0.644	0.0176	0.0177	TRUE	TRUE	FALSE	0	H-2 class I histocompatibility antigen, K-B alpha chain
Rmdn3	Q3UJU9	0.644	0.028	0.0422	TRUE	TRUE	FALSE	0	Regulator of microtubule dynamics protein 3
Arf5	P84084	0.64	0.0296	0.0463	TRUE	TRUE	FALSE	0	ADP-ribosylation factor 5
Npc1l1	Q6T3U4	0.64	0.00885	0.00359	TRUE	TRUE	FALSE	0	Niemann-Pick C1-like protein 1
Scarb2	O35114	0.64	0.0244	0.0335	TRUE	TRUE	FALSE	0	Lysosome membrane protein 2
Sypl1	O09117-2	0.64	0.0301	0.0476	TRUE	TRUE	FALSE	0	Synaptophysin-like protein 1
Ccdc22	Q9JIG7	0.639	0.023	0.0303	TRUE	TRUE	FALSE	0	Coiled-coil domain-containing protein 22
Commd10	Q8JZY2	0.639	0.0271	0.04	TRUE	TRUE	FALSE	0	COMM domain-containing protein 10
Sntb2	Q61235	0.639	0.0138	0.0105	TRUE	TRUE	FALSE	0	Beta-2-syntrophin
Pcca	Q91ZA3	0.638	0.00942	0.00421	TRUE	TRUE	FALSE	0	Propionyl-CoA carboxylase alpha chain, mitochondrial
Rmdn1	Q9DCV4	0.638	0.0142	0.0112	TRUE	TRUE	FALSE	0	Regulator of microtubule dynamics protein 1
Acadvl	P50544	0.637	0.0247	0.0343	TRUE	TRUE	FALSE	0	Very long-chain specific acyl-CoA dehydrogenase, mitochondrial
Smpd2	O70572	0.637	0.0172	0.0169	TRUE	TRUE	FALSE	0	Sphingomyelin phosphodiesterase 2
Suclg1	Q9WUM5	0.637	0.0193	0.0216	TRUE	TRUE	FALSE	0	Succinyl-CoA ligase [ADP/GDP-forming] subunit alpha, mitochondrial
Abca3	Q8R420	0.636	0.0281	0.0426	TRUE	TRUE	FALSE	0	ATP-binding cassette sub-family A member 3
Slc43a2	Q8CGA3	0.635	0.0103	0.00527	TRUE	TRUE	FALSE	0	Large neutral amino acids transporter small subunit 4
Crtap	Q9CYD3	0.634	0.0271	0.04	TRUE	TRUE	FALSE	0	Cartilage-associated protein
Acadm	P45952	0.633	0.0164	0.0154	TRUE	TRUE	FALSE	0	Medium-chain specific acyl-CoA dehydrogenase, mitochondrial
Ccl5	P30882	0.631	0.0153	0.0132	TRUE	TRUE	FALSE	0	C-C motif chemokine 5
Tk2	Q9R088	0.631	0.0255	0.0362	TRUE	TRUE	FALSE	0	Thymidine kinase 2, mitochondrial
Mtch1	Q791T5-2	0.629	0.0177	0.018	TRUE	TRUE	FALSE	0	Mitochondrial carrier homolog 1
Tmem143	Q8VD26-2	0.629	0.0136	0.0102	TRUE	TRUE	FALSE	0	Transmembrane protein 143
Sfxn1	Q99JR1	0.628	0.0159	0.0145	TRUE	TRUE	FALSE	0	Sideroflexin-1
Trmt10c	Q3UFY8	0.628	0.0127	0.00873	TRUE	TRUE	FALSE	0	Mitochondrial ribonuclease P protein 1
Nmnat3	Q99JR6	0.627	0.0245	0.0338	TRUE	TRUE	FALSE	0	Nicotinamide/nicotinic acid mononucleotide adenylyltransferase 3
Txnrd2	Q9JLT4-2	0.626	0.0143	0.0113	TRUE	TRUE	FALSE	0	Thioredoxin reductase 2, mitochondrial
Anpep	P97449	0.624	0.0145	0.0118	TRUE	TRUE	FALSE	0	Aminopeptidase N
Cd38	P56528	0.624	0.0282	0.0427	TRUE	TRUE	FALSE	0	ADP-ribosyl cyclase/cyclic ADP-ribose hydrolase 1
Fam91a1	Q3UVG3	0.624	0.0167	0.0159	TRUE	TRUE	FALSE	0	Protein FAM91A1
Lrpap1	P55302	0.623	0.0251	0.0351	TRUE	TRUE	FALSE	0	Alpha-2-macroglobulin receptor-associated protein
Uqcrc2	Q9DB77	0.623	0.011	0.00624	TRUE	TRUE	FALSE	0	Cytochrome b-c1 complex subunit 2, mitochondrial
Wdr11	Q8K1X1	0.623	0.0137	0.0104	TRUE	TRUE	FALSE	0	WD repeat-containing protein 11
Nudt19	P11930	0.621	0.0304	0.0483	TRUE	TRUE	FALSE	0	Nucleoside diphosphate-linked moiety X motif 19, mitochondrial
Rdh13	Q8CEE7	0.621	0.0185	0.0195	TRUE	TRUE	FALSE	0	Retinol dehydrogenase 13
Hmgcl	P38060	0.62	0.0176	0.0178	TRUE	TRUE	FALSE	0	Hydroxymethylglutaryl-CoA lyase, mitochondrial
Mrpl41	Q9CQN7	0.619	0.0276	0.0413	TRUE	TRUE	FALSE	0	39S ribosomal protein L41, mitochondrial
Snd1	Q78PY7	0.618	0.0169	0.0164	TRUE	TRUE	FALSE	0	Staphylococcal nuclease domain-containing protein 1
Colgalt1	Q8K297	0.617	0.0117	0.00717	TRUE	TRUE	FALSE	0	Procollagen galactosyltransferase 1
Irg1	P54987	0.617	0.0231	0.0304	TRUE	TRUE	FALSE	0	Cis-aconitate decarboxylase
Ptgs1	P22437	0.617	0.0162	0.0151	TRUE	TRUE	FALSE	0	Prostaglandin G/H synthase 1
Sorl1	O88307	0.616	0.0197	0.0224	TRUE	TRUE	FALSE	0	Sortilin-related receptor
Hsd17b4	P51660	0.614	0.0183	0.0193	TRUE	TRUE	FALSE	0	Peroxisomal multifunctional enzyme type 2;(3R)-hydroxyacyl-CoA dehydrogenase;Enoyl-CoA hydratase 2
Exoc5	Q3TPX4	0.613	0.0287	0.044	TRUE	TRUE	FALSE	0	Exocyst complex component 5
Hm13.1	Q9D8V0-4	0.608	0.0211	0.0257	TRUE	TRUE	FALSE	0	Minor histocompatibility antigen H13
Ppap2c	Q9DAX2	0.608	0.0247	0.0342	TRUE	TRUE	FALSE	0	Lipid phosphate phosphohydrolase 2
Golga7	Q91W53	0.607	0.0249	0.0347	TRUE	TRUE	FALSE	0	Golgin subfamily A member 7
Acad8	Q9D7B6	0.606	0.0136	0.0102	TRUE	TRUE	FALSE	0	Isobutyryl-CoA dehydrogenase, mitochondrial
FRRS1	Q8K385	0.605	0.0309	0.0494	TRUE	TRUE	FALSE	0	Ferric-chelate reductase 1
Mipep	A6H611	0.601	0.0199	0.0228	TRUE	TRUE	FALSE	0	Mitochondrial intermediate peptidase
Dlst	Q9D2G2	0.6	0.0147	0.012	TRUE	TRUE	FALSE	0	Dihydrolipoyllysine-residue succinyltransferase component of 2-oxoglutarate dehydrogenase complex, mitochondrial
Tex2	Q6ZPJ0	0.6	0.0278	0.0418	TRUE	TRUE	FALSE	0	Testis-expressed sequence 2 protein
Eif6	O55135	0.599	0.0111	0.00636	TRUE	TRUE	FALSE	0	Eukaryotic translation initiation factor 6
Gnpat	P98192	0.599	0.0134	0.00992	TRUE	TRUE	FALSE	0	Dihydroxyacetone phosphate acyltransferase
Preb	Q9WUQ2	0.599	0.0154	0.0134	TRUE	TRUE	FALSE	0	Prolactin regulatory element-binding protein
Pycr2	Q922Q4	0.599	0.0236	0.0316	TRUE	TRUE	FALSE	0	Pyrroline-5-carboxylate reductase 2
B3GNT2	Q9Z222	0.598	0.0222	0.0284	TRUE	TRUE	FALSE	0	N-acetyllactosaminide beta-1,3-N-acetylglucosaminyltransferase 2
Myadm	O35682	0.598	0.0306	0.0489	TRUE	TRUE	FALSE	0	Myeloid-associated differentiation marker
Derl2	Q8BNI4	0.597	0.0303	0.048	TRUE	TRUE	FALSE	0	Derlin-2
Arl8b	Q9CQW2	0.596	0.0206	0.0246	TRUE	TRUE	FALSE	0	ADP-ribosylation factor-like protein 8B
Ict1	Q8R035-2	0.596	0.0301	0.0476	TRUE	TRUE	FALSE	0	Peptidyl-tRNA hydrolase ICT1, mitochondrial
Stx3	Q64704-2	0.594	0.0159	0.0144	TRUE	TRUE	FALSE	0	Syntaxin-3
Dnajc5	P60904	0.593	0.0171	0.0168	TRUE	TRUE	FALSE	0	DnaJ homolog subfamily C member 5
Sco2	Q8VCL2	0.593	0.0302	0.0477	TRUE	TRUE	FALSE	0	Protein SCO2 homolog, mitochondrial
Gna13	P27601	0.592	0.0214	0.0264	TRUE	TRUE	FALSE	0	Guanine nucleotide-binding protein subunit alpha-13
Rhog	P84096	0.592	0.0176	0.0176	TRUE	TRUE	FALSE	0	Rho-related GTP-binding protein RhoG
Gnai2	P08752	0.591	0.021	0.0255	TRUE	TRUE	FALSE	0	Guanine nucleotide-binding protein G(i) subunit alpha-2
Kctd13	Q8BGV7	0.59	0.0126	0.00847	TRUE	TRUE	FALSE	0	BTB/POZ domain-containing adapter for CUL3-mediated RhoA degradation protein 1
Dgat1	Q9Z2A7	0.587	0.0276	0.0414	TRUE	TRUE	FALSE	0	Diacylglycerol O-acyltransferase 1
Gnai3	Q9DC51	0.584	0.0228	0.0297	TRUE	TRUE	FALSE	0	Guanine nucleotide-binding protein G(k) subunit alpha
Por	P37040	0.584	0.0223	0.0285	TRUE	TRUE	FALSE	0	NADPH--cytochrome P450 reductase
Myof	Q69ZN7	0.581	0.0152	0.013	TRUE	TRUE	FALSE	0	Myoferlin
Ahcyl1	Q80SW1	0.58	0.025	0.035	TRUE	TRUE	FALSE	0	Putative adenosylhomocysteinase 2
Grsf1	Q8C5Q4	0.578	0.0304	0.0483	TRUE	TRUE	FALSE	0	G-rich sequence factor 1
Slc17a5	Q8BN82-2	0.578	0.0179	0.0183	TRUE	TRUE	FALSE	0	Sialin
Coq7	P97478	0.576	0.022	0.0278	TRUE	TRUE	FALSE	0	5-demethoxyubiquinone hydroxylase, mitochondrial
Tyk2	Q9R117	0.576	0.0295	0.0461	TRUE	TRUE	FALSE	0	Non-receptor tyrosine-protein kinase TYK2
Ddx42	Q810A7	0.575	0.0244	0.0335	TRUE	TRUE	FALSE	0	ATP-dependent RNA helicase DDX42
Fam213a	Q9CYH2	0.574	0.0194	0.0217	TRUE	TRUE	FALSE	0	Redox-regulatory protein FAM213A
Fis1	Q9CQ92	0.574	0.0134	0.00981	TRUE	TRUE	FALSE	0	Mitochondrial fission 1 protein
Nipsnap1	O55125	0.574	0.0261	0.0377	TRUE	TRUE	FALSE	0	Protein NipSnap homolog 1
Itga4	Q00651	0.573	0.019	0.0209	TRUE	TRUE	FALSE	0	Integrin alpha-4
Sptlc1	O35704	0.573	0.0149	0.0125	TRUE	TRUE	FALSE	0	Serine palmitoyltransferase 1
Abcb7	Q61102	0.571	0.0279	0.0421	TRUE	TRUE	FALSE	0	ATP-binding cassette sub-family B member 7, mitochondrial
Gnb2	P62880	0.571	0.0191	0.0209	TRUE	TRUE	FALSE	0	Guanine nucleotide-binding protein G(I)/G(S)/G(T) subunit beta-2
H2-D1	P01899	0.571	0.0298	0.0467	TRUE	TRUE	FALSE	0	H-2 class I histocompatibility antigen, D-B alpha chain
Vps13c	Q8BX70-3	0.571	0.0198	0.0225	TRUE	TRUE	FALSE	0	Vacuolar protein sorting-associated protein 13C
Fam63a	Q76LS9-2	0.568	0.0289	0.0446	TRUE	TRUE	FALSE	0	Protein FAM63A
Pmpca	Q9DC61	0.568	0.0151	0.0129	TRUE	TRUE	FALSE	0	Mitochondrial-processing peptidase subunit alpha
Spg11	Q3UHA3	0.568	0.0203	0.0239	TRUE	TRUE	FALSE	0	Spatacsin
Agps	Q8C0I1	0.567	0.0223	0.0285	TRUE	TRUE	FALSE	0	Alkyldihydroxyacetonephosphate synthase, peroxisomal
Nme1	P15532	0.567	0.0297	0.0465	TRUE	TRUE	FALSE	0	Nucleoside diphosphate kinase A
Uqcrc1	Q9CZ13	0.565	0.0158	0.0143	TRUE	TRUE	FALSE	0	Cytochrome b-c1 complex subunit 1, mitochondrial
Nlrp3	Q8R4B8	0.564	0.0178	0.0181	TRUE	TRUE	FALSE	0	NACHT, LRR and PYD domains-containing protein 3
C5ar1	P30993	0.563	0.0146	0.0119	TRUE	TRUE	FALSE	0	C5a anaphylatoxin chemotactic receptor 1
Mrpl35	Q9CQL6	0.563	0.0303	0.048	TRUE	TRUE	FALSE	0	39S ribosomal protein L35, mitochondrial
Actr1b	Q8R5C5	0.562	0.0217	0.0271	TRUE	TRUE	FALSE	0	Beta-centractin
Nit1	Q8VDK1-2	0.561	0.0211	0.0257	TRUE	TRUE	FALSE	0	Nitrilase homolog 1
Rpusd4	Q9CWX4	0.561	0.0272	0.0402	TRUE	TRUE	FALSE	0	RNA pseudouridylate synthase domain-containing protein 4
Uso1	Q9Z1Z0	0.561	0.0301	0.0477	TRUE	TRUE	FALSE	0	General vesicular transport factor p115
Camlg	P49070	0.56	0.0286	0.0437	TRUE	TRUE	FALSE	0	Calcium signal-modulating cyclophilin ligand
Dlat	Q8BMF4	0.559	0.0192	0.0211	TRUE	TRUE	FALSE	0	Dihydrolipoyllysine-residue acetyltransferase component of pyruvate dehydrogenase complex, mitochondrial
Hibadh	Q99L13	0.559	0.023	0.03	TRUE	TRUE	FALSE	0	3-hydroxyisobutyrate dehydrogenase, mitochondrial
Bcs1l	Q9CZP5	0.558	0.0183	0.0193	TRUE	TRUE	FALSE	0	Mitochondrial chaperone BCS1
P2rx4	Q9JJX6-3	0.557	0.0148	0.0123	TRUE	TRUE	FALSE	0	P2X purinoceptor 4
Acad9	Q8JZN5	0.556	0.0176	0.0177	TRUE	TRUE	FALSE	0	Acyl-CoA dehydrogenase family member 9, mitochondrial
Lsg1	Q3UM18	0.554	0.0198	0.0225	TRUE	TRUE	FALSE	0	Large subunit GTPase 1 homolog
Ptpra	P18052-2	0.552	0.0178	0.0182	TRUE	TRUE	FALSE	0	Receptor-type tyrosine-protein phosphatase alpha
Pi4k2b	Q8CBQ5	0.551	0.0301	0.0474	TRUE	TRUE	FALSE	0	Phosphatidylinositol 4-kinase type 2-beta
Pnpla7	A2AJ88-2	0.548	0.0276	0.0413	TRUE	TRUE	FALSE	0	Patatin-like phospholipase domain-containing protein 7
Rab1A	P62821	0.548	0.0245	0.0338	TRUE	TRUE	FALSE	0	Ras-related protein Rab-1A
Bckdha	P50136	0.547	0.0255	0.0361	TRUE	TRUE	FALSE	0	2-oxoisovalerate dehydrogenase subunit alpha, mitochondrial
Ghdc	Q99J23	0.545	0.0241	0.0328	TRUE	TRUE	FALSE	0	GH3 domain-containing protein
Adpgk	Q8VDL4-3	0.542	0.0258	0.0369	TRUE	TRUE	FALSE	0	ADP-dependent glucokinase
Trpm7	Q923J1	0.541	0.0237	0.0318	TRUE	TRUE	FALSE	0	Transient receptor potential cation channel subfamily M member 7
Ak3	Q9WTP7	0.54	0.0252	0.0354	TRUE	TRUE	FALSE	0	GTP:AMP phosphotransferase AK3, mitochondrial
Letmd1	Q924L1-2	0.54	0.0302	0.0477	TRUE	TRUE	FALSE	0	LETM1 domain-containing protein 1
Pcyox1	Q9CQF9	0.539	0.0274	0.0409	TRUE	TRUE	FALSE	0	Prenylcysteine oxidase
Tm9sf4	Q8BH24	0.538	0.0263	0.0381	TRUE	TRUE	FALSE	0	Transmembrane 9 superfamily member 4
Lman1	Q9D0F3	0.537	0.0307	0.049	TRUE	TRUE	FALSE	0	Protein ERGIC-53
Lrrc8c	Q8R502	0.537	0.0225	0.0289	TRUE	TRUE	FALSE	0	Volume-regulated anion channel subunit LRRC8C
Mrm1	Q99J25	0.534	0.0226	0.0292	TRUE	TRUE	FALSE	0	rRNA methyltransferase 1, mitochondrial
Ogdh	Q60597	0.534	0.022	0.0278	TRUE	TRUE	FALSE	0	2-oxoglutarate dehydrogenase, mitochondrial
Atp5f1	Q9CQQ7	0.53	0.0215	0.0266	TRUE	TRUE	FALSE	0	ATP synthase F(0) complex subunit B1, mitochondrial
Aldh4a1	Q8CHT0	0.529	0.03	0.0472	TRUE	TRUE	FALSE	0	Delta-1-pyrroline-5-carboxylate dehydrogenase, mitochondrial
Atp11c	Q9QZW0-2	0.529	0.0273	0.0405	TRUE	TRUE	FALSE	0	Phospholipid-transporting ATPase 11C
Glud1	P26443	0.528	0.0233	0.0308	TRUE	TRUE	FALSE	0	Glutamate dehydrogenase 1, mitochondrial
Abca7	Q91V24	0.525	0.0242	0.033	TRUE	TRUE	FALSE	0	ATP-binding cassette sub-family A member 7
Aco2	Q99KI0	0.525	0.0263	0.0381	TRUE	TRUE	FALSE	0	Aconitate hydratase, mitochondrial
Chp1	P61022	0.525	0.026	0.0374	TRUE	TRUE	FALSE	0	Calcineurin B homologous protein 1
Tmem214	Q8BM55	0.523	0.025	0.0349	TRUE	TRUE	FALSE	0	Transmembrane protein 214
Mtco2	P00405	0.518	0.0229	0.0299	TRUE	TRUE	FALSE	0	Cytochrome c oxidase subunit 2
Hadhb	Q99JY0	0.515	0.0218	0.0274	TRUE	TRUE	FALSE	0	Trifunctional enzyme subunit beta, mitochondrial;3-ketoacyl-CoA thiolase
Prkcd	P28867	0.515	0.0311	0.0499	TRUE	TRUE	FALSE	0	Protein kinase C delta type;Protein kinase C delta type regulatory subunit;Protein kinase C delta type catalytic subunit
Fgd4	Q91ZT5	0.514	0.0305	0.0485	TRUE	TRUE	FALSE	0	FYVE, RhoGEF and PH domain-containing protein 4
Hsd17b12	O70503	0.514	0.0279	0.042	TRUE	TRUE	FALSE	0	Very-long-chain 3-oxoacyl-CoA reductase
Ppox	P51175	0.513	0.0288	0.0442	TRUE	TRUE	FALSE	0	Protoporphyrinogen oxidase
Lrpprc	Q6PB66	0.51	0.0266	0.0389	TRUE	TRUE	FALSE	0	Leucine-rich PPR motif-containing protein, mitochondrial
Oxct1	Q9D0K2	0.51	0.0254	0.0359	TRUE	TRUE	FALSE	0	Succinyl-CoA:3-ketoacid coenzyme A transferase 1, mitochondrial
Rhot1	Q8BG51-4	0.508	0.0249	0.0348	TRUE	TRUE	FALSE	0	Mitochondrial Rho GTPase 1
Slc2a8	Q9JIF3	0.505	0.0239	0.0323	TRUE	TRUE	FALSE	0	Solute carrier family 2, facilitated glucose transporter member 8
Ca5b	Q9QZA0	-0.558	0.0263	0.0381	TRUE	TRUE	FALSE	0	Carbonic anhydrase 5B, mitochondrial
Sdc4	O35988	-0.561	0.0282	0.0428	TRUE	TRUE	FALSE	0	Syndecan-4
Zc3h12d	Q8BIY3	-0.596	0.0207	0.0247	TRUE	TRUE	FALSE	0	Probable ribonuclease ZC3H12D
Il4r	P16382	-0.635	0.0202	0.0235	TRUE	TRUE	FALSE	0	Interleukin-4 receptor subunit alpha;Soluble interleukin-4 receptor subunit alpha
Stmn1	P54227	-0.699	0.0171	0.0168	TRUE	TRUE	FALSE	0	Stathmin
Hmga2	P52927	-0.709	0.00898	0.00373	TRUE	TRUE	FALSE	0	High mobility group protein HMGI-C
C1qb	P14106	-0.72	0.0202	0.0235	TRUE	TRUE	FALSE	0	Complement C1q subcomponent subunit B
Hmgb3	O54879	-0.751	0.0117	0.00722	TRUE	TRUE	FALSE	0	High mobility group protein B3
Pltp	P55065	-0.758	0.00745	0.00222	TRUE	TRUE	FALSE	0	Phospholipid transfer protein
Alox5	P48999	-0.775	0.00889	0.00362	TRUE	TRUE	FALSE	0	Arachidonate 5-lipoxygenase
Ccr5	P51682	-0.782	0.0173	0.0171	TRUE	TRUE	FALSE	0	C-C chemokine receptor type 5
Upp1	P52624	-0.895	0.00782	0.00256	TRUE	TRUE	FALSE	0	Uridine phosphorylase 1
Aldh1l2	Q8K009	-0.919	0.00189	1.26e-05	TRUE	TRUE	FALSE	0	Mitochondrial 10-formyltetrahydrofolate dehydrogenase
Galnt3	P70419	-0.992	0.0029	8.37e-05	TRUE	TRUE	FALSE	0	Polypeptide N-acetylgalactosaminyltransferase 3
Smpdl3b	P58242	-1.03	0.00591	0.0011	TRUE	TRUE	FALSE	0	Acid sphingomyelinase-like phosphodiesterase 3b
Spn	P15702	-1.14	0.00048	2.44e-09	TRUE	TRUE	FALSE	0	Leukosialin
F11r	O88792	-1.26	0.00817	0.00288	TRUE	TRUE	FALSE	0	Junctional adhesion molecule A
Keap1	Q9Z2X8	-1.43	0.00406	0.000312	TRUE	TRUE	FALSE	0	Kelch-like ECH-associated protein 1
Nes	Q6P5H2	-1.45	0.00524	0.00075	TRUE	TRUE	FALSE	0	Nestin
Pls3	Q99K51	-1.86	0.000233	5.35e-12	TRUE	TRUE	FALSE	0	Plastin-3
Kiaa1522	A2A7S8	-2.11	0.0131	0.00937	TRUE	TRUE	FALSE	0	Uncharacterized protein KIAA1522
