# Supplementary material for: Nrf2 activation reprograms macrophage intermediary metabolism and suppresses the type I interferon response
Source: iScience. 2022 Jan 30;25(2):103827. doi: 10.1016/j.isci.2022.103827 (PMC8844662; doi:10.1016/j.isci.2022.103827)
Supplement: Table S8. Metabolomics_WT_Nrf2-KO_Keap1-KD_with_or_without_LPS, related to Figure S2 [file mmc9.xlsx]

## Sheet: SSF
	SAMPLE SUBMISSION FORM
	Name of User/Name of PI or budget holder (if different from user)	Dylan Ryan (Prof. Luke O'Neill) on behalf of Prof. Albena Dinkova-kostova and Dr. Elena Knatko
	Lab/Institution	Trinity College Dublin
	Date	2019-08-19
	Please enclose a printed copy of your sample submission form with your samples, and alert Dr. Sofia Costa by email (ash51@mrc-cu.cam.ac.uk) to inform that the samples have been shipped.
	Please send a copy of the sample sumission form to Sofia Costa.
	Return samples? NO
	Project name	LC-MS analysis: metabolome in WT, Nrf2-KO and KEAP1-KO macrophages
	Aim of project and proposed experimental design	To determine if the metabolome is altered in WT, Nrf2-KO and KEAP1-KO macrophages in resting macrophages and in macrophages stimulated with LPS(24 h, 100 ng/mL)
	Nature of project	Wild-type vs two-different mutant genotypes
	Total number of samples	90	Number of biological replicates per sample:	3 biological replicates
	Type of analysis	Untargeted but very interested in Krebs cycle metabolites and other metabolites involved in Oxidative phosphorylation
	Should the analysis focus on specific metabolites or classes of metabolite? If so, please specify.	Untargeted but polar metabolites of particular interest
	Are there specific small molecules/metabolites that should be quantified?	Yes - Krebs cycle metabolites
	Extraction method used	Extracted in 50% meOH, 30% acetonitrile in H2O with 100 ug/mL HEPES.
	Vial Indentifier (ExperimentCode_NUMBER) - Identifier should be short and unique. Number should be 3 digits.	Sample Group Name (e.g. control, treatment, timepoint 1, 2, 3, wild-type, mutant, diseased, healthy)	Matrix	Volume (µL)	special considerations
	WTC1	Wildtype Control	Macrophage	~500
	WTC2	Wildtype Control	Macrophage	~500
	WTC3	Wildtype Control	Macrophage	~500
	WTC4	Wildtype Control	Macrophage	~500
	WTC5	Wildtype Control	Macrophage	~500
	WTL1	Wildtype LPS	Macrophage	~500
	WTL2	Wildype LPS	Macrophage	~500
	WTL3	Wildtype LPS	Macrophage	~500
	WTL4	Wildtype LPS	Macrophage	~500
	WTL5	Wildtype LPS	Macrophage	~500
	WT2C1	Wildtype Control	Macrophage	~500
	WT2C2	Wildtype Control	Macrophage	~500
	WT2C3	Wildtype Control	Macrophage	~500
	WT2C4	Wildtype Control	Macrophage	~500
	WT2C5	Wildtype Control	Macrophage	~500
	WT2L1	Wildtype LPS	Macrophage	~500
	WT2L2	Wildype LPS	Macrophage	~500
	WT2L3	Wildtype LPS	Macrophage	~500
	WT2L4	Wildtype LPS	Macrophage	~500
	WT2L5	Wildtype LPS	Macrophage	~500
	WT3C1	Wildtype Control	Macrophage	~500
	WT3C2	Wildtype Control	Macrophage	~500
	WT3C3	Wildtype Control	Macrophage	~500
	WT3C4	Wildtype Control	Macrophage	~500
	WT3C5	Wildtype Control	Macrophage	~500
	WT3L1	Wildtype LPS	Macrophage	~500
	WT3L2	Wildype LPS	Macrophage	~500
	WT3L3	Wildtype LPS	Macrophage	~500
	WT3L4	Wildtype LPS	Macrophage	~500
	WT3L5	Wildtype LPS	Macrophage	~500
	NOC1	Nrf2 KO Control	Macrophage	~500
	NOC2	Nrf2 KO Control	Macrophage	~500
	NOC3	Nrf2 KO Control	Macrophage	~500
	NOC4	Nrf2 KO Control	Macrophage	~500
	NOC5	Nrf2 KO Control	Macrophage	~500
	NOL1	Nrf2 KO LPS	Macrophage	~500
	NOL2	Nrf2 KO LPS	Macrophage	~500
	NOL3	Nrf2 KO LPS	Macrophage	~500
	NOL4	Nrf2 KO LPS	Macrophage	~500
	NOL5	Nrf2 KO LPS	Macrophage	~500
	NO2C1	Nrf2 KO Control	Macrophage	~500
	NO2C2	Nrf2 KO Control	Macrophage	~500
	NO2C3	Nrf2 KO Control	Macrophage	~500
	NO2C4	Nrf2 KO Control	Macrophage	~500
	NO2C5	Nrf2 KO Control	Macrophage	~500
	NO2L1	Nrf2 KO LPS	Macrophage	~500
	NO2L2	Nrf2 KO LPS	Macrophage	~500
	NO2L3	Nrf2 KO LPS	Macrophage	~500
	NO2L4	Nrf2 KO LPS	Macrophage	~500
	NO2L5	Nrf2 KO LPS	Macrophage	~500
	NO3C1	Nrf2 KO Control	Macrophage	~500
	NO3C2	Nrf2 KO Control	Macrophage	~500
	NO3C3	Nrf2 KO Control	Macrophage	~500
	NO3C4	Nrf2 KO Control	Macrophage	~500
	NO3C5	Nrf2 KO Control	Macrophage	~500
	NO3L1	Nrf2 KO LPS	Macrophage	~500
	NO3L2	Nrf2 KO LPS	Macrophage	~500
	NO3L3	Nrf2 KO LPS	Macrophage	~500
	NO3L4	Nrf2 KO LPS	Macrophage	~500
	NO3L5	Nrf2 KO LPS	Macrophage	~500
	KDC1	Keap1 KO Control	Macrophage	~500
	KDC2	Keap1 KO Control	Macrophage	~500
	KDC3	Keap1 KO Control	Macrophage	~500
	KDC4	Keap1 KO Control	Macrophage	~500
	KDC5	Keap1 KO Control	Macrophage	~500
	KDL1	Keap1 KO LPS	Macrophage	~500
	KDL2	Keap1 KO LPS	Macrophage	~500
	KDL3	Keap1 KO LPS	Macrophage	~500
	KDL4	Keap1 KO LPS	Macrophage	~500
	KDL5	Keap1 KO LPS	Macrophage	~500
	KD2C1	Keap1 KO Control	Macrophage	~500
	KD2C2	Keap1 KO Control	Macrophage	~500
	KD2C3	Keap1 KO Control	Macrophage	~500
	KD2C4	Keap1 KO Control	Macrophage	~500
	KD2C5	Keap1 KO Control	Macrophage	~500
	KD2L1	Keap1 KO LPS	Macrophage	~500
	KD2L2	Keap1 KO LPS	Macrophage	~500
	KD2L3	Keap1 KO LPS	Macrophage	~500
	KD2L4	Keap1 KO LPS	Macrophage	~500
	KD2L5	Keap1 KO LPS	Macrophage	~500
	KD3C1	Keap1 KO Control	Macrophage	~500
	KD3C2	Keap1 KO Control	Macrophage	~500
	KD3C3	Keap1 KO Control	Macrophage	~500
	KD3C4	Keap1 KO Control	Macrophage	~500
	KD3C5	Keap1 KO Control	Macrophage	~500
	KD3L1	Keap1 KO LPS	Macrophage	~500
	KD3L2	Keap1 KO LPS	Macrophage	~500
	KD3L3	Keap1 KO LPS	Macrophage	~500
	KD3L4	Keap1 KO LPS	Macrophage	~500
	KD3L5	Keap1 KO LPS	Macrophage	~500
	Numbers 1 to 5 represent technical replicates

## Sheet: rawdata
	Code	Sample	2-hydroxyglutarate	2-ketoglutarate	4-guanidinobutanoate	acetylcarnitine C2	acetylcholine	aconitate	alanine	arginine	asparagine	aspartate	beta-alanine	betaine	butyrylcarnitine C4	carnitinamide	carnitine	carnosine	choline	citrulline	creatine	creatinine	cytosine	dimethylarginine	fumarate	glucose	glutamate	glutamine	glutathione	glutathione_pos	glycerol 3-phosphate	glycerophosphoethanolamine	glycerophosphorylcholine	glycine	guanidinoacetate	hexanoylcarnitine C6	histidine	hydroxyproline	hypotaurine	hypoxanthine	isovalerylcarnitine C5	itaconate	lactate	leucine	lysine	malate	methionine	methylmalonate	myo-inositol
KD2C1_190912001310	KD2C1	Keap1 KO Control	3.35209e+06	2.62518e+06	6.3319e+06	5.42534e+07	6.99544e+07	4.45892e+06	1.1911e+08	1.61901e+07	3.87674e+06	8.09826e+07	3.07913e+08	8.39056e+08	1.29457e+06	3.79875e+06	3.34531e+08	513336	9.68685e+08	8.96955e+06	6.10527e+09	1.09089e+08	793499	364669	758245	2.01731e+06	3.36534e+08	2.23726e+08	1.09275e+08	1.00659e+08	3.39115e+06	3.51718e+07	7.22079e+08	1.10829e+07	1.07617e+07	810123	9.53553e+07	61108.3	1.21535e+07	1.38818e+06	3.24673e+06	1.70912e+07	4.8735e+07	4.01401e+07	4.32821e+06	3.24239e+07	5.83612e+06	4.38614e+06	2.50683e+07
KD2C2	KD2C2	Keap1 KO Control	1.99587e+06	1.10726e+06	2.98468e+06	4.61453e+07	3.29674e+07	1.61445e+06	6.42745e+07	5.46385e+06	1.71401e+06	3.98785e+07	1.62611e+08	3.90121e+08	372355	2.02775e+06	1.56602e+08	143643	4.65527e+08	334990	2.94372e+09	3.09934e+07	187961	181901	451198	505239	2.00738e+08	1.34266e+08	5.92696e+07	4.9831e+07	1.70885e+06	1.82072e+07	3.82447e+08	5.91973e+06	3.84386e+06	420741	2.63243e+07	63206.9	6.29903e+06	558756	1.46836e+06	9.72537e+06	6.04007e+07	1.10212e+07	1.90977e+06	2.28621e+07	2.10534e+06	3.56377e+06	1.18046e+07
KD2C3	KD2C3	Keap1 KO Control	4.54494e+06	5.44327e+06	2.26376e+06	4.55214e+07	3.19933e+07	975495	1.41554e+08	8.41242e+06	589324	4.66721e+07	2.06216e+08	5.86716e+08	1.69716e+06	1.65736e+06	2.02345e+08	136729	4.22302e+08	1.99071e+06	3.83152e+09	4.03695e+07	204830	285412	2.01049e+06	1.13315e+06	1.89293e+08	1.73174e+08	1.04219e+08	8.41823e+07	1.43167e+06	2.2668e+07	4.79728e+08	1.80451e+07	4.90827e+06	393055	3.43328e+07	256230	7.0849e+06	429707	2.59926e+06	2.75347e+08	1.58597e+08	6.84148e+06	2.98051e+06	4.08665e+07	1.49122e+06	1.12921e+07	8.46965e+06
KD2C4	KD2C4	Keap1 KO Control	3.64638e+06	2.41944e+06	5.47672e+06	4.10616e+07	4.57206e+07	3.53297e+06	9.83001e+07	8.98971e+06	2.51179e+06	7.44784e+07	2.66838e+08	3.07988e+08	1.12855e+06	3.14836e+06	2.43547e+08	302057	8.66633e+08	581959	4.99499e+09	4.60703e+07	553964	513160	865523	1.14052e+06	2.55616e+08	1.80489e+08	1.1258e+08	9.94124e+07	3.87701e+06	2.57115e+07	6.21062e+08	8.50981e+06	6.51415e+06	1.00207e+06	4.83908e+07	106970	1.18742e+07	860852	2.46921e+06	3.43878e+07	9.69771e+07	2.12447e+07	3.37512e+06	3.6292e+07	3.61974e+06	5.19915e+06	1.19878e+07
KD2C5	KD2C5	Keap1 KO Control	2.16997e+06	1.401e+06	3.2047e+06	4.30358e+07	3.72611e+07	1.05344e+06	6.62853e+07	5.53133e+06	1.64581e+06	5.14174e+07	1.67965e+08	4.65355e+08	599079	1.34711e+06	2.01745e+08	135776	5.9111e+08	384318	3.34218e+09	2.42386e+07	153917	145526	681697	1.33216e+06	1.78025e+08	1.29756e+08	6.68829e+07	5.32538e+07	2.01328e+06	2.02999e+07	4.65972e+08	5.60244e+06	3.59756e+06	707061	2.5485e+07	0	6.65946e+06	591841	1.81625e+06	9.78905e+06	7.79479e+07	1.3538e+07	2.16889e+06	3.68765e+07	2.33596e+06	5.36324e+06	1.39086e+07
KD2L1	KD2L1	Keap1 KO LPS	7.57398e+06	8.4245e+06	4.02206e+06	6.53521e+07	3.65469e+07	675817	1.46854e+08	3.06911e+07	659841	2.96165e+07	1.96482e+08	1.01658e+09	1.60894e+06	1.97931e+06	1.73421e+08	182510	4.52808e+08	6.70681e+06	4.18866e+09	3.30297e+07	146346	1.12664e+06	1.68721e+06	670164	2.20852e+08	2.61345e+08	9.53544e+07	8.51586e+07	1.09053e+06	2.74507e+07	3.87406e+08	1.72832e+07	3.3558e+07	746012	4.43899e+07	641236	6.71811e+06	454989	3.47789e+06	4.2966e+08	1.63923e+08	7.65194e+06	1.40963e+07	5.81161e+07	1.74356e+06	5.03037e+06	5.0067e+06
KD2L2	KD2L2	Keap1 KO LPS	5.81674e+06	7.17026e+06	2.87712e+06	7.94807e+07	4.56517e+07	814940	1.91677e+08	3.71033e+07	561735	2.61388e+07	1.98813e+08	1.4645e+09	1.66248e+06	1.92865e+06	1.96065e+08	169642	4.6946e+08	8.94809e+06	5.09341e+09	4.005e+07	71827.6	1.11239e+06	1.35681e+06	5.79312e+06	1.55624e+08	3.01002e+08	9.44459e+07	7.48909e+07	1.03699e+06	2.54207e+07	4.97517e+08	1.8483e+07	3.67774e+07	548863	4.18939e+07	863866	7.14664e+06	366553	3.53695e+06	4.15665e+08	1.89215e+08	1.14112e+07	1.28541e+07	4.06804e+07	2.42836e+06	5.69679e+06	8.14507e+06
KD2L3	KD2L3	Keap1 KO LPS	6.36606e+06	8.8519e+06	3.2712e+06	5.85585e+07	3.69398e+07	793366	1.21219e+08	3.55348e+07	634327	3.09769e+07	1.85399e+08	5.99953e+08	1.80728e+06	1.96559e+06	1.75674e+08	201219	4.33535e+08	3.59448e+06	4.12193e+09	7.36266e+07	130864	1.39897e+06	1.01062e+06	1.54223e+06	2.04604e+08	1.87567e+08	9.55443e+07	8.22998e+07	692693	2.50346e+07	2.74974e+08	1.80245e+07	2.89262e+07	574931	4.39072e+07	422466	6.09847e+06	283990	3.75298e+06	4.32106e+08	1.57822e+08	8.43449e+06	1.36319e+07	3.77283e+07	1.98618e+06	3.82013e+06	3.85474e+06
KD2L4	KD2L4	Keap1 KO LPS	4.77211e+06	7.34683e+06	2.3754e+06	7.56617e+07	3.82613e+07	731737	1.37484e+08	3.303e+07	467999	2.71379e+07	1.90203e+08	8.03939e+08	1.36352e+06	2.322e+06	1.65565e+08	366522	4.38217e+08	5.33944e+06	4.28076e+09	8.9989e+07	313526	1.4806e+06	1.14645e+06	2.10937e+06	1.78106e+08	2.15046e+08	9.05988e+07	8.0817e+07	749089	2.99605e+07	3.00398e+08	1.54147e+07	3.45265e+07	736017	3.93236e+07	533135	6.5811e+06	626746	3.50534e+06	3.83998e+08	1.48218e+08	1.10564e+07	1.38844e+07	3.12023e+07	1.73167e+06	3.43064e+06	4.73398e+06
KD2L5	KD2L5	Keap1 KO LPS	5.71227e+06	8.04078e+06	3.81373e+06	6.87371e+07	2.89057e+07	824121	1.34175e+08	3.11265e+07	498820	2.85654e+07	1.87844e+08	7.44121e+08	1.59224e+06	1.63911e+06	1.34933e+08	296997	4.28861e+08	3.43813e+06	4.60427e+09	5.27897e+07	112136	1.14969e+06	790332	884829	1.58363e+08	2.1223e+08	8.68243e+07	7.36317e+07	656634	2.43966e+07	3.18335e+08	1.38072e+07	3.02619e+07	972603	4.32736e+07	269063	6.67181e+06	615222	3.51296e+06	4.22454e+08	1.64046e+08	9.37753e+06	1.12704e+07	3.60322e+07	2.53955e+06	4.81572e+06	4.5612e+06
KD3C1_190911231731	KD3C1	Keap1 KO Control	2.46056e+06	2.59e+06	5.79733e+06	8.83753e+07	5.78148e+07	4.39904e+06	1.08865e+08	1.43088e+07	3.53597e+06	6.4328e+07	2.5319e+08	7.09055e+08	758912	3.59964e+06	1.91729e+08	483966	7.00446e+08	591168	4.64689e+09	6.767e+07	1.23192e+06	665319	571062	7.83597e+06	3.11321e+08	1.74412e+08	9.9547e+07	8.78515e+07	3.64398e+06	3.2662e+07	9.3256e+08	1.09048e+07	1.04453e+07	620683	6.30373e+07	60703.6	9.60725e+06	851002	2.63553e+06	2.42686e+07	8.42436e+07	3.63104e+07	4.54271e+06	2.97782e+07	7.2537e+06	6.66774e+06	1.80748e+07
KD3C2	KD3C2	Keap1 KO Control	1.67071e+06	1.70237e+06	3.07328e+06	8.13339e+07	3.81189e+07	2.59491e+06	7.58053e+07	1.05367e+07	2.34286e+06	4.54616e+07	1.91443e+08	3.59841e+08	502353	2.59059e+06	1.574e+08	262294	5.49257e+08	460841	2.95776e+09	4.71466e+07	712618	633461	484163	7.12771e+06	2.12584e+08	1.62477e+08	6.87409e+07	6.64706e+07	2.03453e+06	2.31648e+07	5.66137e+08	7.34059e+06	8.19037e+06	658677	4.20469e+07	136583	6.07352e+06	867019	1.55812e+06	1.85705e+07	6.80629e+07	2.19559e+07	3.49199e+06	1.94203e+07	4.76655e+06	5.26469e+06	1.16459e+07
KD3C3	KD3C3	Keap1 KO Control	1.88737e+06	1.28835e+06	3.33584e+06	6.31334e+07	3.37745e+07	2.13183e+06	7.4633e+07	7.4256e+06	1.96167e+06	4.38838e+07	1.67576e+08	3.20712e+08	605787	1.42706e+06	1.30813e+08	180185	4.90917e+08	286713	2.98026e+09	3.32277e+07	511066	375490	488070	7.54616e+06	1.83454e+08	1.08928e+08	6.51074e+07	5.61331e+07	2.35542e+06	2.08645e+07	5.06023e+08	5.97097e+06	5.47275e+06	464554	3.51687e+07	107704	6.46752e+06	552175	1.61615e+06	1.58397e+07	6.28454e+07	1.94089e+07	3.09332e+06	1.80128e+07	4.2322e+06	4.56503e+06	1.02821e+07
KD3C4	KD3C4	Keap1 KO Control	1.75623e+06	1.57415e+06	2.83631e+06	5.55403e+07	3.58748e+07	2.01613e+06	7.08429e+07	1.21398e+07	2.22635e+06	4.24765e+07	1.65903e+08	2.26962e+08	584911	2.00103e+06	1.52471e+08	170442	5.5982e+08	244050	2.77085e+09	4.9876e+07	656631	528333	454427	1.00191e+07	1.83391e+08	1.22017e+08	6.48345e+07	5.43843e+07	2.46011e+06	2.244e+07	4.6158e+08	5.62288e+06	6.87705e+06	621620	4.14402e+07	0	6.36766e+06	380434	1.58714e+06	1.56964e+07	7.48343e+07	2.31847e+07	3.74891e+06	2.00515e+07	5.1936e+06	4.17128e+06	7.26981e+06
KD3C5	KD3C5	Keap1 KO Control	1.59085e+06	890384	2.61302e+06	5.47039e+07	4.06799e+07	2.39354e+06	7.24932e+07	9.63049e+06	1.87239e+06	4.46325e+07	1.5868e+08	4.0701e+08	762606	1.71127e+06	1.25806e+08	110586	5.33945e+08	240555	2.70076e+09	3.97943e+07	531168	311621	480947	1.47494e+07	1.55253e+08	1.18744e+08	6.12142e+07	4.85007e+07	2.32151e+06	2.02772e+07	4.88817e+08	6.10114e+06	4.78076e+06	743938	3.29933e+07	299744	6.33443e+06	413631	1.70792e+06	1.53934e+07	9.63038e+07	2.64956e+07	3.72543e+06	1.76699e+07	5.63961e+06	4.93083e+06	1.27265e+07
KD3L1	KD3L1	Keap1 KO LPS	5.83096e+06	9.79547e+06	3.08737e+06	1.00289e+08	3.36992e+07	1.98879e+06	1.80659e+08	4.72621e+07	709271	2.23921e+07	2.17439e+08	1.19604e+09	1.53326e+06	1.88198e+06	1.19451e+08	388695	4.38401e+08	1.18733e+07	3.36285e+09	4.58352e+07	247910	1.76956e+06	2.3198e+06	2.51482e+07	1.70817e+08	3.48753e+08	1.01294e+08	8.03718e+07	1.53996e+06	3.71523e+07	4.63662e+08	2.15725e+07	5.16068e+07	703255	5.60078e+07	1.90339e+06	6.15718e+06	324900	3.59276e+06	5.32818e+08	5.20722e+08	3.30857e+07	1.85815e+07	5.22373e+07	8.76135e+06	3.99777e+06	6.05372e+06
KD3L2	KD3L2	Keap1 KO LPS	9.09563e+06	1.32928e+07	3.94957e+06	1.65987e+08	4.8376e+07	1.96536e+06	2.14804e+08	5.68358e+07	785093	2.53993e+07	2.332e+08	1.96971e+09	1.9302e+06	1.87323e+06	1.36938e+08	430470	5.27719e+08	2.19704e+07	3.84607e+09	3.5551e+07	294348	2.20078e+06	3.28642e+06	3.97491e+06	2.15059e+08	2.9111e+08	1.22532e+08	1.01431e+08	2.61189e+06	3.70881e+07	6.47118e+08	2.84441e+07	7.26616e+07	1.12343e+06	5.7523e+07	2.1477e+06	6.80734e+06	567295	3.97204e+06	5.83245e+08	6.21039e+08	2.71303e+07	2.89358e+07	1.0795e+08	6.56138e+06	5.48568e+06	8.65763e+06
KD3L3	KD3L3	Keap1 KO LPS	6.83868e+06	1.11081e+07	3.67666e+06	9.16238e+07	3.43708e+07	2.21994e+06	1.54989e+08	4.46898e+07	601357	2.27279e+07	2.0038e+08	9.35805e+08	1.47139e+06	1.66666e+06	1.34105e+08	337262	4.52561e+08	6.55816e+06	3.57048e+09	4.12163e+07	221633	1.94289e+06	2.0839e+06	7.78014e+06	1.59053e+08	2.55174e+08	9.64291e+07	8.00699e+07	1.09412e+06	3.15101e+07	4.86654e+08	1.84454e+07	5.45765e+07	933639	5.38263e+07	802303	6.9129e+06	299052	3.15304e+06	5.29782e+08	4.00301e+08	2.0907e+07	2.36392e+07	4.82506e+07	5.46419e+06	3.59913e+06	4.41508e+06
KD3L4	KD3L4	Keap1 KO LPS	7.27627e+06	1.28169e+07	3.6782e+06	1.20669e+08	4.00038e+07	1.89299e+06	1.84309e+08	5.48315e+07	991357	2.3178e+07	2.26866e+08	1.28658e+09	1.96392e+06	1.98852e+06	1.20118e+08	568135	5.13902e+08	1.36699e+07	3.57587e+09	4.7114e+07	365690	1.84526e+06	2.39285e+06	7.14233e+06	1.9986e+08	2.68119e+08	1.09576e+08	9.56894e+07	2.32135e+06	4.302e+07	5.06708e+08	2.11076e+07	6.53146e+07	1.32942e+06	6.51302e+07	1.08251e+06	7.63934e+06	395402	4.32728e+06	5.72729e+08	5.0047e+08	3.19468e+07	2.46368e+07	5.71698e+07	6.08913e+06	4.01232e+06	5.5382e+06
KD3L5	KD3L5	Keap1 KO LPS	8.79984e+06	1.37191e+07	4.22742e+06	1.03372e+08	4.17741e+07	2.26976e+06	1.83678e+08	4.38315e+07	749978	2.41761e+07	2.11254e+08	1.28726e+09	2.23764e+06	1.9257e+06	1.53554e+08	469146	5.00702e+08	9.09326e+06	4.10109e+09	6.43871e+07	246192	1.77222e+06	2.64271e+06	4.02279e+06	1.87548e+08	2.47309e+08	1.11417e+08	9.62815e+07	2.20053e+06	4.17448e+07	5.46721e+08	2.05673e+07	4.20327e+07	924990	6.32803e+07	1.31932e+06	7.07007e+06	692266	4.18201e+06	6.34453e+08	4.4516e+08	2.70664e+07	1.88479e+07	5.89368e+07	6.8876e+06	3.98615e+06	4.31685e+06
KDC1	KDC1	Keap1 KO Control	3.16804e+06	2.37745e+06	3.5331e+06	9.81962e+07	6.76518e+07	2.25985e+06	9.45129e+07	1.01955e+07	2.34874e+06	6.101e+07	2.09525e+08	7.50671e+08	901008	2.01849e+06	2.0041e+08	190199	6.48504e+08	478892	3.24662e+09	2.54326e+07	705711	544222	1.0826e+06	2.18376e+07	2.42341e+08	1.69734e+08	7.77291e+07	7.05299e+07	1.56484e+06	2.94649e+07	7.763e+08	7.3377e+06	6.22962e+06	729471	3.60368e+07	20394.7	8.75012e+06	913987	2.52241e+06	2.17656e+07	1.11522e+08	3.66774e+07	3.69121e+06	4.33218e+07	8.33146e+06	9.61792e+06	1.87338e+07
KDC2	KDC2	Keap1 KO Control	1.8576e+06	1.65854e+06	4.26138e+06	8.37034e+07	4.78924e+07	3.4899e+06	9.00199e+07	7.59843e+06	2.18959e+06	5.07957e+07	2.1479e+08	4.90852e+08	564169	2.08265e+06	1.48824e+08	207450	5.62282e+08	326936	3.36681e+09	4.21456e+07	642354	438379	465688	2.15861e+07	1.76113e+08	1.77254e+08	7.57048e+07	5.9191e+07	1.70784e+06	2.29307e+07	5.59275e+08	6.54933e+06	5.45221e+06	473191	3.92471e+07	13285	7.20399e+06	827104	1.93519e+06	1.67293e+07	9.44659e+07	3.03643e+07	3.72677e+06	2.00031e+07	6.60003e+06	6.86661e+06	1.52151e+07
KDC3	KDC3	Keap1 KO Control	2.20885e+06	1.1709e+06	3.17967e+06	6.75163e+07	4.71644e+07	2.33431e+06	7.75598e+07	1.0614e+07	1.73403e+06	4.31629e+07	1.8634e+08	3.11101e+08	656026	2.48715e+06	1.70638e+08	212189	5.62136e+08	362065	3.28087e+09	6.76109e+07	552003	555859	356123	1.16194e+07	1.65477e+08	1.59003e+08	6.5466e+07	5.25001e+07	2.07535e+06	1.93612e+07	5.33202e+08	5.95273e+06	4.94731e+06	565059	3.81544e+07	104800	7.2155e+06	400036	1.51515e+06	1.15638e+07	7.76278e+07	2.36423e+07	3.0116e+06	1.51182e+07	5.00878e+06	4.72463e+06	1.23957e+07
KDC4	KDC4	Keap1 KO Control	1.86061e+06	1.09206e+06	2.72305e+06	6.90026e+07	3.61865e+07	2.58159e+06	7.76744e+07	9.75629e+06	1.936e+06	4.56791e+07	1.7442e+08	2.19331e+08	640563	1.94795e+06	1.3746e+08	281535	5.54755e+08	173495	2.80205e+09	3.05664e+07	536047	336519	524280	2.82845e+07	1.55198e+08	1.25269e+08	6.78813e+07	5.32806e+07	1.35085e+06	2.49877e+07	4.76233e+08	5.5388e+06	4.70455e+06	525312	3.08736e+07	16095.4	7.23457e+06	359678	1.71991e+06	1.26398e+07	1.04641e+08	3.17291e+07	4.07053e+06	1.9026e+07	6.48516e+06	5.62211e+06	8.8229e+06
KDC5	KDC5	Keap1 KO Control	3.97691e+06	2.60625e+06	4.78492e+06	8.70503e+07	6.74642e+07	3.04606e+06	1.17529e+08	1.49731e+07	3.23865e+06	7.54749e+07	2.54256e+08	6.73609e+08	1.00086e+06	2.38293e+06	2.18348e+08	498411	9.27977e+08	608754	4.3771e+09	5.73025e+07	969913	516483	1.53601e+06	2.69742e+07	2.58766e+08	2.13997e+08	1.02065e+08	7.95192e+07	3.45554e+06	3.64035e+07	8.28605e+08	1.16602e+07	7.62123e+06	1.23843e+06	4.7243e+07	33762.2	1.15974e+07	943398	2.90954e+06	2.05325e+07	1.50615e+08	4.95258e+07	4.49686e+06	4.57099e+07	8.08564e+06	9.10323e+06	1.99538e+07
KDL1	KDL1	Keap1 KO LPS	1.46243e+07	2.05654e+07	7.0257e+06	1.60976e+08	6.2607e+07	2.97687e+06	2.59311e+08	5.50001e+07	705708	4.09834e+07	2.98399e+08	2.05493e+09	3.41179e+06	2.95282e+06	2.15458e+08	686208	6.61523e+08	8.79181e+06	5.40269e+09	5.26832e+07	275630	2.29672e+06	5.09153e+06	2.62259e+07	2.86381e+08	4.15112e+08	1.58485e+08	1.36095e+08	2.62368e+06	5.36594e+07	7.75503e+08	2.85822e+07	6.99416e+07	986414	7.6191e+07	1.72231e+06	1.16146e+07	424703	6.51827e+06	8.26959e+08	8.31023e+08	5.68009e+07	3.10971e+07	1.34424e+08	1.13571e+07	1.02217e+07	9.28101e+06
KDL2	KDL2	Keap1 KO LPS	1.04328e+07	1.47443e+07	4.56466e+06	1.44694e+08	5.48976e+07	2.46252e+06	2.42542e+08	4.20532e+07	911653	2.86458e+07	2.50105e+08	2.00406e+09	3.00685e+06	2.06812e+06	1.64309e+08	604679	5.03074e+08	1.02727e+07	4.438e+09	5.6239e+07	269887	2.52874e+06	4.21879e+06	1.92998e+07	2.20451e+08	3.42175e+08	1.21433e+08	9.98411e+07	1.29926e+06	4.89438e+07	6.42047e+08	2.44748e+07	5.13248e+07	876601	6.06645e+07	1.61364e+06	9.0201e+06	349442	5.68006e+06	6.15673e+08	6.8387e+08	4.20097e+07	1.99363e+07	1.24686e+08	1.04245e+07	8.19962e+06	9.02955e+06
KDL3	KDL3	Keap1 KO LPS	6.98073e+06	1.21161e+07	4.26096e+06	1.09866e+08	3.41489e+07	1.36775e+06	1.58241e+08	4.51289e+07	787006	2.51994e+07	2.13702e+08	9.02326e+08	2.1409e+06	2.51358e+06	1.39093e+08	597755	4.44032e+08	3.10745e+06	4.06758e+09	7.90528e+07	259881	1.77588e+06	2.1317e+06	2.07482e+07	1.98687e+08	2.46301e+08	9.60575e+07	8.45204e+07	1.33517e+06	4.09724e+07	3.60702e+08	1.5198e+07	4.93821e+07	499691	6.37577e+07	601527	6.62066e+06	328534	3.63085e+06	5.66183e+08	4.66488e+08	3.77355e+07	2.18927e+07	5.25206e+07	9.02065e+06	4.98882e+06	4.58347e+06
KDL4	KDL4	Keap1 KO LPS	8.53667e+06	1.39215e+07	4.13735e+06	1.14818e+08	4.2927e+07	2.37354e+06	1.86874e+08	5.28206e+07	706478	2.57537e+07	2.23866e+08	1.20705e+09	2.62767e+06	1.96202e+06	1.47286e+08	287634	4.38241e+08	4.10361e+06	4.22521e+09	5.78529e+07	433682	1.69905e+06	2.91281e+06	1.68675e+07	2.17191e+08	3.04333e+08	1.10642e+08	8.672e+07	1.79811e+06	3.25023e+07	5.0298e+08	1.82068e+07	4.60056e+07	587228	5.19313e+07	1.1426e+06	7.15133e+06	523990	4.12878e+06	6.24485e+08	5.90374e+08	3.68616e+07	2.3076e+07	6.83478e+07	8.49629e+06	6.90303e+06	5.69534e+06
KDL5	KDL5	Keap1 KO LPS	7.02987e+06	1.23675e+07	4.0879e+06	9.80628e+07	3.81695e+07	2.22852e+06	1.74159e+08	4.73218e+07	768524	2.43072e+07	2.12653e+08	1.03447e+09	2.92223e+06	2.20831e+06	1.4388e+08	333427	5.22187e+08	4.58984e+06	4.07385e+09	5.92252e+07	259850	1.67532e+06	2.74099e+06	1.70441e+07	1.89302e+08	2.42445e+08	1.00339e+08	8.38299e+07	764315	3.16318e+07	4.62598e+08	1.79443e+07	5.54184e+07	595659	4.98045e+07	1.29655e+06	6.69373e+06	307693	4.19867e+06	5.5829e+08	6.31265e+08	3.61798e+07	1.90677e+07	5.74591e+07	9.44784e+06	5.54744e+06	5.58388e+06
NO2C1	NO2C1	Nrf2 KO Control	4.64171e+06	4.56735e+06	5.78343e+06	2.98947e+08	1.28775e+08	2.70933e+06	1.0939e+08	1.0053e+07	3.80777e+06	8.38744e+07	2.11926e+08	5.2367e+09	2.07582e+06	2.78949e+06	3.06166e+08	329684	6.0409e+08	587949	3.30489e+09	2.90908e+07	1.60983e+06	641208	2.36494e+06	2.90467e+07	2.99513e+08	2.05972e+08	1.2491e+07	1.22471e+07	2.36233e+06	3.55227e+07	4.43003e+08	7.21321e+06	1.08611e+07	477488	4.26251e+07	313816	6.74632e+06	448769	4.82265e+06	1.8958e+07	1.49186e+08	3.922e+07	5.00594e+06	6.06392e+07	9.02001e+06	5.14818e+06	1.97913e+07
NO2C2	NO2C2	Nrf2 KO Control	2.72452e+06	3.31279e+06	4.66681e+06	2.48297e+08	1.27185e+08	2.42949e+06	9.217e+07	7.7793e+06	2.27645e+06	6.5785e+07	1.75786e+08	4.23227e+09	1.411e+06	2.86051e+06	2.4738e+08	155823	4.87532e+08	171548	3.18459e+09	4.82225e+07	1.33326e+06	423019	509474	1.63843e+07	2.72628e+08	1.44981e+08	9.84176e+06	1.07547e+07	1.65187e+06	2.24584e+07	3.36349e+08	6.22094e+06	7.11347e+06	852104	3.93848e+07	514959	4.87541e+06	336792	4.72711e+06	1.22679e+07	7.52546e+07	2.60633e+07	3.72175e+06	2.55786e+07	8.01317e+06	3.82283e+06	1.62457e+07
NO2C3	NO2C3	Nrf2 KO Control	2.56761e+06	3.64813e+06	5.75278e+06	2.63007e+08	1.19104e+08	2.6762e+06	9.41837e+07	1.07142e+07	2.76085e+06	7.43161e+07	1.96804e+08	4.0865e+09	1.78499e+06	2.43432e+06	2.85369e+08	304868	5.81996e+08	330583	3.35503e+09	5.73446e+07	1.66611e+06	498631	850052	1.50873e+07	2.61723e+08	1.53049e+08	1.12352e+07	1.2169e+07	2.41286e+06	3.03473e+07	3.65848e+08	6.11464e+06	7.99764e+06	800020	4.55801e+07	409125	5.46089e+06	370355	4.56137e+06	1.32408e+07	7.57687e+07	3.41786e+07	3.6117e+06	3.2564e+07	7.45524e+06	3.54503e+06	1.86139e+07
NO2C4	NO2C4	Nrf2 KO Control	4.36527e+06	3.33065e+06	6.1753e+06	2.72862e+08	1.2082e+08	2.41576e+06	8.81269e+07	1.08038e+07	2.43609e+06	7.91018e+07	1.92174e+08	3.42717e+09	1.7038e+06	2.77373e+06	2.86232e+08	207323	6.44101e+08	395748	3.02949e+09	2.90528e+07	1.72377e+06	494196	2.31216e+06	1.05748e+07	2.8617e+08	1.61623e+08	1.36388e+07	1.28628e+07	2.71351e+06	2.64044e+07	3.50389e+08	7.19404e+06	7.43297e+06	667715	3.62676e+07	277824	6.07977e+06	381493	4.32022e+06	1.40516e+07	1.21458e+08	2.97891e+07	3.38532e+06	6.70295e+07	6.26755e+06	5.16905e+06	1.2929e+07
NO2C5	NO2C5	Nrf2 KO Control	2.85586e+06	3.42673e+06	5.6411e+06	2.34406e+08	1.16393e+08	2.03344e+06	8.86591e+07	1.07614e+07	3.3275e+06	6.15884e+07	1.76389e+08	4.80262e+09	1.2322e+06	3.54132e+06	2.81306e+08	187144	5.2068e+08	299456	2.75757e+09	5.04541e+07	1.58599e+06	458447	761995	1.6724e+07	2.27885e+08	1.51606e+08	1.02671e+07	1.00184e+07	2.08749e+06	2.16912e+07	3.00782e+08	6.38124e+06	9.2781e+06	725716	4.1433e+07	293252	5.29966e+06	370144	4.04514e+06	1.25229e+07	8.76045e+07	3.42063e+07	4.19318e+06	3.00712e+07	5.88971e+06	3.29797e+06	1.91376e+07
NO2L1	NO2L1	Nrf2 KO LPS	8.5001e+06	1.00849e+07	1.09924e+07	4.32987e+08	9.64963e+07	3.51557e+06	1.84912e+08	2.58476e+07	3.11326e+06	1.55765e+07	2.12113e+08	4.4811e+09	2.5509e+06	2.37863e+06	1.50784e+08	904904	4.97152e+08	1.45594e+07	4.07488e+09	7.03757e+07	1.3317e+06	2.1755e+06	3.16626e+06	7.03254e+06	2.24812e+08	2.73329e+08	1.41998e+07	1.38413e+07	1.79706e+06	3.22403e+07	4.71878e+08	8.50977e+06	2.56201e+07	816350	8.46043e+07	2.93919e+06	5.48637e+06	601888	2.75193e+06	5.5432e+08	1.53659e+09	8.48196e+07	1.34147e+07	7.84963e+07	2.05188e+07	3.77792e+06	1.06117e+07
NO2L2	NO2L2	Nrf2 KO LPS	6.44673e+06	7.4515e+06	9.38259e+06	4.0335e+08	8.40593e+07	3.15441e+06	1.85982e+08	3.15072e+07	3.57905e+06	1.47222e+07	1.95578e+08	4.72847e+09	2.59174e+06	2.5607e+06	1.01818e+08	597429	4.59294e+08	1.71742e+07	3.73947e+09	6.49479e+07	1.23406e+06	1.61394e+06	2.9931e+06	3.27453e+07	2.10127e+08	3.18056e+08	1.16961e+07	1.20704e+07	1.31178e+06	2.4131e+07	4.75332e+08	8.24272e+06	2.21032e+07	352193	7.30985e+07	2.72466e+06	4.75429e+06	645874	1.76687e+06	4.18661e+08	1.76069e+09	1.08105e+08	1.62385e+07	6.70985e+07	1.77186e+07	2.85665e+06	1.30366e+07
NO2L3	NO2L3	Nrf2 KO LPS	1.43097e+07	1.61368e+07	1.13655e+07	5.14118e+08	8.9558e+07	3.79313e+06	2.03509e+08	2.8836e+07	3.51266e+06	1.82795e+07	2.67913e+08	4.95471e+09	3.58913e+06	2.76091e+06	1.4618e+08	585450	5.82048e+08	1.28143e+07	4.57825e+09	4.90855e+07	1.11745e+06	1.52786e+06	5.30141e+06	3.51534e+07	2.80914e+08	4.25104e+08	1.43659e+07	1.40103e+07	2.54906e+06	2.78296e+07	4.84001e+08	9.7779e+06	2.38083e+07	723711	7.20006e+07	2.46248e+06	6.70096e+06	756501	4.5489e+06	6.84277e+08	2.07926e+09	1.29891e+08	1.86315e+07	1.31252e+08	2.55885e+07	6.56544e+06	1.0691e+07
NO2L4	NO2L4	Nrf2 KO LPS	7.52758e+06	9.95985e+06	1.09187e+07	4.2985e+08	7.06069e+07	3.08847e+06	1.83178e+08	2.87111e+07	3.1318e+06	1.34914e+07	2.10283e+08	4.57046e+09	2.31386e+06	1.89089e+06	9.75409e+07	746213	4.90329e+08	1.34458e+07	4.03152e+09	7.19163e+07	1.5758e+06	1.81406e+06	3.553e+06	2.50056e+07	2.06872e+08	2.92136e+08	1.14024e+07	1.09853e+07	1.46965e+06	2.95332e+07	4.26839e+08	8.53177e+06	2.50899e+07	561675	7.83869e+07	2.17937e+06	5.0759e+06	707141	3.13535e+06	5.38792e+08	1.63806e+09	1.00951e+08	1.63016e+07	6.82149e+07	1.9305e+07	4.03337e+06	1.13219e+07
NO2L5	NO2L5	Nrf2 KO LPS	1.05887e+07	1.14192e+07	8.43129e+06	4.14555e+08	8.68341e+07	3.40846e+06	1.94383e+08	2.96365e+07	2.55705e+06	1.9264e+07	2.07997e+08	4.32947e+09	2.76598e+06	2.13478e+06	1.14227e+08	616499	5.42718e+08	1.506e+07	3.75399e+09	4.03833e+07	1.05207e+06	1.58896e+06	5.1242e+06	1.87234e+07	2.38038e+08	2.77485e+08	1.41037e+07	1.29534e+07	2.16806e+06	2.90493e+07	4.62707e+08	8.93572e+06	1.61353e+07	671779	6.19654e+07	2.64618e+06	6.43311e+06	545467	2.42784e+06	5.82241e+08	2.32681e+09	1.06791e+08	1.87406e+07	1.31739e+08	1.76167e+07	4.01755e+06	1.09387e+07
NO3C1	NO3C1	Nrf2 KO Control	3.38042e+06	3.63325e+06	5.81405e+06	2.05448e+08	1.02746e+08	2.00481e+06	1.0134e+08	9.53467e+06	3.12056e+06	7.47368e+07	2.17023e+08	5.37922e+09	1.67332e+06	3.01116e+06	2.82073e+08	233677	6.07113e+08	256707	3.11808e+09	3.89384e+07	1.35153e+06	466907	990318	2.2623e+07	2.34216e+08	1.85565e+08	9.39691e+06	1.03677e+07	2.52053e+06	2.37291e+07	3.25897e+08	7.19563e+06	1.05115e+07	610328	4.3989e+07	198514	6.2426e+06	537366	3.55063e+06	1.17453e+07	7.64167e+07	3.5326e+07	3.7949e+06	3.41235e+07	6.87383e+06	3.65472e+06	2.04238e+07
NO3C2	NO3C2	Nrf2 KO Control	3.07543e+06	3.30278e+06	3.93772e+06	2.14259e+08	1.10639e+08	1.68847e+06	9.32528e+07	1.12329e+07	2.69735e+06	7.19428e+07	1.88757e+08	4.31008e+09	1.52721e+06	2.94393e+06	3.16324e+08	208060	6.25145e+08	256877	2.89911e+09	4.40722e+07	1.79543e+06	546828	612833	2.26991e+07	2.62644e+08	1.56697e+08	1.00511e+07	1.00726e+07	1.92594e+06	2.10031e+07	3.01531e+08	6.60053e+06	9.89071e+06	679926	3.50686e+07	354683	6.56466e+06	560425	3.7767e+06	1.06482e+07	8.31211e+07	3.68876e+07	3.94809e+06	2.93802e+07	6.95706e+06	3.52058e+06	1.47106e+07
NO3C3	NO3C3	Nrf2 KO Control	4.16547e+06	3.93699e+06	6.30118e+06	2.57808e+08	1.42457e+08	2.24922e+06	1.17216e+08	1.45668e+07	4.17474e+06	1.08683e+08	2.18347e+08	5.25168e+09	1.66669e+06	2.53747e+06	3.8642e+08	248230	8.45191e+08	317810	3.24628e+09	3.5374e+07	2.14601e+06	693410	3.23106e+06	5.24032e+07	3.46254e+08	2.29935e+08	1.3824e+07	1.16439e+07	3.52044e+06	2.99814e+07	3.91863e+08	7.24124e+06	1.02648e+07	502894	4.54992e+07	253274	8.16348e+06	479575	5.82219e+06	1.20577e+07	1.56705e+08	6.19581e+07	5.14635e+06	8.3197e+07	1.02289e+07	6.28766e+06	1.95678e+07
NO3C4	NO3C4	Nrf2 KO Control	3.12996e+06	3.45971e+06	4.76579e+06	2.00986e+08	1.16359e+08	1.89767e+06	9.7562e+07	1.11812e+07	3.26135e+06	8.41039e+07	1.98068e+08	3.72439e+09	1.62701e+06	2.28515e+06	3.34441e+08	319291	6.9831e+08	968999	2.86186e+09	3.56765e+07	1.50409e+06	472428	1.88906e+06	2.1844e+07	2.51199e+08	1.48885e+08	1.26854e+07	1.10923e+07	4.0975e+06	2.9424e+07	2.86925e+08	6.7969e+06	8.68866e+06	873736	3.5723e+07	467167	7.79777e+06	422620	3.81967e+06	1.04587e+07	2.28183e+08	4.40075e+07	4.65625e+06	6.27778e+07	7.81314e+06	3.43322e+06	1.33096e+07
NO3C5	NO3C5	Nrf2 KO Control	2.36869e+06	3.62189e+06	6.02899e+06	2.09441e+08	1.04007e+08	1.5933e+06	1.13255e+08	1.30481e+07	2.98626e+06	8.16706e+07	1.93279e+08	5.3744e+09	1.56836e+06	2.18577e+06	2.94833e+08	243909	6.74267e+08	424301	3.03857e+09	4.46179e+07	1.75273e+06	750758	1.05388e+06	5.02562e+07	2.79804e+08	1.62647e+08	9.79287e+06	9.82441e+06	3.03131e+06	2.25558e+07	3.27189e+08	7.18212e+06	9.39721e+06	734817	4.42199e+07	643023	5.58451e+06	326333	4.19139e+06	1.11567e+07	1.50552e+08	6.22568e+07	5.09992e+06	3.59521e+07	1.04038e+07	3.54646e+06	2.22922e+07
NO3L1	NO3L1	Nrf2 KO LPS	7.19509e+06	8.4879e+06	1.06081e+07	3.76974e+08	7.22065e+07	3.44516e+06	2.05293e+08	2.98264e+07	3.50219e+06	2.14196e+07	2.28261e+08	4.08466e+09	2.51541e+06	2.55745e+06	1.09336e+08	592787	5.20551e+08	1.7213e+07	3.6606e+09	7.37011e+07	1.49511e+06	1.90797e+06	3.07861e+06	2.40857e+07	2.65425e+08	4.06352e+08	1.20726e+07	1.23547e+07	1.67509e+06	2.47562e+07	5.13481e+08	9.33107e+06	3.05082e+07	576705	9.78994e+07	3.11409e+06	6.25478e+06	604163	2.67135e+06	5.08626e+08	1.31879e+09	9.93296e+07	1.95791e+07	6.82156e+07	2.02075e+07	3.75302e+06	1.31273e+07
NO3L2	NO3L2	Nrf2 KO LPS	6.99748e+06	5.75848e+06	7.49389e+06	3.62735e+08	8.40756e+07	3.10638e+06	2.26414e+08	3.60891e+07	5.18821e+06	2.54624e+07	2.01959e+08	4.45047e+09	2.17313e+06	2.91846e+06	1.24806e+08	541005	5.08272e+08	2.49331e+07	3.89465e+09	7.73499e+07	1.98876e+06	2.23316e+06	2.45849e+06	3.48952e+07	2.67523e+08	3.72284e+08	1.21502e+07	1.1976e+07	1.42376e+06	2.55731e+07	5.95292e+08	1.07279e+07	3.51091e+07	523246	9.04973e+07	3.19092e+06	4.89229e+06	805587	2.0675e+06	4.77984e+08	1.43004e+09	1.19978e+08	1.78635e+07	6.3264e+07	2.37271e+07	3.8405e+06	1.61867e+07
NO3L3	NO3L3	Nrf2 KO LPS	7.40979e+06	8.85111e+06	9.0166e+06	3.18578e+08	7.67556e+07	3.68315e+06	1.79144e+08	2.75893e+07	3.28599e+06	1.74465e+07	1.98284e+08	3.1164e+09	2.7229e+06	2.30615e+06	1.23834e+08	559810	5.18317e+08	9.87585e+06	3.61236e+09	5.45248e+07	710500	1.53921e+06	2.99054e+06	1.58115e+07	1.83412e+08	2.61682e+08	1.08737e+07	9.78607e+06	1.76329e+06	2.3585e+07	4.35912e+08	7.88652e+06	3.12545e+07	774035	6.63297e+07	2.50768e+06	5.8191e+06	301054	3.65767e+06	5.52685e+08	1.2694e+09	8.50602e+07	1.58739e+07	6.40565e+07	1.68449e+07	2.82969e+06	1.09236e+07
NO3L4	NO3L4	Nrf2 KO LPS	6.63121e+06	7.87375e+06	7.01027e+06	3.19133e+08	8.02359e+07	4.17234e+06	1.94252e+08	2.92173e+07	3.34131e+06	1.96205e+07	1.97392e+08	3.34409e+09	1.89546e+06	2.13792e+06	9.14621e+07	331479	5.41447e+08	1.41685e+07	3.28702e+09	5.29607e+07	1.23425e+06	1.71172e+06	2.25386e+06	4.34796e+07	1.99453e+08	3.13614e+08	9.54156e+06	9.40836e+06	1.16135e+06	2.18228e+07	4.4051e+08	8.51496e+06	3.05172e+07	603457	6.7367e+07	2.09039e+06	5.67501e+06	700161	2.75163e+06	4.76701e+08	1.53124e+09	1.20813e+08	1.57843e+07	5.90842e+07	2.03797e+07	3.4106e+06	1.24642e+07
NO3L5	NO3L5	Nrf2 KO LPS	6.43641e+06	6.90171e+06	7.08709e+06	2.98001e+08	7.03144e+07	3.3799e+06	1.96855e+08	2.6408e+07	3.77055e+06	1.98987e+07	2.08575e+08	3.24083e+09	2.15851e+06	1.8746e+06	1.23055e+08	683856	5.18829e+08	1.57089e+07	3.13131e+09	7.37104e+07	1.10229e+06	1.36457e+06	2.45277e+06	4.06166e+07	2.1482e+08	3.73896e+08	9.40872e+06	9.47299e+06	1.07817e+06	2.93963e+07	4.43068e+08	8.72912e+06	2.75203e+07	493623	6.82011e+07	2.45242e+06	5.4001e+06	456059	2.26519e+06	4.5608e+08	1.4092e+09	1.04314e+08	1.30926e+07	5.49039e+07	1.81605e+07	3.22158e+06	1.14446e+07
NOC1	NOC1	Nrf2 KO Control	2.88514e+06	2.85386e+06	4.64937e+06	1.58962e+08	8.94673e+07	1.97147e+06	8.20825e+07	6.51059e+06	1.49966e+06	6.42171e+07	1.77558e+08	2.79569e+09	1.62093e+06	2.16715e+06	3.166e+08	164470	4.19812e+08	233991	2.75453e+09	3.14346e+07	909411	330540	647690	3.89804e+06	2.31328e+08	1.45513e+08	6.00522e+06	7.09279e+06	1.17306e+06	1.91542e+07	2.6443e+08	5.76843e+06	1.06565e+07	480902	3.38475e+07	514602	4.32837e+06	333339	3.81472e+06	2.04324e+07	5.6769e+07	2.3764e+07	2.3748e+06	2.12653e+07	5.26509e+06	3.7286e+06	1.51438e+07
NOC2	NOC2	Nrf2 KO Control	4.11552e+06	4.46158e+06	6.51387e+06	2.0143e+08	1.06094e+08	2.7641e+06	1.03418e+08	8.54996e+06	2.61893e+06	8.3741e+07	2.18402e+08	3.29472e+09	1.73887e+06	2.75083e+06	3.24292e+08	250386	5.63946e+08	397588	3.62335e+09	6.70704e+07	1.51027e+06	586107	797201	6.98334e+06	2.94408e+08	1.91796e+08	9.33435e+06	1.02258e+07	2.14947e+06	1.94076e+07	3.50979e+08	7.26454e+06	1.21422e+07	896081	4.92205e+07	357871	6.36334e+06	646375	4.56234e+06	1.48506e+07	7.58422e+07	3.38251e+07	2.95598e+06	3.00893e+07	6.26545e+06	2.81137e+06	1.73706e+07
NOC3_190911181120	NOC3	Nrf2 KO Control	2.27178e+06	2.00679e+06	5.1123e+06	1.52585e+08	6.77023e+07	1.92278e+06	7.28894e+07	8.1339e+06	1.51144e+06	5.21951e+07	1.51088e+08	2.20133e+09	1.42846e+06	3.34886e+06	2.43709e+08	68062.5	3.88905e+08	258833	2.58912e+09	7.08096e+07	1.19845e+06	222472	565315	3.07584e+06	2.39922e+08	1.24638e+08	5.24938e+06	6.90758e+06	1.13987e+06	1.12738e+07	1.99208e+08	5.07486e+06	7.97259e+06	537478	3.86508e+07	304478	4.56293e+06	520396	3.23622e+06	8.3793e+06	4.88499e+07	2.40471e+07	2.4606e+06	2.04026e+07	5.59714e+06	1.9023e+06	1.10383e+07
NOC4	NOC4	Nrf2 KO Control	4.21408e+06	3.16883e+06	4.7144e+06	1.77931e+08	9.00252e+07	2.49252e+06	8.2659e+07	8.66138e+06	2.22812e+06	7.97929e+07	1.79808e+08	1.89031e+09	1.58486e+06	2.0918e+06	2.83797e+08	157195	5.26669e+08	926994	2.68941e+09	2.94393e+07	1.36524e+06	322883	1.20438e+06	1.40074e+07	2.21362e+08	1.70937e+08	8.55726e+06	8.36585e+06	1.70508e+06	1.71218e+07	2.60923e+08	5.92556e+06	7.57468e+06	1.24751e+06	3.3628e+07	239016	6.64879e+06	580639	4.26639e+06	1.17305e+07	9.93212e+07	3.11027e+07	3.28212e+06	4.97801e+07	5.16611e+06	2.47985e+06	1.00739e+07
NOC5_190911212610	NOC5	Nrf2 KO Control	3.5169e+06	4.18671e+06	8.2797e+06	1.9697e+08	1.2106e+08	3.60786e+06	1.23292e+08	1.50576e+07	3.11722e+06	9.36299e+07	2.37625e+08	3.76468e+09	1.86207e+06	4.30494e+06	3.41981e+08	383021	6.4347e+08	757346	4.06895e+09	8.83071e+07	2.65106e+06	564065	1.72255e+06	3.53227e+07	3.86024e+08	2.12323e+08	1.09954e+07	1.23374e+07	2.21577e+06	2.34707e+07	3.61409e+08	1.0395e+07	1.50932e+07	819556	6.38005e+07	132491	7.37944e+06	963126	5.04479e+06	1.73067e+07	1.23003e+08	8.27575e+07	5.6252e+06	4.04325e+07	1.45881e+07	3.35652e+06	2.09682e+07
NOL1	NOL1	Nrf2 KO LPS	8.36049e+06	1.01323e+07	6.08756e+06	2.51068e+08	5.99753e+07	2.10511e+06	1.78239e+08	2.02351e+07	2.6807e+06	1.54279e+07	1.90373e+08	2.76085e+09	1.87457e+06	2.27863e+06	9.67828e+07	526815	4.4331e+08	1.09611e+07	3.79332e+09	5.19766e+07	821180	1.0413e+06	2.08186e+06	8.62894e+06	2.53794e+08	3.04925e+08	9.35418e+06	1.06124e+07	895469	2.31849e+07	5.06245e+08	8.21336e+06	3.48578e+07	907136	6.36867e+07	1.39465e+06	5.50144e+06	449813	4.09088e+06	4.80436e+08	4.77122e+08	5.47421e+07	9.65846e+06	5.22914e+07	1.29867e+07	3.18066e+06	6.41964e+06
NOL2	NOL2	Nrf2 KO LPS	6.89193e+06	8.23255e+06	5.85598e+06	2.99981e+08	7.55898e+07	2.40072e+06	1.82344e+08	2.5626e+07	3.08335e+06	1.77301e+07	1.9343e+08	3.43946e+09	2.35534e+06	2.02476e+06	9.60137e+07	522217	4.93789e+08	1.30837e+07	3.27064e+09	5.2446e+07	1.09353e+06	1.17883e+06	2.00825e+06	1.93649e+07	2.63613e+08	3.2829e+08	1.02771e+07	9.76955e+06	929113	2.38997e+07	5.36164e+08	8.58697e+06	3.80794e+07	743845	6.26442e+07	1.99633e+06	5.28514e+06	671900	3.18319e+06	4.59569e+08	6.45581e+08	6.9931e+07	1.24048e+07	5.22375e+07	1.72369e+07	4.54739e+06	8.73359e+06
NOL3	NOL3	Nrf2 KO LPS	9.00555e+06	1.35931e+07	4.89926e+06	2.21731e+08	6.32787e+07	2.88768e+06	1.40917e+08	1.76197e+07	1.60343e+06	1.72232e+07	1.79883e+08	2.04277e+09	2.45126e+06	2.36748e+06	1.2007e+08	252254	4.87634e+08	6.2416e+06	3.25409e+09	3.95016e+07	719194	803095	2.20283e+06	1.53899e+07	2.17806e+08	1.90876e+08	7.94404e+06	8.5788e+06	1.28796e+06	2.07087e+07	3.66504e+08	6.00037e+06	2.68917e+07	737159	4.24596e+07	1.03102e+06	5.48876e+06	391665	5.76663e+06	5.33802e+08	5.53547e+08	5.15307e+07	1.03142e+07	6.27834e+07	1.17976e+07	3.47623e+06	4.25347e+06
NOL4	NOL4	Nrf2 KO LPS	7.29522e+06	1.14464e+07	6.63402e+06	2.43343e+08	7.49194e+07	2.00191e+06	1.64672e+08	2.54519e+07	2.5939e+06	1.62752e+07	1.86512e+08	2.36471e+09	2.57314e+06	2.30083e+06	1.10345e+08	483916	4.76583e+08	1.01063e+07	3.65257e+09	5.90435e+07	1.04094e+06	1.24716e+06	2.17587e+06	7.91918e+06	2.61397e+08	2.74099e+08	9.18984e+06	9.66741e+06	958587	2.46233e+07	4.8867e+08	7.86471e+06	3.64245e+07	760327	6.45733e+07	1.0726e+06	5.55615e+06	525707	4.82052e+06	4.8043e+08	5.42576e+08	6.01212e+07	8.83308e+06	5.53897e+07	1.3321e+07	3.75544e+06	6.03233e+06
NOL5	NOL5	Nrf2 KO LPS	8.37918e+06	1.19957e+07	5.23553e+06	2.11692e+08	5.66031e+07	2.1717e+06	1.56703e+08	2.22169e+07	1.59165e+06	1.4842e+07	1.78919e+08	1.99196e+09	2.42127e+06	2.11045e+06	1.01193e+08	213829	4.76369e+08	7.62558e+06	3.06298e+09	5.5825e+07	942897	966116	2.00225e+06	1.15534e+07	2.41748e+08	2.38503e+08	7.7139e+06	7.90403e+06	1.1698e+06	1.86047e+07	4.03385e+08	7.1981e+06	2.9568e+07	662970	5.8466e+07	1.71604e+06	4.75148e+06	680996	4.29292e+06	4.9561e+08	5.79747e+08	5.73104e+07	1.14539e+07	5.12632e+07	1.25995e+07	4.03276e+06	4.44616e+06
WT2C1	WT2C1	Wildtype Control	1.52739e+06	975010	3.86461e+06	1.1413e+08	5.55759e+07	1.53361e+06	8.06614e+07	9.05818e+06	1.06788e+06	4.24268e+07	1.5217e+08	1.16477e+09	1.30682e+06	1.94048e+06	1.75215e+08	123736	3.09639e+08	338924	2.21809e+09	5.53091e+07	593013	373894	0	3.78415e+07	1.51148e+08	1.89783e+08	1.47743e+07	1.56061e+07	249557	1.71254e+07	2.51652e+08	4.81679e+06	5.51768e+06	441097	4.60767e+07	453745	5.33517e+06	331122	3.00677e+06	3.69045e+06	1.03575e+08	5.00097e+07	3.14502e+06	1.04647e+07	1.06151e+07	2.45332e+06	1.56712e+07
WT2C2	WT2C2	Wildtype Control	1.71258e+06	1.48967e+06	3.2625e+06	1.19291e+08	4.82746e+07	1.67889e+06	8.88664e+07	8.25066e+06	1.14642e+06	5.38778e+07	1.65483e+08	9.41533e+08	1.59409e+06	2.02506e+06	1.66787e+08	154407	3.1923e+08	465569	2.26211e+09	3.74502e+07	532517	213204	185341	4.56451e+07	1.73601e+08	1.41568e+08	1.9393e+07	1.59532e+07	369118	1.70843e+07	2.70219e+08	5.14026e+06	5.05024e+06	942368	3.43259e+07	456596	6.55172e+06	367472	3.63893e+06	3.86531e+06	1.30833e+08	5.11215e+07	3.07228e+06	2.16791e+07	1.10009e+07	3.31578e+06	1.27381e+07
WT2C3	WT2C3	Wildtype Control	1.26313e+06	570405	3.34843e+06	1.49442e+08	5.39646e+07	1.9324e+06	7.87499e+07	8.40382e+06	1.22235e+06	4.3911e+07	1.55773e+08	8.12374e+08	1.16837e+06	1.73799e+06	1.49115e+08	152043	3.10003e+08	289832	2.23908e+09	4.85452e+07	550410	215892	89585.9	3.89306e+07	1.72164e+08	1.57833e+08	1.54137e+07	1.47869e+07	188467	1.47995e+07	2.5109e+08	4.5001e+06	5.10132e+06	625237	4.04097e+07	56646.6	4.60472e+06	370740	2.56255e+06	3.31089e+06	1.16903e+08	4.77356e+07	2.72819e+06	8.49252e+06	9.27551e+06	1.8507e+06	1.04438e+07
WT2C4	WT2C4	Wildtype Control	1.06349e+06	724648	3.03048e+06	1.43582e+08	4.81543e+07	2.28933e+06	7.44928e+07	7.6172e+06	1.07954e+06	4.42219e+07	1.50724e+08	5.71019e+08	1.15075e+06	1.75784e+06	1.07638e+08	122925	3.17517e+08	441153	2.11049e+09	3.86641e+07	547349	182718	157386	4.03928e+07	1.7241e+08	1.61518e+08	1.45415e+07	1.57555e+07	516441	1.5375e+07	2.20733e+08	6.04883e+06	4.90992e+06	454591	3.61217e+07	205859	5.12113e+06	641141	2.41511e+06	3.24559e+06	1.08176e+08	4.31052e+07	3.01105e+06	9.18402e+06	1.02158e+07	2.17807e+06	8.42423e+06
WT2C5	WT2C5	Wildtype Control	1.72331e+06	487288	2.68579e+06	1.80774e+08	5.75411e+07	2.12307e+06	7.84791e+07	7.0362e+06	1.45203e+06	4.32132e+07	1.48455e+08	1.12775e+09	1.00188e+06	1.54978e+06	9.3872e+07	27941.7	3.2526e+08	196874	2.04566e+09	4.56531e+07	683627	317161	88550.3	4.08924e+07	1.25783e+08	1.28872e+08	1.70581e+07	1.35683e+07	726749	1.41115e+07	2.7902e+08	4.80435e+06	4.90251e+06	572412	3.12411e+07	142841	5.21251e+06	525791	2.37411e+06	3.76872e+06	1.09194e+08	4.4828e+07	2.85822e+06	8.62451e+06	9.81992e+06	2.78085e+06	1.28853e+07
WT2L1	WT2L1	Wildtype LPS	6.25231e+06	1.02213e+07	4.15739e+06	2.0019e+08	5.2702e+07	2.2131e+06	1.62123e+08	3.16692e+07	778849	2.16384e+07	1.81134e+08	1.61225e+09	3.46729e+06	2.53574e+06	1.3139e+08	365913	3.6707e+08	4.90581e+06	3.33347e+09	6.44971e+07	259050	815549	2.27006e+06	5.51221e+07	2.37147e+08	2.55464e+08	3.08471e+07	2.73023e+07	558085	2.17764e+07	3.71057e+08	6.01932e+06	2.60471e+07	748865	5.85059e+07	1.43104e+06	5.21985e+06	629472	7.02694e+06	4.37452e+08	4.86025e+08	1.09778e+08	1.143e+07	6.25662e+07	1.96425e+07	4.81309e+06	5.0814e+06
WT2L2	WT2L2	Wildype LPS	7.33469e+06	1.16692e+07	5.59919e+06	2.18981e+08	6.19673e+07	2.21702e+06	1.89284e+08	2.53868e+07	1.04858e+06	2.356e+07	1.95039e+08	2.35679e+09	4.3751e+06	1.73619e+06	1.38664e+08	316841	4.13351e+08	7.99191e+06	3.30571e+09	3.54637e+07	212966	922660	3.8414e+06	5.02294e+07	1.97866e+08	2.96959e+08	3.8939e+07	3.27357e+07	605875	2.62592e+07	4.82909e+08	8.50086e+06	3.06322e+07	974122	5.08824e+07	1.98723e+06	6.48439e+06	757578	7.6112e+06	4.62117e+08	6.67978e+08	9.78499e+07	1.11581e+07	1.20129e+08	1.78857e+07	7.00568e+06	7.51741e+06
WT2L3	WT2L3	Wildtype LPS	5.76481e+06	1.10393e+07	4.6454e+06	1.35975e+08	4.23812e+07	2.44475e+06	1.44289e+08	2.51181e+07	928838	2.13021e+07	1.73776e+08	9.03028e+08	3.53537e+06	1.5211e+06	1.08294e+08	217700	3.76355e+08	3.02185e+06	2.97515e+09	4.7751e+07	166045	704048	2.7407e+06	6.61228e+07	2.18457e+08	2.22672e+08	2.689e+07	2.39835e+07	382120	1.72504e+07	3.125e+08	5.67679e+06	1.89501e+07	782930	4.83586e+07	611218	5.61187e+06	306505	5.62214e+06	4.26087e+08	5.79889e+08	8.18358e+07	9.40897e+06	6.70189e+07	1.94368e+07	4.7103e+06	2.8736e+06
WT2L4	WT2L4	Wildtype LPS	6.12402e+06	1.18065e+07	5.32956e+06	1.82646e+08	5.35659e+07	2.55805e+06	1.99294e+08	2.38057e+07	1.05795e+06	1.98578e+07	1.95756e+08	1.57323e+09	3.02781e+06	1.61806e+06	1.17709e+08	173082	4.00778e+08	4.96026e+06	3.96381e+09	7.53973e+07	309123	928430	2.58414e+06	7.90304e+07	2.0348e+08	3.09953e+08	3.12277e+07	2.61371e+07	441588	1.86337e+07	5.0819e+08	5.97503e+06	2.18145e+07	966325	7.20186e+07	1.8764e+06	5.59372e+06	629488	6.7727e+06	4.37279e+08	6.44715e+08	1.06449e+08	1.13303e+07	6.42764e+07	2.02028e+07	4.76079e+06	5.42758e+06
WT2L5	WT2L5	Wildtype LPS	5.50659e+06	1.08294e+07	5.30085e+06	1.49826e+08	4.62738e+07	2.2828e+06	1.63874e+08	2.82838e+07	942414	1.94717e+07	1.93053e+08	1.25653e+09	3.14423e+06	1.80419e+06	1.09448e+08	434038	3.71297e+08	5.48499e+06	3.03121e+09	8.15904e+07	177584	712239	2.87515e+06	5.28101e+07	2.04917e+08	2.69734e+08	2.80344e+07	2.53585e+07	677865	2.68724e+07	3.44784e+08	7.36378e+06	2.52437e+07	1.04584e+06	6.38019e+07	1.1115e+06	4.83538e+06	369684	6.58947e+06	4.1039e+08	5.46396e+08	7.85723e+07	9.75885e+06	5.76288e+07	1.7607e+07	3.92862e+06	3.46897e+06
WT3C1	WT3C1	Wildtype Control	1.68159e+06	571220	3.7364e+06	2.19369e+08	8.91683e+07	1.94925e+06	7.26392e+07	7.89929e+06	1.54954e+06	4.23178e+07	1.64716e+08	2.10125e+09	1.19055e+06	2.40174e+06	1.44678e+08	122670	3.62139e+08	164659	2.92121e+09	3.94555e+07	847835	477655	256447	3.96475e+06	1.64347e+08	1.08717e+08	1.89844e+07	1.65184e+07	262485	2.17464e+07	5.00568e+08	4.83215e+06	6.38098e+06	562036	3.55734e+07	13978.7	4.55479e+06	576355	2.69177e+06	7.39333e+06	6.29625e+07	2.89842e+07	2.31054e+06	1.25754e+07	8.25161e+06	2.20322e+06	1.50542e+07
WT3C2	WT3C2	Wildtype Control	1.67075e+06	1.15826e+06	3.71966e+06	2.12604e+08	7.64708e+07	1.79441e+06	6.48095e+07	7.32534e+06	1.13808e+06	3.94824e+07	1.63061e+08	1.41632e+09	1.20684e+06	2.55439e+06	1.10629e+08	114138	3.40278e+08	124758	2.22227e+09	4.03348e+07	602062	305205	0	9.19995e+06	1.52888e+08	1.16454e+08	1.80228e+07	1.45871e+07	698920	1.88528e+07	3.74537e+08	4.59066e+06	5.12564e+06	823221	3.38089e+07	91383.7	4.83927e+06	592636	3.47318e+06	6.52513e+06	7.01895e+07	2.85662e+07	2.33897e+06	8.95919e+06	6.72394e+06	1.55606e+06	1.18212e+07
WT3C3	WT3C3	Wildtype Control	1.50961e+06	670978	3.18573e+06	2.58488e+08	9.1083e+07	1.96037e+06	7.12813e+07	6.53388e+06	1.50187e+06	4.39479e+07	1.68026e+08	1.50435e+09	1.43467e+06	2.16841e+06	1.23051e+08	114902	4.16529e+08	241954	2.69465e+09	3.38553e+07	781527	230877	346503	1.45722e+07	1.75168e+08	1.23812e+08	1.98676e+07	1.70046e+07	1.13045e+06	2.85588e+07	4.08107e+08	5.21798e+06	5.51946e+06	677723	3.22912e+07	95708.7	4.99236e+06	608213	2.42468e+06	6.76309e+06	7.57491e+07	3.23729e+07	2.56803e+06	1.16704e+07	6.99072e+06	2.20821e+06	1.23332e+07
WT3C4	WT3C4	Wildtype Control	2.85531e+06	841159	3.70195e+06	2.65988e+08	8.35781e+07	2.36202e+06	7.98708e+07	7.85342e+06	1.73809e+06	5.22772e+07	1.76727e+08	1.14814e+09	1.26442e+06	2.08954e+06	1.07525e+08	89299.2	4.68515e+08	497545	2.46961e+09	4.06267e+07	848208	356842	321627	2.56673e+07	1.96415e+08	1.27555e+08	2.27668e+07	1.8703e+07	835366	2.16973e+07	4.17636e+08	6.59973e+06	5.4247e+06	1.15086e+06	3.60942e+07	138909	5.94745e+06	528170	3.26867e+06	8.44407e+06	1.34853e+08	4.3116e+07	3.45637e+06	2.69514e+07	7.74229e+06	3.05528e+06	1.10926e+07
WT3C5	WT3C5	Wildtype Control	1.42337e+06	922177	2.93652e+06	2.31389e+08	8.91045e+07	1.61862e+06	6.29861e+07	5.96485e+06	1.75623e+06	3.63118e+07	1.6474e+08	1.56162e+09	1.32353e+06	2.20468e+06	1.05438e+08	86288.2	3.94771e+08	246553	2.38571e+09	4.49781e+07	953739	240179	128529	8.01926e+06	1.57932e+08	1.05607e+08	1.73681e+07	1.58258e+07	647888	2.21767e+07	3.75244e+08	4.59625e+06	5.44535e+06	623963	3.21903e+07	94530.3	4.99924e+06	633379	2.87873e+06	5.3394e+06	7.51155e+07	2.77523e+07	2.03009e+06	1.06232e+07	6.88696e+06	2.28132e+06	1.23591e+07
WT3L1	WT3L1	Wildtype LPS	8.10037e+06	1.12672e+07	6.17366e+06	2.6153e+08	7.80093e+07	2.65378e+06	1.9828e+08	2.51859e+07	1.3201e+06	1.74846e+07	2.21873e+08	3.09049e+09	3.80093e+06	2.57048e+06	1.48732e+08	328986	4.28574e+08	1.07769e+07	4.19028e+09	6.48617e+07	519526	954182	2.69256e+06	1.54522e+07	2.35555e+08	2.5267e+08	3.70513e+07	3.29142e+07	1.1142e+06	2.95383e+07	5.09462e+08	8.10449e+06	3.2809e+07	805150	6.32167e+07	1.45784e+06	5.99268e+06	650332	6.39901e+06	5.36009e+08	6.23783e+08	7.71222e+07	1.05487e+07	6.76557e+07	1.89845e+07	5.05535e+06	7.35257e+06
WT3L2_190911203029	WT3L2	Wildtype LPS	1.20157e+07	1.94021e+07	1.33813e+07	4.1416e+08	1.43597e+08	4.76794e+06	3.24739e+08	4.66996e+07	2.28637e+06	2.91943e+07	3.60899e+08	5.48964e+09	6.53563e+06	3.85091e+06	2.32968e+08	1.33715e+06	6.97777e+08	3.06438e+07	6.26422e+09	1.47337e+08	897959	1.58095e+06	5.16638e+06	2.0385e+07	4.1596e+08	5.38871e+08	6.90022e+07	6.22285e+07	2.26969e+06	6.67675e+07	8.8692e+08	1.5823e+07	5.87594e+07	1.29073e+06	1.20544e+08	3.55965e+06	9.64652e+06	1.41994e+06	1.16588e+07	8.12016e+08	9.99386e+08	1.94295e+08	2.07849e+07	1.20846e+08	3.15757e+07	9.05093e+06	1.13004e+07
WT3L3_190911224941	WT3L3	Wildtype LPS	7.00823e+06	1.23832e+07	5.87034e+06	2.27866e+08	7.47081e+07	2.50743e+06	1.60387e+08	2.57615e+07	1.2032e+06	1.8314e+07	2.06046e+08	2.03101e+09	3.52745e+06	2.43938e+06	1.42034e+08	586815	4.29087e+08	6.49693e+06	3.76697e+09	7.37396e+07	237051	886076	2.68317e+06	1.58077e+07	2.26744e+08	2.35381e+08	3.152e+07	2.81189e+07	1.16767e+06	3.46195e+07	3.69081e+08	6.7638e+06	3.37237e+07	504554	6.13679e+07	1.53582e+06	4.96133e+06	337033	5.78997e+06	5.11133e+08	5.90146e+08	7.6136e+07	9.35243e+06	6.82634e+07	1.59296e+07	3.99477e+06	4.56246e+06
WT3L4	WT3L4	Wildtype LPS	6.72078e+06	1.14102e+07	6.76117e+06	2.20935e+08	7.79057e+07	2.51076e+06	1.81285e+08	2.7643e+07	1.09928e+06	1.60827e+07	2.02791e+08	2.63339e+09	2.97513e+06	1.95149e+06	1.52698e+08	582892	4.0728e+08	8.84413e+06	3.67967e+09	8.62817e+07	277725	788353	2.50302e+06	1.53636e+07	2.33978e+08	2.67599e+08	3.38565e+07	3.03443e+07	1.37882e+06	3.70183e+07	4.20209e+08	9.42415e+06	2.6822e+07	585241	6.61098e+07	1.47613e+06	4.5074e+06	569040	5.79863e+06	4.84657e+08	5.73187e+08	6.529e+07	9.66167e+06	6.36597e+07	1.48003e+07	4.53581e+06	5.06262e+06
WT3L5_190911222151	WT3L5	Wildtype LPS	1.11961e+07	2.08628e+07	1.04211e+07	3.98929e+08	1.32909e+08	4.53234e+06	2.65299e+08	4.64422e+07	2.03833e+06	2.84047e+07	3.12027e+08	4.38184e+09	5.68009e+06	4.54975e+06	2.69294e+08	981398	6.93893e+08	1.5924e+07	5.63908e+09	1.49281e+08	803581	1.9423e+06	4.87325e+06	2.55482e+07	3.91866e+08	4.25877e+08	5.51799e+07	5.15989e+07	1.91472e+06	5.5744e+07	7.18959e+08	1.17394e+07	5.61324e+07	936488	1.01484e+08	2.01504e+06	8.83995e+06	998407	9.89741e+06	7.98728e+08	9.61891e+08	1.69738e+08	1.68071e+07	1.10561e+08	3.02158e+07	8.20344e+06	8.87167e+06
WTC1	WTC1	Wildtype Control	1.97015e+06	654384	4.24292e+06	2.64447e+08	9.17043e+07	2.27456e+06	7.20613e+07	8.54373e+06	1.97032e+06	3.96656e+07	1.68046e+08	1.73115e+09	1.17215e+06	2.56246e+06	1.00328e+08	150325	3.38956e+08	164521	2.69203e+09	3.58903e+07	930186	258167	165205	1.54146e+06	1.68814e+08	1.16744e+08	1.80105e+07	1.66851e+07	724979	2.18935e+07	4.30091e+08	3.95285e+06	7.32949e+06	616594	3.78581e+07	213002	3.75074e+06	1.04663e+06	2.65113e+06	7.507e+06	6.97387e+07	2.92471e+07	2.38305e+06	1.1345e+07	7.11594e+06	3.134e+06	1.55436e+07
WTC2	WTC2	Wildtype Control	2.65062e+06	1.41212e+06	4.65684e+06	3.04336e+08	9.81236e+07	2.34045e+06	7.46331e+07	6.95907e+06	1.84111e+06	5.694e+07	1.77298e+08	1.65288e+09	1.82518e+06	2.66122e+06	9.96555e+07	104204	4.12076e+08	276370	2.55125e+09	2.44906e+07	733322	195231	826742	6.45393e+06	1.77162e+08	1.04535e+08	2.34805e+07	1.80839e+07	1.78074e+06	2.77947e+07	5.03013e+08	6.13798e+06	6.57558e+06	965350	2.80659e+07	19885.3	6.59181e+06	957876	3.41357e+06	9.77421e+06	1.40899e+08	3.50199e+07	2.68603e+06	2.9801e+07	6.26944e+06	7.18748e+06	1.49653e+07
WTC3	WTC3	Wildtype Control	2.00068e+06	1.13375e+06	3.97585e+06	2.66157e+08	8.83464e+07	2.41324e+06	6.88845e+07	6.25602e+06	1.85798e+06	4.43905e+07	1.77581e+08	1.29443e+09	1.52612e+06	2.96305e+06	8.92524e+07	129072	3.91598e+08	390257	2.55262e+09	4.04651e+07	842662	286759	371004	5.05798e+06	1.86501e+08	1.10479e+08	2.16665e+07	1.88297e+07	1.01262e+06	2.72306e+07	4.13957e+08	4.04566e+06	5.98119e+06	624639	3.55247e+07	18440.5	5.34906e+06	685076	2.69086e+06	9.72252e+06	8.58865e+07	2.69059e+07	2.18293e+06	1.1104e+07	7.24751e+06	4.02199e+06	1.39219e+07
WTC4	WTC4	Wildtype Control	1.80057e+06	606392	4.03711e+06	2.53633e+08	7.89792e+07	2.54063e+06	6.7739e+07	5.68995e+06	1.66968e+06	4.24307e+07	1.77967e+08	9.6936e+08	1.47426e+06	2.36108e+06	6.8491e+07	116912	3.52793e+08	174301	2.5189e+09	4.36576e+07	735644	451036	0	4.06827e+06	1.51381e+08	1.02103e+08	1.99343e+07	1.67773e+07	1.23522e+06	2.17924e+07	3.7193e+08	4.44655e+06	6.17161e+06	822514	3.23657e+07	162323	4.92761e+06	797429	2.62863e+06	8.83448e+06	9.09295e+07	2.3672e+07	2.36484e+06	1.06004e+07	6.7711e+06	3.08549e+06	9.3583e+06
WTC5	WTC5	Wildtype Control	1.98785e+06	818758	4.34499e+06	2.37938e+08	7.77338e+07	2.1603e+06	6.80444e+07	5.49618e+06	1.46394e+06	3.5943e+07	1.71055e+08	1.3841e+09	1.33005e+06	2.06209e+06	5.69279e+07	201636	3.59584e+08	224584	2.37206e+09	4.61114e+07	792307	412571	0	4.4007e+06	1.46712e+08	9.57841e+07	1.80023e+07	1.49595e+07	1.06614e+06	2.74395e+07	3.97465e+08	4.3686e+06	6.13393e+06	933971	3.23627e+07	80989	4.64101e+06	614528	2.77637e+06	7.47425e+06	8.75663e+07	2.30175e+07	2.23537e+06	9.1339e+06	6.14006e+06	3.27729e+06	1.26324e+07
WTL1	WTL1	Wildtype LPS	8.84111e+06	1.66162e+07	8.69831e+06	3.06034e+08	8.54753e+07	2.83037e+06	1.82261e+08	2.82561e+07	1.34983e+06	1.46594e+07	2.3239e+08	2.97257e+09	4.73332e+06	3.067e+06	1.33125e+08	726272	3.80476e+08	1.17428e+07	4.93781e+09	8.48037e+07	221463	1.16527e+06	3.69689e+06	1.18633e+07	2.55628e+08	2.50369e+08	4.09346e+07	3.85573e+07	1.39308e+06	4.31308e+07	5.82285e+08	6.83222e+06	2.4974e+07	817733	7.6052e+07	1.69485e+06	6.33817e+06	764193	8.81759e+06	5.864e+08	8.68079e+08	8.36632e+07	9.77624e+06	8.38075e+07	1.71492e+07	6.83995e+06	8.80454e+06
WTL2	WTL2	Wildype LPS	7.89768e+06	1.30795e+07	9.65249e+06	3.51511e+08	8.07036e+07	1.5856e+06	1.86778e+08	1.89575e+07	1.34791e+06	1.11979e+07	2.06984e+08	3.7842e+09	2.96082e+06	1.80303e+06	1.1004e+08	408122	3.16018e+08	1.11423e+07	4.26581e+09	5.59207e+07	437716	864870	2.7437e+06	7.02695e+06	2.12862e+08	2.27508e+08	3.78527e+07	3.13034e+07	800297	3.28236e+07	5.50996e+08	6.97804e+06	1.66679e+07	518752	6.14886e+07	2.66685e+06	4.97035e+06	1.47115e+06	5.1533e+06	4.74316e+08	8.38482e+08	8.18684e+07	9.97802e+06	6.53496e+07	1.6174e+07	7.17857e+06	9.46265e+06
WTL3	WTL3	Wildtype LPS	7.97629e+06	1.58491e+07	1.03053e+07	3.00771e+08	7.6681e+07	3.39201e+06	1.48023e+08	2.03413e+07	1.13033e+06	1.66454e+07	2.1272e+08	2.13595e+09	5.41113e+06	2.06982e+06	1.26595e+08	492967	3.67762e+08	6.04684e+06	4.12991e+09	7.01733e+07	276397	823222	3.4047e+06	1.3931e+07	2.32554e+08	2.01726e+08	3.35036e+07	2.97031e+07	1.06307e+06	3.18626e+07	4.08338e+08	5.6306e+06	1.72614e+07	543615	6.18863e+07	1.12388e+06	4.96504e+06	801950	5.84776e+06	5.91296e+08	8.43712e+08	7.98017e+07	8.07192e+06	7.69537e+07	1.47189e+07	5.87407e+06	5.53686e+06
WTL4	WTL4	Wildtype LPS	7.90339e+06	1.34331e+07	8.20699e+06	2.89273e+08	9.06323e+07	2.75093e+06	1.62046e+08	2.05132e+07	1.22973e+06	1.38609e+07	2.06725e+08	2.65761e+09	3.42238e+06	2.67082e+06	1.59125e+08	290851	3.56924e+08	7.43185e+06	4.45082e+09	7.04839e+07	482202	763927	2.78551e+06	7.64893e+06	2.25941e+08	2.38846e+08	3.38062e+07	3.1459e+07	1.1261e+06	3.08086e+07	5.00272e+08	5.62375e+06	1.73316e+07	702911	5.55279e+07	1.32027e+06	4.65786e+06	853344	6.00847e+06	5.73485e+08	7.75392e+08	7.01048e+07	9.30033e+06	7.17565e+07	1.58418e+07	6.79174e+06	8.62875e+06
WTL5	WTL5	Wildtype LPS	6.94314e+06	1.43248e+07	8.15532e+06	2.55663e+08	7.65418e+07	2.47067e+06	1.48704e+08	2.13877e+07	1.38572e+06	1.17493e+07	1.92155e+08	2.19992e+09	4.19715e+06	2.42643e+06	1.23341e+08	383239	3.31723e+08	5.50819e+06	3.58407e+09	7.03337e+07	265082	871014	2.77737e+06	1.44469e+07	2.00543e+08	1.96286e+08	3.27453e+07	2.75292e+07	1.0183e+06	2.71353e+07	3.9407e+08	5.88099e+06	1.68443e+07	636729	5.86734e+07	1.51446e+06	4.51624e+06	848611	5.12003e+06	4.73249e+08	7.25579e+08	6.63284e+07	7.50777e+06	6.10479e+07	1.32546e+07	5.81086e+06	5.49493e+06
POOL1			7.43118e+06	7.51534e+06	4.75779e+06	2.00153e+08	6.01439e+07	1.85662e+06	1.21235e+08	1.66332e+07	1.7372e+06	3.23056e+07	1.63748e+08	2.08343e+09	2.05889e+06	1.70212e+06	1.43698e+08	132341	4.05507e+08	5.15771e+06	2.7627e+09	2.20974e+07	648571	663446	3.21117e+06	1.62043e+07	1.96727e+08	1.73715e+08	3.16991e+07	2.46159e+07	982956	2.19056e+07	3.69985e+08	7.65781e+06	1.58849e+07	731770	3.36763e+07	716333	5.12068e+06	586320	3.46463e+06	3.22109e+08	5.665e+08	4.46585e+07	7.76546e+06	8.48297e+07	8.65543e+06	6.75868e+06	9.83627e+06
POOL2			5.92103e+06	6.51614e+06	5.06607e+06	1.76309e+08	6.6896e+07	1.5698e+06	1.29876e+08	1.76541e+07	1.46764e+06	2.97357e+07	1.72325e+08	2.05697e+09	1.84311e+06	1.58654e+06	1.43497e+08	181250	3.94546e+08	4.94349e+06	2.81109e+09	2.54798e+07	442947	765801	2.9984e+06	1.54234e+07	1.7481e+08	1.92973e+08	3.54032e+07	2.69268e+07	1.094e+06	2.53577e+07	3.97763e+08	7.96874e+06	1.6519e+07	684921	4.01036e+07	393841	6.01284e+06	408846	3.5518e+06	3.0513e+08	5.53095e+08	4.01583e+07	9.07039e+06	7.64949e+07	9.98788e+06	4.17829e+06	9.84508e+06
POOL3			5.89291e+06	6.45968e+06	4.68719e+06	1.91281e+08	6.13621e+07	2.10542e+06	1.27437e+08	1.98475e+07	1.27484e+06	2.77341e+07	1.82133e+08	2.22503e+09	1.84974e+06	1.96553e+06	1.31852e+08	226807	4.23733e+08	4.71006e+06	2.83175e+09	2.77824e+07	394758	827647	1.5887e+06	1.35165e+07	1.74792e+08	1.82801e+08	3.47431e+07	2.83587e+07	575415	2.21596e+07	3.67739e+08	8.13193e+06	1.99381e+07	510934	3.89579e+07	1.2616e+06	5.1315e+06	499795	3.40343e+06	2.978e+08	5.28974e+08	4.51232e+07	9.89e+06	4.28161e+07	1.09128e+07	3.60239e+06	8.63222e+06
POOL4			5.11343e+06	6.19651e+06	5.53755e+06	1.93527e+08	6.2298e+07	2.308e+06	1.29294e+08	1.72174e+07	1.73453e+06	2.79487e+07	1.77896e+08	2.16288e+09	2.11185e+06	1.83441e+06	1.36341e+08	150340	3.98463e+08	5.09056e+06	2.91453e+09	3.78601e+07	402496	868984	1.53795e+06	1.41603e+07	1.82192e+08	1.93051e+08	3.52593e+07	2.87637e+07	896741	2.28255e+07	3.93168e+08	7.99119e+06	1.9554e+07	657019	4.71839e+07	1.20212e+06	5.07357e+06	517313	3.57828e+06	3.11846e+08	4.91506e+08	4.58563e+07	8.53214e+06	4.61051e+07	1.05956e+07	3.82164e+06	8.31776e+06
POOL5			4.56662e+06	5.42185e+06	5.66675e+06	1.8579e+08	5.84889e+07	2.11703e+06	1.31823e+08	1.96581e+07	1.71451e+06	2.7352e+07	1.89358e+08	1.89501e+09	2.11158e+06	2.45171e+06	1.41549e+08	394998	4.23063e+08	5.39494e+06	3.00907e+09	4.34608e+07	721585	932323	1.90072e+06	1.41888e+07	1.69015e+08	2.06544e+08	3.33902e+07	2.84645e+07	1.10274e+06	2.48554e+07	3.77209e+08	8.22851e+06	2.09561e+07	724994	4.7345e+07	785287	4.97927e+06	522394	3.51169e+06	2.96678e+08	4.62426e+08	4.57209e+07	8.46684e+06	4.12846e+07	8.68788e+06	4.192e+06	8.99849e+06
POOL6			5.39065e+06	7.48291e+06	5.65684e+06	1.93988e+08	6.26451e+07	1.95522e+06	1.3888e+08	1.89644e+07	1.34063e+06	2.69093e+07	1.77072e+08	2.03014e+09	2.10502e+06	1.98513e+06	1.25415e+08	282607	4.22863e+08	5.79239e+06	3.46654e+09	3.96924e+07	515975	775732	1.68196e+06	1.41981e+07	2.05482e+08	1.82505e+08	3.3376e+07	3.09857e+07	1.02176e+06	2.85038e+07	4.39148e+08	8.37663e+06	1.96502e+07	754608	5.93312e+07	869066	5.11823e+06	347876	3.68267e+06	2.99391e+08	4.75211e+08	4.81604e+07	8.75834e+06	4.32882e+07	1.06698e+07	3.85609e+06	8.93305e+06
POOL7			5.20668e+06	6.29847e+06	4.62079e+06	2.03432e+08	7.07594e+07	2.12301e+06	1.30587e+08	2.78043e+07	1.43802e+06	2.6544e+07	1.8724e+08	1.99185e+09	2.2409e+06	2.37959e+06	1.48988e+08	419869	4.03313e+08	5.86858e+06	3.143e+09	4.47832e+07	961610	834467	1.45678e+06	1.60445e+07	1.90245e+08	2.22777e+08	3.52122e+07	3.0527e+07	498970	2.79973e+07	3.55995e+08	8.27011e+06	2.08045e+07	796457	5.02437e+07	1.01928e+06	5.42613e+06	607933	4.1608e+06	3.03518e+08	4.68729e+08	5.30094e+07	9.24431e+06	4.00862e+07	1.24732e+07	3.86839e+06	8.6144e+06
POOL7_190911183910			4.7028e+06	6.38218e+06	5.14131e+06	1.87769e+08	6.04223e+07	1.79448e+06	1.29534e+08	2.61143e+07	1.51902e+06	2.70413e+07	1.81065e+08	1.91452e+09	2.26029e+06	2.73332e+06	1.21978e+08	237359	4.08781e+08	5.92612e+06	3.22387e+09	4.13672e+07	799969	1.02747e+06	1.75226e+06	1.40194e+07	2.03925e+08	1.91957e+08	3.26026e+07	3.08343e+07	1.0198e+06	2.55939e+07	3.65304e+08	8.64812e+06	2.05141e+07	542466	5.5034e+07	1.54619e+06	5.33314e+06	667291	3.80477e+06	2.93757e+08	4.36499e+08	4.29465e+07	9.93724e+06	3.99065e+07	1.05689e+07	3.6806e+06	8.36418e+06
POOL8			4.3577e+06	6.31674e+06	3.95045e+06	1.79413e+08	6.85105e+07	1.61059e+06	1.28209e+08	1.94179e+07	1.74336e+06	2.75443e+07	1.78497e+08	1.89672e+09	2.07714e+06	1.98419e+06	1.44597e+08	271063	3.9335e+08	5.10897e+06	3.11064e+09	4.93237e+07	550379	663310	1.84019e+06	1.39382e+07	1.97449e+08	2.1959e+08	3.33404e+07	2.82295e+07	1.22598e+06	2.13509e+07	3.58477e+08	7.88414e+06	2.17666e+07	754388	4.34817e+07	431693	4.9611e+06	417610	3.70603e+06	2.96876e+08	4.59897e+08	4.39572e+07	8.59613e+06	4.05384e+07	1.00152e+07	3.9331e+06	8.89748e+06
		%RSD	17.3615	9.92633	11.3592	4.68604	6.63283	12.9205	3.54254	19.2675	11.9084	6.45218	4.29242	5.78155	7.03557	18.1761	6.76821	39.2721	3.01349	8.20896	7.55995	25.7448	32.2101	14.4856	32.361	6.7489	7.20288	8.58766	3.89126	7.12512	26.0777	10.7239	6.88965	3.60585	10.2769	14.3638	17.5184	41.9409	6.23903	20.3349	6.26085	2.97741	9.18159	7.84321	7.85264	34.1582	11.3359	23.1752	6.31337
[truncated: 33 more columns]

## Sheet: TIC-normalized
			raw data
Code	Sample	2-hydroxyglutarate	2-ketoglutarate	4-guanidinobutanoate	acetylcarnitine C2	acetylcholine	aconitate	alanine	arginine	asparagine	aspartate	beta-alanine	betaine	butyrylcarnitine C4	carnitinamide	carnitine	carnosine	choline	citrulline	creatine	creatinine	cytosine	dimethylarginine	fumarate	glucose	glutamate	glutamine	glutathione	glutathione_pos	glycerol 3-phosphate	glycerophosphoethanolamine	glycerophosphorylcholine	glycine	guanidinoacetate	hexanoylcarnitine C6	histidine	hydroxyproline	hypotaurine	hypoxanthine	isovalerylcarnitine C5	itaconate	lactate	leucine	lysine	malate	methionine	methylmalonate	myo-inositol	N-acetylaspartate
KD2C1	Keap1 KO Control	3.35209e+06	2.62518e+06	6.3319e+06	5.42534e+07	6.99544e+07	4.45892e+06	1.1911e+08	1.61901e+07	3.87674e+06	8.09826e+07	3.07913e+08	8.39056e+08	1.29457e+06	3.79875e+06	3.34531e+08	513336	9.68685e+08	8.96955e+06	6.10527e+09	1.09089e+08	793499	364669	758245	2.01731e+06	3.36534e+08	2.23726e+08	1.09275e+08	1.00659e+08	3.39115e+06	3.51718e+07	7.22079e+08	1.10829e+07	1.07617e+07	810123	9.53553e+07	61108.3	1.21535e+07	1.38818e+06	3.24673e+06	1.70912e+07	4.8735e+07	4.01401e+07	4.32821e+06	3.24239e+07	5.83612e+06	4.38614e+06	2.50683e+07	6.12223e+06
KD2C2	Keap1 KO Control	1.99587e+06	1.10726e+06	2.98468e+06	4.61453e+07	3.29674e+07	1.61445e+06	6.42745e+07	5.46385e+06	1.71401e+06	3.98785e+07	1.62611e+08	3.90121e+08	372355	2.02775e+06	1.56602e+08	143643	4.65527e+08	334990	2.94372e+09	3.09934e+07	187961	181901	451198	505239	2.00738e+08	1.34266e+08	5.92696e+07	4.9831e+07	1.70885e+06	1.82072e+07	3.82447e+08	5.91973e+06	3.84386e+06	420741	2.63243e+07	63206.9	6.29903e+06	558756	1.46836e+06	9.72537e+06	6.04007e+07	1.10212e+07	1.90977e+06	2.28621e+07	2.10534e+06	3.56377e+06	1.18046e+07	3.01399e+06
KD2C3	Keap1 KO Control	4.54494e+06	5.44327e+06	2.26376e+06	4.55214e+07	3.19933e+07	975495	1.41554e+08	8.41242e+06	589324	4.66721e+07	2.06216e+08	5.86716e+08	1.69716e+06	1.65736e+06	2.02345e+08	136729	4.22302e+08	1.99071e+06	3.83152e+09	4.03695e+07	204830	285412	2.01049e+06	1.13315e+06	1.89293e+08	1.73174e+08	1.04219e+08	8.41823e+07	1.43167e+06	2.2668e+07	4.79728e+08	1.80451e+07	4.90827e+06	393055	3.43328e+07	256230	7.0849e+06	429707	2.59926e+06	2.75347e+08	1.58597e+08	6.84148e+06	2.98051e+06	4.08665e+07	1.49122e+06	1.12921e+07	8.46965e+06	1.78575e+06
KD2C4	Keap1 KO Control	3.64638e+06	2.41944e+06	5.47672e+06	4.10616e+07	4.57206e+07	3.53297e+06	9.83001e+07	8.98971e+06	2.51179e+06	7.44784e+07	2.66838e+08	3.07988e+08	1.12855e+06	3.14836e+06	2.43547e+08	302057	8.66633e+08	581959	4.99499e+09	4.60703e+07	553964	513160	865523	1.14052e+06	2.55616e+08	1.80489e+08	1.1258e+08	9.94124e+07	3.87701e+06	2.57115e+07	6.21062e+08	8.50981e+06	6.51415e+06	1.00207e+06	4.83908e+07	106970	1.18742e+07	860852	2.46921e+06	3.43878e+07	9.69771e+07	2.12447e+07	3.37512e+06	3.6292e+07	3.61974e+06	5.19915e+06	1.19878e+07	7.15235e+06
KD2C5	Keap1 KO Control	2.16997e+06	1.401e+06	3.2047e+06	4.30358e+07	3.72611e+07	1.05344e+06	6.62853e+07	5.53133e+06	1.64581e+06	5.14174e+07	1.67965e+08	4.65355e+08	599079	1.34711e+06	2.01745e+08	135776	5.9111e+08	384318	3.34218e+09	2.42386e+07	153917	145526	681697	1.33216e+06	1.78025e+08	1.29756e+08	6.68829e+07	5.32538e+07	2.01328e+06	2.02999e+07	4.65972e+08	5.60244e+06	3.59756e+06	707061	2.5485e+07	0	6.65946e+06	591841	1.81625e+06	9.78905e+06	7.79479e+07	1.3538e+07	2.16889e+06	3.68765e+07	2.33596e+06	5.36324e+06	1.39086e+07	2.91838e+06
KD2L1	Keap1 KO LPS	7.57398e+06	8.4245e+06	4.02206e+06	6.53521e+07	3.65469e+07	675817	1.46854e+08	3.06911e+07	659841	2.96165e+07	1.96482e+08	1.01658e+09	1.60894e+06	1.97931e+06	1.73421e+08	182510	4.52808e+08	6.70681e+06	4.18866e+09	3.30297e+07	146346	1.12664e+06	1.68721e+06	670164	2.20852e+08	2.61345e+08	9.53544e+07	8.51586e+07	1.09053e+06	2.74507e+07	3.87406e+08	1.72832e+07	3.3558e+07	746012	4.43899e+07	641236	6.71811e+06	454989	3.47789e+06	4.2966e+08	1.63923e+08	7.65194e+06	1.40963e+07	5.81161e+07	1.74356e+06	5.03037e+06	5.0067e+06	1.05508e+06
KD2L2	Keap1 KO LPS	5.81674e+06	7.17026e+06	2.87712e+06	7.94807e+07	4.56517e+07	814940	1.91677e+08	3.71033e+07	561735	2.61388e+07	1.98813e+08	1.4645e+09	1.66248e+06	1.92865e+06	1.96065e+08	169642	4.6946e+08	8.94809e+06	5.09341e+09	4.005e+07	71827.6	1.11239e+06	1.35681e+06	5.79312e+06	1.55624e+08	3.01002e+08	9.44459e+07	7.48909e+07	1.03699e+06	2.54207e+07	4.97517e+08	1.8483e+07	3.67774e+07	548863	4.18939e+07	863866	7.14664e+06	366553	3.53695e+06	4.15665e+08	1.89215e+08	1.14112e+07	1.28541e+07	4.06804e+07	2.42836e+06	5.69679e+06	8.14507e+06	1.11945e+06
KD2L3	Keap1 KO LPS	6.36606e+06	8.8519e+06	3.2712e+06	5.85585e+07	3.69398e+07	793366	1.21219e+08	3.55348e+07	634327	3.09769e+07	1.85399e+08	5.99953e+08	1.80728e+06	1.96559e+06	1.75674e+08	201219	4.33535e+08	3.59448e+06	4.12193e+09	7.36266e+07	130864	1.39897e+06	1.01062e+06	1.54223e+06	2.04604e+08	1.87567e+08	9.55443e+07	8.22998e+07	692693	2.50346e+07	2.74974e+08	1.80245e+07	2.89262e+07	574931	4.39072e+07	422466	6.09847e+06	283990	3.75298e+06	4.32106e+08	1.57822e+08	8.43449e+06	1.36319e+07	3.77283e+07	1.98618e+06	3.82013e+06	3.85474e+06	1.22855e+06
KD2L4	Keap1 KO LPS	4.77211e+06	7.34683e+06	2.3754e+06	7.56617e+07	3.82613e+07	731737	1.37484e+08	3.303e+07	467999	2.71379e+07	1.90203e+08	8.03939e+08	1.36352e+06	2.322e+06	1.65565e+08	366522	4.38217e+08	5.33944e+06	4.28076e+09	8.9989e+07	313526	1.4806e+06	1.14645e+06	2.10937e+06	1.78106e+08	2.15046e+08	9.05988e+07	8.0817e+07	749089	2.99605e+07	3.00398e+08	1.54147e+07	3.45265e+07	736017	3.93236e+07	533135	6.5811e+06	626746	3.50534e+06	3.83998e+08	1.48218e+08	1.10564e+07	1.38844e+07	3.12023e+07	1.73167e+06	3.43064e+06	4.73398e+06	1.02542e+06
KD2L5	Keap1 KO LPS	5.71227e+06	8.04078e+06	3.81373e+06	6.87371e+07	2.89057e+07	824121	1.34175e+08	3.11265e+07	498820	2.85654e+07	1.87844e+08	7.44121e+08	1.59224e+06	1.63911e+06	1.34933e+08	296997	4.28861e+08	3.43813e+06	4.60427e+09	5.27897e+07	112136	1.14969e+06	790332	884829	1.58363e+08	2.1223e+08	8.68243e+07	7.36317e+07	656634	2.43966e+07	3.18335e+08	1.38072e+07	3.02619e+07	972603	4.32736e+07	269063	6.67181e+06	615222	3.51296e+06	4.22454e+08	1.64046e+08	9.37753e+06	1.12704e+07	3.60322e+07	2.53955e+06	4.81572e+06	4.5612e+06	1.24831e+06
KD3C1	Keap1 KO Control	2.46056e+06	2.59e+06	5.79733e+06	8.83753e+07	5.78148e+07	4.39904e+06	1.08865e+08	1.43088e+07	3.53597e+06	6.4328e+07	2.5319e+08	7.09055e+08	758912	3.59964e+06	1.91729e+08	483966	7.00446e+08	591168	4.64689e+09	6.767e+07	1.23192e+06	665319	571062	7.83597e+06	3.11321e+08	1.74412e+08	9.9547e+07	8.78515e+07	3.64398e+06	3.2662e+07	9.3256e+08	1.09048e+07	1.04453e+07	620683	6.30373e+07	60703.6	9.60725e+06	851002	2.63553e+06	2.42686e+07	8.42436e+07	3.63104e+07	4.54271e+06	2.97782e+07	7.2537e+06	6.66774e+06	1.80748e+07	7.43384e+06
KD3C2	Keap1 KO Control	1.67071e+06	1.70237e+06	3.07328e+06	8.13339e+07	3.81189e+07	2.59491e+06	7.58053e+07	1.05367e+07	2.34286e+06	4.54616e+07	1.91443e+08	3.59841e+08	502353	2.59059e+06	1.574e+08	262294	5.49257e+08	460841	2.95776e+09	4.71466e+07	712618	633461	484163	7.12771e+06	2.12584e+08	1.62477e+08	6.87409e+07	6.64706e+07	2.03453e+06	2.31648e+07	5.66137e+08	7.34059e+06	8.19037e+06	658677	4.20469e+07	136583	6.07352e+06	867019	1.55812e+06	1.85705e+07	6.80629e+07	2.19559e+07	3.49199e+06	1.94203e+07	4.76655e+06	5.26469e+06	1.16459e+07	5.05317e+06
KD3C3	Keap1 KO Control	1.88737e+06	1.28835e+06	3.33584e+06	6.31334e+07	3.37745e+07	2.13183e+06	7.4633e+07	7.4256e+06	1.96167e+06	4.38838e+07	1.67576e+08	3.20712e+08	605787	1.42706e+06	1.30813e+08	180185	4.90917e+08	286713	2.98026e+09	3.32277e+07	511066	375490	488070	7.54616e+06	1.83454e+08	1.08928e+08	6.51074e+07	5.61331e+07	2.35542e+06	2.08645e+07	5.06023e+08	5.97097e+06	5.47275e+06	464554	3.51687e+07	107704	6.46752e+06	552175	1.61615e+06	1.58397e+07	6.28454e+07	1.94089e+07	3.09332e+06	1.80128e+07	4.2322e+06	4.56503e+06	1.02821e+07	4.42227e+06
KD3C4	Keap1 KO Control	1.75623e+06	1.57415e+06	2.83631e+06	5.55403e+07	3.58748e+07	2.01613e+06	7.08429e+07	1.21398e+07	2.22635e+06	4.24765e+07	1.65903e+08	2.26962e+08	584911	2.00103e+06	1.52471e+08	170442	5.5982e+08	244050	2.77085e+09	4.9876e+07	656631	528333	454427	1.00191e+07	1.83391e+08	1.22017e+08	6.48345e+07	5.43843e+07	2.46011e+06	2.244e+07	4.6158e+08	5.62288e+06	6.87705e+06	621620	4.14402e+07	0	6.36766e+06	380434	1.58714e+06	1.56964e+07	7.48343e+07	2.31847e+07	3.74891e+06	2.00515e+07	5.1936e+06	4.17128e+06	7.26981e+06	4.97818e+06
KD3C5	Keap1 KO Control	1.59085e+06	890384	2.61302e+06	5.47039e+07	4.06799e+07	2.39354e+06	7.24932e+07	9.63049e+06	1.87239e+06	4.46325e+07	1.5868e+08	4.0701e+08	762606	1.71127e+06	1.25806e+08	110586	5.33945e+08	240555	2.70076e+09	3.97943e+07	531168	311621	480947	1.47494e+07	1.55253e+08	1.18744e+08	6.12142e+07	4.85007e+07	2.32151e+06	2.02772e+07	4.88817e+08	6.10114e+06	4.78076e+06	743938	3.29933e+07	299744	6.33443e+06	413631	1.70792e+06	1.53934e+07	9.63038e+07	2.64956e+07	3.72543e+06	1.76699e+07	5.63961e+06	4.93083e+06	1.27265e+07	4.45614e+06
KD3L1	Keap1 KO LPS	5.83096e+06	9.79547e+06	3.08737e+06	1.00289e+08	3.36992e+07	1.98879e+06	1.80659e+08	4.72621e+07	709271	2.23921e+07	2.17439e+08	1.19604e+09	1.53326e+06	1.88198e+06	1.19451e+08	388695	4.38401e+08	1.18733e+07	3.36285e+09	4.58352e+07	247910	1.76956e+06	2.3198e+06	2.51482e+07	1.70817e+08	3.48753e+08	1.01294e+08	8.03718e+07	1.53996e+06	3.71523e+07	4.63662e+08	2.15725e+07	5.16068e+07	703255	5.60078e+07	1.90339e+06	6.15718e+06	324900	3.59276e+06	5.32818e+08	5.20722e+08	3.30857e+07	1.85815e+07	5.22373e+07	8.76135e+06	3.99777e+06	6.05372e+06	2.00127e+06
KD3L2	Keap1 KO LPS	9.09563e+06	1.32928e+07	3.94957e+06	1.65987e+08	4.8376e+07	1.96536e+06	2.14804e+08	5.68358e+07	785093	2.53993e+07	2.332e+08	1.96971e+09	1.9302e+06	1.87323e+06	1.36938e+08	430470	5.27719e+08	2.19704e+07	3.84607e+09	3.5551e+07	294348	2.20078e+06	3.28642e+06	3.97491e+06	2.15059e+08	2.9111e+08	1.22532e+08	1.01431e+08	2.61189e+06	3.70881e+07	6.47118e+08	2.84441e+07	7.26616e+07	1.12343e+06	5.7523e+07	2.1477e+06	6.80734e+06	567295	3.97204e+06	5.83245e+08	6.21039e+08	2.71303e+07	2.89358e+07	1.0795e+08	6.56138e+06	5.48568e+06	8.65763e+06	1.55712e+06
KD3L3	Keap1 KO LPS	6.83868e+06	1.11081e+07	3.67666e+06	9.16238e+07	3.43708e+07	2.21994e+06	1.54989e+08	4.46898e+07	601357	2.27279e+07	2.0038e+08	9.35805e+08	1.47139e+06	1.66666e+06	1.34105e+08	337262	4.52561e+08	6.55816e+06	3.57048e+09	4.12163e+07	221633	1.94289e+06	2.0839e+06	7.78014e+06	1.59053e+08	2.55174e+08	9.64291e+07	8.00699e+07	1.09412e+06	3.15101e+07	4.86654e+08	1.84454e+07	5.45765e+07	933639	5.38263e+07	802303	6.9129e+06	299052	3.15304e+06	5.29782e+08	4.00301e+08	2.0907e+07	2.36392e+07	4.82506e+07	5.46419e+06	3.59913e+06	4.41508e+06	1.42206e+06
KD3L4	Keap1 KO LPS	7.27627e+06	1.28169e+07	3.6782e+06	1.20669e+08	4.00038e+07	1.89299e+06	1.84309e+08	5.48315e+07	991357	2.3178e+07	2.26866e+08	1.28658e+09	1.96392e+06	1.98852e+06	1.20118e+08	568135	5.13902e+08	1.36699e+07	3.57587e+09	4.7114e+07	365690	1.84526e+06	2.39285e+06	7.14233e+06	1.9986e+08	2.68119e+08	1.09576e+08	9.56894e+07	2.32135e+06	4.302e+07	5.06708e+08	2.11076e+07	6.53146e+07	1.32942e+06	6.51302e+07	1.08251e+06	7.63934e+06	395402	4.32728e+06	5.72729e+08	5.0047e+08	3.19468e+07	2.46368e+07	5.71698e+07	6.08913e+06	4.01232e+06	5.5382e+06	2.41315e+06
KD3L5	Keap1 KO LPS	8.79984e+06	1.37191e+07	4.22742e+06	1.03372e+08	4.17741e+07	2.26976e+06	1.83678e+08	4.38315e+07	749978	2.41761e+07	2.11254e+08	1.28726e+09	2.23764e+06	1.9257e+06	1.53554e+08	469146	5.00702e+08	9.09326e+06	4.10109e+09	6.43871e+07	246192	1.77222e+06	2.64271e+06	4.02279e+06	1.87548e+08	2.47309e+08	1.11417e+08	9.62815e+07	2.20053e+06	4.17448e+07	5.46721e+08	2.05673e+07	4.20327e+07	924990	6.32803e+07	1.31932e+06	7.07007e+06	692266	4.18201e+06	6.34453e+08	4.4516e+08	2.70664e+07	1.88479e+07	5.89368e+07	6.8876e+06	3.98615e+06	4.31685e+06	2.68515e+06
KDC1	Keap1 KO Control	3.16804e+06	2.37745e+06	3.5331e+06	9.81962e+07	6.76518e+07	2.25985e+06	9.45129e+07	1.01955e+07	2.34874e+06	6.101e+07	2.09525e+08	7.50671e+08	901008	2.01849e+06	2.0041e+08	190199	6.48504e+08	478892	3.24662e+09	2.54326e+07	705711	544222	1.0826e+06	2.18376e+07	2.42341e+08	1.69734e+08	7.77291e+07	7.05299e+07	1.56484e+06	2.94649e+07	7.763e+08	7.3377e+06	6.22962e+06	729471	3.60368e+07	20394.7	8.75012e+06	913987	2.52241e+06	2.17656e+07	1.11522e+08	3.66774e+07	3.69121e+06	4.33218e+07	8.33146e+06	9.61792e+06	1.87338e+07	5.83884e+06
KDC2	Keap1 KO Control	1.8576e+06	1.65854e+06	4.26138e+06	8.37034e+07	4.78924e+07	3.4899e+06	9.00199e+07	7.59843e+06	2.18959e+06	5.07957e+07	2.1479e+08	4.90852e+08	564169	2.08265e+06	1.48824e+08	207450	5.62282e+08	326936	3.36681e+09	4.21456e+07	642354	438379	465688	2.15861e+07	1.76113e+08	1.77254e+08	7.57048e+07	5.9191e+07	1.70784e+06	2.29307e+07	5.59275e+08	6.54933e+06	5.45221e+06	473191	3.92471e+07	13285	7.20399e+06	827104	1.93519e+06	1.67293e+07	9.44659e+07	3.03643e+07	3.72677e+06	2.00031e+07	6.60003e+06	6.86661e+06	1.52151e+07	5.56361e+06
KDC3	Keap1 KO Control	2.20885e+06	1.1709e+06	3.17967e+06	6.75163e+07	4.71644e+07	2.33431e+06	7.75598e+07	1.0614e+07	1.73403e+06	4.31629e+07	1.8634e+08	3.11101e+08	656026	2.48715e+06	1.70638e+08	212189	5.62136e+08	362065	3.28087e+09	6.76109e+07	552003	555859	356123	1.16194e+07	1.65477e+08	1.59003e+08	6.5466e+07	5.25001e+07	2.07535e+06	1.93612e+07	5.33202e+08	5.95273e+06	4.94731e+06	565059	3.81544e+07	104800	7.2155e+06	400036	1.51515e+06	1.15638e+07	7.76278e+07	2.36423e+07	3.0116e+06	1.51182e+07	5.00878e+06	4.72463e+06	1.23957e+07	5.36648e+06
KDC4	Keap1 KO Control	1.86061e+06	1.09206e+06	2.72305e+06	6.90026e+07	3.61865e+07	2.58159e+06	7.76744e+07	9.75629e+06	1.936e+06	4.56791e+07	1.7442e+08	2.19331e+08	640563	1.94795e+06	1.3746e+08	281535	5.54755e+08	173495	2.80205e+09	3.05664e+07	536047	336519	524280	2.82845e+07	1.55198e+08	1.25269e+08	6.78813e+07	5.32806e+07	1.35085e+06	2.49877e+07	4.76233e+08	5.5388e+06	4.70455e+06	525312	3.08736e+07	16095.4	7.23457e+06	359678	1.71991e+06	1.26398e+07	1.04641e+08	3.17291e+07	4.07053e+06	1.9026e+07	6.48516e+06	5.62211e+06	8.8229e+06	6.00043e+06
KDC5	Keap1 KO Control	3.97691e+06	2.60625e+06	4.78492e+06	8.70503e+07	6.74642e+07	3.04606e+06	1.17529e+08	1.49731e+07	3.23865e+06	7.54749e+07	2.54256e+08	6.73609e+08	1.00086e+06	2.38293e+06	2.18348e+08	498411	9.27977e+08	608754	4.3771e+09	5.73025e+07	969913	516483	1.53601e+06	2.69742e+07	2.58766e+08	2.13997e+08	1.02065e+08	7.95192e+07	3.45554e+06	3.64035e+07	8.28605e+08	1.16602e+07	7.62123e+06	1.23843e+06	4.7243e+07	33762.2	1.15974e+07	943398	2.90954e+06	2.05325e+07	1.50615e+08	4.95258e+07	4.49686e+06	4.57099e+07	8.08564e+06	9.10323e+06	1.99538e+07	7.64724e+06
KDL1	Keap1 KO LPS	1.46243e+07	2.05654e+07	7.0257e+06	1.60976e+08	6.2607e+07	2.97687e+06	2.59311e+08	5.50001e+07	705708	4.09834e+07	2.98399e+08	2.05493e+09	3.41179e+06	2.95282e+06	2.15458e+08	686208	6.61523e+08	8.79181e+06	5.40269e+09	5.26832e+07	275630	2.29672e+06	5.09153e+06	2.62259e+07	2.86381e+08	4.15112e+08	1.58485e+08	1.36095e+08	2.62368e+06	5.36594e+07	7.75503e+08	2.85822e+07	6.99416e+07	986414	7.6191e+07	1.72231e+06	1.16146e+07	424703	6.51827e+06	8.26959e+08	8.31023e+08	5.68009e+07	3.10971e+07	1.34424e+08	1.13571e+07	1.02217e+07	9.28101e+06	2.60293e+06
KDL2	Keap1 KO LPS	1.04328e+07	1.47443e+07	4.56466e+06	1.44694e+08	5.48976e+07	2.46252e+06	2.42542e+08	4.20532e+07	911653	2.86458e+07	2.50105e+08	2.00406e+09	3.00685e+06	2.06812e+06	1.64309e+08	604679	5.03074e+08	1.02727e+07	4.438e+09	5.6239e+07	269887	2.52874e+06	4.21879e+06	1.92998e+07	2.20451e+08	3.42175e+08	1.21433e+08	9.98411e+07	1.29926e+06	4.89438e+07	6.42047e+08	2.44748e+07	5.13248e+07	876601	6.06645e+07	1.61364e+06	9.0201e+06	349442	5.68006e+06	6.15673e+08	6.8387e+08	4.20097e+07	1.99363e+07	1.24686e+08	1.04245e+07	8.19962e+06	9.02955e+06	2.13968e+06
KDL3	Keap1 KO LPS	6.98073e+06	1.21161e+07	4.26096e+06	1.09866e+08	3.41489e+07	1.36775e+06	1.58241e+08	4.51289e+07	787006	2.51994e+07	2.13702e+08	9.02326e+08	2.1409e+06	2.51358e+06	1.39093e+08	597755	4.44032e+08	3.10745e+06	4.06758e+09	7.90528e+07	259881	1.77588e+06	2.1317e+06	2.07482e+07	1.98687e+08	2.46301e+08	9.60575e+07	8.45204e+07	1.33517e+06	4.09724e+07	3.60702e+08	1.5198e+07	4.93821e+07	499691	6.37577e+07	601527	6.62066e+06	328534	3.63085e+06	5.66183e+08	4.66488e+08	3.77355e+07	2.18927e+07	5.25206e+07	9.02065e+06	4.98882e+06	4.58347e+06	2.33332e+06
KDL4	Keap1 KO LPS	8.53667e+06	1.39215e+07	4.13735e+06	1.14818e+08	4.2927e+07	2.37354e+06	1.86874e+08	5.28206e+07	706478	2.57537e+07	2.23866e+08	1.20705e+09	2.62767e+06	1.96202e+06	1.47286e+08	287634	4.38241e+08	4.10361e+06	4.22521e+09	5.78529e+07	433682	1.69905e+06	2.91281e+06	1.68675e+07	2.17191e+08	3.04333e+08	1.10642e+08	8.672e+07	1.79811e+06	3.25023e+07	5.0298e+08	1.82068e+07	4.60056e+07	587228	5.19313e+07	1.1426e+06	7.15133e+06	523990	4.12878e+06	6.24485e+08	5.90374e+08	3.68616e+07	2.3076e+07	6.83478e+07	8.49629e+06	6.90303e+06	5.69534e+06	2.22713e+06
KDL5	Keap1 KO LPS	7.02987e+06	1.23675e+07	4.0879e+06	9.80628e+07	3.81695e+07	2.22852e+06	1.74159e+08	4.73218e+07	768524	2.43072e+07	2.12653e+08	1.03447e+09	2.92223e+06	2.20831e+06	1.4388e+08	333427	5.22187e+08	4.58984e+06	4.07385e+09	5.92252e+07	259850	1.67532e+06	2.74099e+06	1.70441e+07	1.89302e+08	2.42445e+08	1.00339e+08	8.38299e+07	764315	3.16318e+07	4.62598e+08	1.79443e+07	5.54184e+07	595659	4.98045e+07	1.29655e+06	6.69373e+06	307693	4.19867e+06	5.5829e+08	6.31265e+08	3.61798e+07	1.90677e+07	5.74591e+07	9.44784e+06	5.54744e+06	5.58388e+06	2.17877e+06
NO2C1	Nrf2 KO Control	4.64171e+06	4.56735e+06	5.78343e+06	2.98947e+08	1.28775e+08	2.70933e+06	1.0939e+08	1.0053e+07	3.80777e+06	8.38744e+07	2.11926e+08	5.2367e+09	2.07582e+06	2.78949e+06	3.06166e+08	329684	6.0409e+08	587949	3.30489e+09	2.90908e+07	1.60983e+06	641208	2.36494e+06	2.90467e+07	2.99513e+08	2.05972e+08	1.2491e+07	1.22471e+07	2.36233e+06	3.55227e+07	4.43003e+08	7.21321e+06	1.08611e+07	477488	4.26251e+07	313816	6.74632e+06	448769	4.82265e+06	1.8958e+07	1.49186e+08	3.922e+07	5.00594e+06	6.06392e+07	9.02001e+06	5.14818e+06	1.97913e+07	3.18597e+06
NO2C2	Nrf2 KO Control	2.72452e+06	3.31279e+06	4.66681e+06	2.48297e+08	1.27185e+08	2.42949e+06	9.217e+07	7.7793e+06	2.27645e+06	6.5785e+07	1.75786e+08	4.23227e+09	1.411e+06	2.86051e+06	2.4738e+08	155823	4.87532e+08	171548	3.18459e+09	4.82225e+07	1.33326e+06	423019	509474	1.63843e+07	2.72628e+08	1.44981e+08	9.84176e+06	1.07547e+07	1.65187e+06	2.24584e+07	3.36349e+08	6.22094e+06	7.11347e+06	852104	3.93848e+07	514959	4.87541e+06	336792	4.72711e+06	1.22679e+07	7.52546e+07	2.60633e+07	3.72175e+06	2.55786e+07	8.01317e+06	3.82283e+06	1.62457e+07	2.63575e+06
NO2C3	Nrf2 KO Control	2.56761e+06	3.64813e+06	5.75278e+06	2.63007e+08	1.19104e+08	2.6762e+06	9.41837e+07	1.07142e+07	2.76085e+06	7.43161e+07	1.96804e+08	4.0865e+09	1.78499e+06	2.43432e+06	2.85369e+08	304868	5.81996e+08	330583	3.35503e+09	5.73446e+07	1.66611e+06	498631	850052	1.50873e+07	2.61723e+08	1.53049e+08	1.12352e+07	1.2169e+07	2.41286e+06	3.03473e+07	3.65848e+08	6.11464e+06	7.99764e+06	800020	4.55801e+07	409125	5.46089e+06	370355	4.56137e+06	1.32408e+07	7.57687e+07	3.41786e+07	3.6117e+06	3.2564e+07	7.45524e+06	3.54503e+06	1.86139e+07	3.84465e+06
NO2C4	Nrf2 KO Control	4.36527e+06	3.33065e+06	6.1753e+06	2.72862e+08	1.2082e+08	2.41576e+06	8.81269e+07	1.08038e+07	2.43609e+06	7.91018e+07	1.92174e+08	3.42717e+09	1.7038e+06	2.77373e+06	2.86232e+08	207323	6.44101e+08	395748	3.02949e+09	2.90528e+07	1.72377e+06	494196	2.31216e+06	1.05748e+07	2.8617e+08	1.61623e+08	1.36388e+07	1.28628e+07	2.71351e+06	2.64044e+07	3.50389e+08	7.19404e+06	7.43297e+06	667715	3.62676e+07	277824	6.07977e+06	381493	4.32022e+06	1.40516e+07	1.21458e+08	2.97891e+07	3.38532e+06	6.70295e+07	6.26755e+06	5.16905e+06	1.2929e+07	3.54525e+06
NO2C5	Nrf2 KO Control	2.85586e+06	3.42673e+06	5.6411e+06	2.34406e+08	1.16393e+08	2.03344e+06	8.86591e+07	1.07614e+07	3.3275e+06	6.15884e+07	1.76389e+08	4.80262e+09	1.2322e+06	3.54132e+06	2.81306e+08	187144	5.2068e+08	299456	2.75757e+09	5.04541e+07	1.58599e+06	458447	761995	1.6724e+07	2.27885e+08	1.51606e+08	1.02671e+07	1.00184e+07	2.08749e+06	2.16912e+07	3.00782e+08	6.38124e+06	9.2781e+06	725716	4.1433e+07	293252	5.29966e+06	370144	4.04514e+06	1.25229e+07	8.76045e+07	3.42063e+07	4.19318e+06	3.00712e+07	5.88971e+06	3.29797e+06	1.91376e+07	3.06657e+06
NO2L1	Nrf2 KO LPS	8.5001e+06	1.00849e+07	1.09924e+07	4.32987e+08	9.64963e+07	3.51557e+06	1.84912e+08	2.58476e+07	3.11326e+06	1.55765e+07	2.12113e+08	4.4811e+09	2.5509e+06	2.37863e+06	1.50784e+08	904904	4.97152e+08	1.45594e+07	4.07488e+09	7.03757e+07	1.3317e+06	2.1755e+06	3.16626e+06	7.03254e+06	2.24812e+08	2.73329e+08	1.41998e+07	1.38413e+07	1.79706e+06	3.22403e+07	4.71878e+08	8.50977e+06	2.56201e+07	816350	8.46043e+07	2.93919e+06	5.48637e+06	601888	2.75193e+06	5.5432e+08	1.53659e+09	8.48196e+07	1.34147e+07	7.84963e+07	2.05188e+07	3.77792e+06	1.06117e+07	1.1687e+06
NO2L2	Nrf2 KO LPS	6.44673e+06	7.4515e+06	9.38259e+06	4.0335e+08	8.40593e+07	3.15441e+06	1.85982e+08	3.15072e+07	3.57905e+06	1.47222e+07	1.95578e+08	4.72847e+09	2.59174e+06	2.5607e+06	1.01818e+08	597429	4.59294e+08	1.71742e+07	3.73947e+09	6.49479e+07	1.23406e+06	1.61394e+06	2.9931e+06	3.27453e+07	2.10127e+08	3.18056e+08	1.16961e+07	1.20704e+07	1.31178e+06	2.4131e+07	4.75332e+08	8.24272e+06	2.21032e+07	352193	7.30985e+07	2.72466e+06	4.75429e+06	645874	1.76687e+06	4.18661e+08	1.76069e+09	1.08105e+08	1.62385e+07	6.70985e+07	1.77186e+07	2.85665e+06	1.30366e+07	1.11984e+06
NO2L3	Nrf2 KO LPS	1.43097e+07	1.61368e+07	1.13655e+07	5.14118e+08	8.9558e+07	3.79313e+06	2.03509e+08	2.8836e+07	3.51266e+06	1.82795e+07	2.67913e+08	4.95471e+09	3.58913e+06	2.76091e+06	1.4618e+08	585450	5.82048e+08	1.28143e+07	4.57825e+09	4.90855e+07	1.11745e+06	1.52786e+06	5.30141e+06	3.51534e+07	2.80914e+08	4.25104e+08	1.43659e+07	1.40103e+07	2.54906e+06	2.78296e+07	4.84001e+08	9.7779e+06	2.38083e+07	723711	7.20006e+07	2.46248e+06	6.70096e+06	756501	4.5489e+06	6.84277e+08	2.07926e+09	1.29891e+08	1.86315e+07	1.31252e+08	2.55885e+07	6.56544e+06	1.0691e+07	1.34954e+06
NO2L4	Nrf2 KO LPS	7.52758e+06	9.95985e+06	1.09187e+07	4.2985e+08	7.06069e+07	3.08847e+06	1.83178e+08	2.87111e+07	3.1318e+06	1.34914e+07	2.10283e+08	4.57046e+09	2.31386e+06	1.89089e+06	9.75409e+07	746213	4.90329e+08	1.34458e+07	4.03152e+09	7.19163e+07	1.5758e+06	1.81406e+06	3.553e+06	2.50056e+07	2.06872e+08	2.92136e+08	1.14024e+07	1.09853e+07	1.46965e+06	2.95332e+07	4.26839e+08	8.53177e+06	2.50899e+07	561675	7.83869e+07	2.17937e+06	5.0759e+06	707141	3.13535e+06	5.38792e+08	1.63806e+09	1.00951e+08	1.63016e+07	6.82149e+07	1.9305e+07	4.03337e+06	1.13219e+07	1.08574e+06
NO2L5	Nrf2 KO LPS	1.05887e+07	1.14192e+07	8.43129e+06	4.14555e+08	8.68341e+07	3.40846e+06	1.94383e+08	2.96365e+07	2.55705e+06	1.9264e+07	2.07997e+08	4.32947e+09	2.76598e+06	2.13478e+06	1.14227e+08	616499	5.42718e+08	1.506e+07	3.75399e+09	4.03833e+07	1.05207e+06	1.58896e+06	5.1242e+06	1.87234e+07	2.38038e+08	2.77485e+08	1.41037e+07	1.29534e+07	2.16806e+06	2.90493e+07	4.62707e+08	8.93572e+06	1.61353e+07	671779	6.19654e+07	2.64618e+06	6.43311e+06	545467	2.42784e+06	5.82241e+08	2.32681e+09	1.06791e+08	1.87406e+07	1.31739e+08	1.76167e+07	4.01755e+06	1.09387e+07	1.07193e+06
NO3C1	Nrf2 KO Control	3.38042e+06	3.63325e+06	5.81405e+06	2.05448e+08	1.02746e+08	2.00481e+06	1.0134e+08	9.53467e+06	3.12056e+06	7.47368e+07	2.17023e+08	5.37922e+09	1.67332e+06	3.01116e+06	2.82073e+08	233677	6.07113e+08	256707	3.11808e+09	3.89384e+07	1.35153e+06	466907	990318	2.2623e+07	2.34216e+08	1.85565e+08	9.39691e+06	1.03677e+07	2.52053e+06	2.37291e+07	3.25897e+08	7.19563e+06	1.05115e+07	610328	4.3989e+07	198514	6.2426e+06	537366	3.55063e+06	1.17453e+07	7.64167e+07	3.5326e+07	3.7949e+06	3.41235e+07	6.87383e+06	3.65472e+06	2.04238e+07	2.21068e+06
NO3C2	Nrf2 KO Control	3.07543e+06	3.30278e+06	3.93772e+06	2.14259e+08	1.10639e+08	1.68847e+06	9.32528e+07	1.12329e+07	2.69735e+06	7.19428e+07	1.88757e+08	4.31008e+09	1.52721e+06	2.94393e+06	3.16324e+08	208060	6.25145e+08	256877	2.89911e+09	4.40722e+07	1.79543e+06	546828	612833	2.26991e+07	2.62644e+08	1.56697e+08	1.00511e+07	1.00726e+07	1.92594e+06	2.10031e+07	3.01531e+08	6.60053e+06	9.89071e+06	679926	3.50686e+07	354683	6.56466e+06	560425	3.7767e+06	1.06482e+07	8.31211e+07	3.68876e+07	3.94809e+06	2.93802e+07	6.95706e+06	3.52058e+06	1.47106e+07	2.26536e+06
NO3C3	Nrf2 KO Control	4.16547e+06	3.93699e+06	6.30118e+06	2.57808e+08	1.42457e+08	2.24922e+06	1.17216e+08	1.45668e+07	4.17474e+06	1.08683e+08	2.18347e+08	5.25168e+09	1.66669e+06	2.53747e+06	3.8642e+08	248230	8.45191e+08	317810	3.24628e+09	3.5374e+07	2.14601e+06	693410	3.23106e+06	5.24032e+07	3.46254e+08	2.29935e+08	1.3824e+07	1.16439e+07	3.52044e+06	2.99814e+07	3.91863e+08	7.24124e+06	1.02648e+07	502894	4.54992e+07	253274	8.16348e+06	479575	5.82219e+06	1.20577e+07	1.56705e+08	6.19581e+07	5.14635e+06	8.3197e+07	1.02289e+07	6.28766e+06	1.95678e+07	3.43537e+06
NO3C4	Nrf2 KO Control	3.12996e+06	3.45971e+06	4.76579e+06	2.00986e+08	1.16359e+08	1.89767e+06	9.7562e+07	1.11812e+07	3.26135e+06	8.41039e+07	1.98068e+08	3.72439e+09	1.62701e+06	2.28515e+06	3.34441e+08	319291	6.9831e+08	968999	2.86186e+09	3.56765e+07	1.50409e+06	472428	1.88906e+06	2.1844e+07	2.51199e+08	1.48885e+08	1.26854e+07	1.10923e+07	4.0975e+06	2.9424e+07	2.86925e+08	6.7969e+06	8.68866e+06	873736	3.5723e+07	467167	7.79777e+06	422620	3.81967e+06	1.04587e+07	2.28183e+08	4.40075e+07	4.65625e+06	6.27778e+07	7.81314e+06	3.43322e+06	1.33096e+07	3.14993e+06
NO3C5	Nrf2 KO Control	2.36869e+06	3.62189e+06	6.02899e+06	2.09441e+08	1.04007e+08	1.5933e+06	1.13255e+08	1.30481e+07	2.98626e+06	8.16706e+07	1.93279e+08	5.3744e+09	1.56836e+06	2.18577e+06	2.94833e+08	243909	6.74267e+08	424301	3.03857e+09	4.46179e+07	1.75273e+06	750758	1.05388e+06	5.02562e+07	2.79804e+08	1.62647e+08	9.79287e+06	9.82441e+06	3.03131e+06	2.25558e+07	3.27189e+08	7.18212e+06	9.39721e+06	734817	4.42199e+07	643023	5.58451e+06	326333	4.19139e+06	1.11567e+07	1.50552e+08	6.22568e+07	5.09992e+06	3.59521e+07	1.04038e+07	3.54646e+06	2.22922e+07	2.54196e+06
NO3L1	Nrf2 KO LPS	7.19509e+06	8.4879e+06	1.06081e+07	3.76974e+08	7.22065e+07	3.44516e+06	2.05293e+08	2.98264e+07	3.50219e+06	2.14196e+07	2.28261e+08	4.08466e+09	2.51541e+06	2.55745e+06	1.09336e+08	592787	5.20551e+08	1.7213e+07	3.6606e+09	7.37011e+07	1.49511e+06	1.90797e+06	3.07861e+06	2.40857e+07	2.65425e+08	4.06352e+08	1.20726e+07	1.23547e+07	1.67509e+06	2.47562e+07	5.13481e+08	9.33107e+06	3.05082e+07	576705	9.78994e+07	3.11409e+06	6.25478e+06	604163	2.67135e+06	5.08626e+08	1.31879e+09	9.93296e+07	1.95791e+07	6.82156e+07	2.02075e+07	3.75302e+06	1.31273e+07	948372
NO3L2	Nrf2 KO LPS	6.99748e+06	5.75848e+06	7.49389e+06	3.62735e+08	8.40756e+07	3.10638e+06	2.26414e+08	3.60891e+07	5.18821e+06	2.54624e+07	2.01959e+08	4.45047e+09	2.17313e+06	2.91846e+06	1.24806e+08	541005	5.08272e+08	2.49331e+07	3.89465e+09	7.73499e+07	1.98876e+06	2.23316e+06	2.45849e+06	3.48952e+07	2.67523e+08	3.72284e+08	1.21502e+07	1.1976e+07	1.42376e+06	2.55731e+07	5.95292e+08	1.07279e+07	3.51091e+07	523246	9.04973e+07	3.19092e+06	4.89229e+06	805587	2.0675e+06	4.77984e+08	1.43004e+09	1.19978e+08	1.78635e+07	6.3264e+07	2.37271e+07	3.8405e+06	1.61867e+07	1.4875e+06
NO3L3	Nrf2 KO LPS	7.40979e+06	8.85111e+06	9.0166e+06	3.18578e+08	7.67556e+07	3.68315e+06	1.79144e+08	2.75893e+07	3.28599e+06	1.74465e+07	1.98284e+08	3.1164e+09	2.7229e+06	2.30615e+06	1.23834e+08	559810	5.18317e+08	9.87585e+06	3.61236e+09	5.45248e+07	710500	1.53921e+06	2.99054e+06	1.58115e+07	1.83412e+08	2.61682e+08	1.08737e+07	9.78607e+06	1.76329e+06	2.3585e+07	4.35912e+08	7.88652e+06	3.12545e+07	774035	6.63297e+07	2.50768e+06	5.8191e+06	301054	3.65767e+06	5.52685e+08	1.2694e+09	8.50602e+07	1.58739e+07	6.40565e+07	1.68449e+07	2.82969e+06	1.09236e+07	980847
NO3L4	Nrf2 KO LPS	6.63121e+06	7.87375e+06	7.01027e+06	3.19133e+08	8.02359e+07	4.17234e+06	1.94252e+08	2.92173e+07	3.34131e+06	1.96205e+07	1.97392e+08	3.34409e+09	1.89546e+06	2.13792e+06	9.14621e+07	331479	5.41447e+08	1.41685e+07	3.28702e+09	5.29607e+07	1.23425e+06	1.71172e+06	2.25386e+06	4.34796e+07	1.99453e+08	3.13614e+08	9.54156e+06	9.40836e+06	1.16135e+06	2.18228e+07	4.4051e+08	8.51496e+06	3.05172e+07	603457	6.7367e+07	2.09039e+06	5.67501e+06	700161	2.75163e+06	4.76701e+08	1.53124e+09	1.20813e+08	1.57843e+07	5.90842e+07	2.03797e+07	3.4106e+06	1.24642e+07	849426
NO3L5	Nrf2 KO LPS	6.43641e+06	6.90171e+06	7.08709e+06	2.98001e+08	7.03144e+07	3.3799e+06	1.96855e+08	2.6408e+07	3.77055e+06	1.98987e+07	2.08575e+08	3.24083e+09	2.15851e+06	1.8746e+06	1.23055e+08	683856	5.18829e+08	1.57089e+07	3.13131e+09	7.37104e+07	1.10229e+06	1.36457e+06	2.45277e+06	4.06166e+07	2.1482e+08	3.73896e+08	9.40872e+06	9.47299e+06	1.07817e+06	2.93963e+07	4.43068e+08	8.72912e+06	2.75203e+07	493623	6.82011e+07	2.45242e+06	5.4001e+06	456059	2.26519e+06	4.5608e+08	1.4092e+09	1.04314e+08	1.30926e+07	5.49039e+07	1.81605e+07	3.22158e+06	1.14446e+07	1.03994e+06
NOC1	Nrf2 KO Control	2.88514e+06	2.85386e+06	4.64937e+06	1.58962e+08	8.94673e+07	1.97147e+06	8.20825e+07	6.51059e+06	1.49966e+06	6.42171e+07	1.77558e+08	2.79569e+09	1.62093e+06	2.16715e+06	3.166e+08	164470	4.19812e+08	233991	2.75453e+09	3.14346e+07	909411	330540	647690	3.89804e+06	2.31328e+08	1.45513e+08	6.00522e+06	7.09279e+06	1.17306e+06	1.91542e+07	2.6443e+08	5.76843e+06	1.06565e+07	480902	3.38475e+07	514602	4.32837e+06	333339	3.81472e+06	2.04324e+07	5.6769e+07	2.3764e+07	2.3748e+06	2.12653e+07	5.26509e+06	3.7286e+06	1.51438e+07	1.61383e+06
NOC2	Nrf2 KO Control	4.11552e+06	4.46158e+06	6.51387e+06	2.0143e+08	1.06094e+08	2.7641e+06	1.03418e+08	8.54996e+06	2.61893e+06	8.3741e+07	2.18402e+08	3.29472e+09	1.73887e+06	2.75083e+06	3.24292e+08	250386	5.63946e+08	397588	3.62335e+09	6.70704e+07	1.51027e+06	586107	797201	6.98334e+06	2.94408e+08	1.91796e+08	9.33435e+06	1.02258e+07	2.14947e+06	1.94076e+07	3.50979e+08	7.26454e+06	1.21422e+07	896081	4.92205e+07	357871	6.36334e+06	646375	4.56234e+06	1.48506e+07	7.58422e+07	3.38251e+07	2.95598e+06	3.00893e+07	6.26545e+06	2.81137e+06	1.73706e+07	3.34288e+06
NOC3	Nrf2 KO Control	2.27178e+06	2.00679e+06	5.1123e+06	1.52585e+08	6.77023e+07	1.92278e+06	7.28894e+07	8.1339e+06	1.51144e+06	5.21951e+07	1.51088e+08	2.20133e+09	1.42846e+06	3.34886e+06	2.43709e+08	68062.5	3.88905e+08	258833	2.58912e+09	7.08096e+07	1.19845e+06	222472	565315	3.07584e+06	2.39922e+08	1.24638e+08	5.24938e+06	6.90758e+06	1.13987e+06	1.12738e+07	1.99208e+08	5.07486e+06	7.97259e+06	537478	3.86508e+07	304478	4.56293e+06	520396	3.23622e+06	8.3793e+06	4.88499e+07	2.40471e+07	2.4606e+06	2.04026e+07	5.59714e+06	1.9023e+06	1.10383e+07	1.69924e+06
NOC4	Nrf2 KO Control	4.21408e+06	3.16883e+06	4.7144e+06	1.77931e+08	9.00252e+07	2.49252e+06	8.2659e+07	8.66138e+06	2.22812e+06	7.97929e+07	1.79808e+08	1.89031e+09	1.58486e+06	2.0918e+06	2.83797e+08	157195	5.26669e+08	926994	2.68941e+09	2.94393e+07	1.36524e+06	322883	1.20438e+06	1.40074e+07	2.21362e+08	1.70937e+08	8.55726e+06	8.36585e+06	1.70508e+06	1.71218e+07	2.60923e+08	5.92556e+06	7.57468e+06	1.24751e+06	3.3628e+07	239016	6.64879e+06	580639	4.26639e+06	1.17305e+07	9.93212e+07	3.11027e+07	3.28212e+06	4.97801e+07	5.16611e+06	2.47985e+06	1.00739e+07	2.96374e+06
NOC5	Nrf2 KO Control	3.5169e+06	4.18671e+06	8.2797e+06	1.9697e+08	1.2106e+08	3.60786e+06	1.23292e+08	1.50576e+07	3.11722e+06	9.36299e+07	2.37625e+08	3.76468e+09	1.86207e+06	4.30494e+06	3.41981e+08	383021	6.4347e+08	757346	4.06895e+09	8.83071e+07	2.65106e+06	564065	1.72255e+06	3.53227e+07	3.86024e+08	2.12323e+08	1.09954e+07	1.23374e+07	2.21577e+06	2.34707e+07	3.61409e+08	1.0395e+07	1.50932e+07	819556	6.38005e+07	132491	7.37944e+06	963126	5.04479e+06	1.73067e+07	1.23003e+08	8.27575e+07	5.6252e+06	4.04325e+07	1.45881e+07	3.35652e+06	2.09682e+07	3.22772e+06
NOL1	Nrf2 KO LPS	8.36049e+06	1.01323e+07	6.08756e+06	2.51068e+08	5.99753e+07	2.10511e+06	1.78239e+08	2.02351e+07	2.6807e+06	1.54279e+07	1.90373e+08	2.76085e+09	1.87457e+06	2.27863e+06	9.67828e+07	526815	4.4331e+08	1.09611e+07	3.79332e+09	5.19766e+07	821180	1.0413e+06	2.08186e+06	8.62894e+06	2.53794e+08	3.04925e+08	9.35418e+06	1.06124e+07	895469	2.31849e+07	5.06245e+08	8.21336e+06	3.48578e+07	907136	6.36867e+07	1.39465e+06	5.50144e+06	449813	4.09088e+06	4.80436e+08	4.77122e+08	5.47421e+07	9.65846e+06	5.22914e+07	1.29867e+07	3.18066e+06	6.41964e+06	1.11798e+06
NOL2	Nrf2 KO LPS	6.89193e+06	8.23255e+06	5.85598e+06	2.99981e+08	7.55898e+07	2.40072e+06	1.82344e+08	2.5626e+07	3.08335e+06	1.77301e+07	1.9343e+08	3.43946e+09	2.35534e+06	2.02476e+06	9.60137e+07	522217	4.93789e+08	1.30837e+07	3.27064e+09	5.2446e+07	1.09353e+06	1.17883e+06	2.00825e+06	1.93649e+07	2.63613e+08	3.2829e+08	1.02771e+07	9.76955e+06	929113	2.38997e+07	5.36164e+08	8.58697e+06	3.80794e+07	743845	6.26442e+07	1.99633e+06	5.28514e+06	671900	3.18319e+06	4.59569e+08	6.45581e+08	6.9931e+07	1.24048e+07	5.22375e+07	1.72369e+07	4.54739e+06	8.73359e+06	1.04121e+06
NOL3	Nrf2 KO LPS	9.00555e+06	1.35931e+07	4.89926e+06	2.21731e+08	6.32787e+07	2.88768e+06	1.40917e+08	1.76197e+07	1.60343e+06	1.72232e+07	1.79883e+08	2.04277e+09	2.45126e+06	2.36748e+06	1.2007e+08	252254	4.87634e+08	6.2416e+06	3.25409e+09	3.95016e+07	719194	803095	2.20283e+06	1.53899e+07	2.17806e+08	1.90876e+08	7.94404e+06	8.5788e+06	1.28796e+06	2.07087e+07	3.66504e+08	6.00037e+06	2.68917e+07	737159	4.24596e+07	1.03102e+06	5.48876e+06	391665	5.76663e+06	5.33802e+08	5.53547e+08	5.15307e+07	1.03142e+07	6.27834e+07	1.17976e+07	3.47623e+06	4.25347e+06	855761
NOL4	Nrf2 KO LPS	7.29522e+06	1.14464e+07	6.63402e+06	2.43343e+08	7.49194e+07	2.00191e+06	1.64672e+08	2.54519e+07	2.5939e+06	1.62752e+07	1.86512e+08	2.36471e+09	2.57314e+06	2.30083e+06	1.10345e+08	483916	4.76583e+08	1.01063e+07	3.65257e+09	5.90435e+07	1.04094e+06	1.24716e+06	2.17587e+06	7.91918e+06	2.61397e+08	2.74099e+08	9.18984e+06	9.66741e+06	958587	2.46233e+07	4.8867e+08	7.86471e+06	3.64245e+07	760327	6.45733e+07	1.0726e+06	5.55615e+06	525707	4.82052e+06	4.8043e+08	5.42576e+08	6.01212e+07	8.83308e+06	5.53897e+07	1.3321e+07	3.75544e+06	6.03233e+06	1.41786e+06
NOL5	Nrf2 KO LPS	8.37918e+06	1.19957e+07	5.23553e+06	2.11692e+08	5.66031e+07	2.1717e+06	1.56703e+08	2.22169e+07	1.59165e+06	1.4842e+07	1.78919e+08	1.99196e+09	2.42127e+06	2.11045e+06	1.01193e+08	213829	4.76369e+08	7.62558e+06	3.06298e+09	5.5825e+07	942897	966116	2.00225e+06	1.15534e+07	2.41748e+08	2.38503e+08	7.7139e+06	7.90403e+06	1.1698e+06	1.86047e+07	4.03385e+08	7.1981e+06	2.9568e+07	662970	5.8466e+07	1.71604e+06	4.75148e+06	680996	4.29292e+06	4.9561e+08	5.79747e+08	5.73104e+07	1.14539e+07	5.12632e+07	1.25995e+07	4.03276e+06	4.44616e+06	911688
WT2C1	Wildtype Control	1.52739e+06	975010	3.86461e+06	1.1413e+08	5.55759e+07	1.53361e+06	8.06614e+07	9.05818e+06	1.06788e+06	4.24268e+07	1.5217e+08	1.16477e+09	1.30682e+06	1.94048e+06	1.75215e+08	123736	3.09639e+08	338924	2.21809e+09	5.53091e+07	593013	373894	0	3.78415e+07	1.51148e+08	1.89783e+08	1.47743e+07	1.56061e+07	249557	1.71254e+07	2.51652e+08	4.81679e+06	5.51768e+06	441097	4.60767e+07	453745	5.33517e+06	331122	3.00677e+06	3.69045e+06	1.03575e+08	5.00097e+07	3.14502e+06	1.04647e+07	1.06151e+07	2.45332e+06	1.56712e+07	2.16228e+06
WT2C2	Wildtype Control	1.71258e+06	1.48967e+06	3.2625e+06	1.19291e+08	4.82746e+07	1.67889e+06	8.88664e+07	8.25066e+06	1.14642e+06	5.38778e+07	1.65483e+08	9.41533e+08	1.59409e+06	2.02506e+06	1.66787e+08	154407	3.1923e+08	465569	2.26211e+09	3.74502e+07	532517	213204	185341	4.56451e+07	1.73601e+08	1.41568e+08	1.9393e+07	1.59532e+07	369118	1.70843e+07	2.70219e+08	5.14026e+06	5.05024e+06	942368	3.43259e+07	456596	6.55172e+06	367472	3.63893e+06	3.86531e+06	1.30833e+08	5.11215e+07	3.07228e+06	2.16791e+07	1.10009e+07	3.31578e+06	1.27381e+07	2.53125e+06
WT2C3	Wildtype Control	1.26313e+06	570405	3.34843e+06	1.49442e+08	5.39646e+07	1.9324e+06	7.87499e+07	8.40382e+06	1.22235e+06	4.3911e+07	1.55773e+08	8.12374e+08	1.16837e+06	1.73799e+06	1.49115e+08	152043	3.10003e+08	289832	2.23908e+09	4.85452e+07	550410	215892	89585.9	3.89306e+07	1.72164e+08	1.57833e+08	1.54137e+07	1.47869e+07	188467	1.47995e+07	2.5109e+08	4.5001e+06	5.10132e+06	625237	4.04097e+07	56646.6	4.60472e+06	370740	2.56255e+06	3.31089e+06	1.16903e+08	4.77356e+07	2.72819e+06	8.49252e+06	9.27551e+06	1.8507e+06	1.04438e+07	1.84787e+06
WT2C4	Wildtype Control	1.06349e+06	724648	3.03048e+06	1.43582e+08	4.81543e+07	2.28933e+06	7.44928e+07	7.6172e+06	1.07954e+06	4.42219e+07	1.50724e+08	5.71019e+08	1.15075e+06	1.75784e+06	1.07638e+08	122925	3.17517e+08	441153	2.11049e+09	3.86641e+07	547349	182718	157386	4.03928e+07	1.7241e+08	1.61518e+08	1.45415e+07	1.57555e+07	516441	1.5375e+07	2.20733e+08	6.04883e+06	4.90992e+06	454591	3.61217e+07	205859	5.12113e+06	641141	2.41511e+06	3.24559e+06	1.08176e+08	4.31052e+07	3.01105e+06	9.18402e+06	1.02158e+07	2.17807e+06	8.42423e+06	2.07395e+06
WT2C5	Wildtype Control	1.72331e+06	487288	2.68579e+06	1.80774e+08	5.75411e+07	2.12307e+06	7.84791e+07	7.0362e+06	1.45203e+06	4.32132e+07	1.48455e+08	1.12775e+09	1.00188e+06	1.54978e+06	9.3872e+07	27941.7	3.2526e+08	196874	2.04566e+09	4.56531e+07	683627	317161	88550.3	4.08924e+07	1.25783e+08	1.28872e+08	1.70581e+07	1.35683e+07	726749	1.41115e+07	2.7902e+08	4.80435e+06	4.90251e+06	572412	3.12411e+07	142841	5.21251e+06	525791	2.37411e+06	3.76872e+06	1.09194e+08	4.4828e+07	2.85822e+06	8.62451e+06	9.81992e+06	2.78085e+06	1.28853e+07	1.96978e+06
WT2L1	Wildtype LPS	6.25231e+06	1.02213e+07	4.15739e+06	2.0019e+08	5.2702e+07	2.2131e+06	1.62123e+08	3.16692e+07	778849	2.16384e+07	1.81134e+08	1.61225e+09	3.46729e+06	2.53574e+06	1.3139e+08	365913	3.6707e+08	4.90581e+06	3.33347e+09	6.44971e+07	259050	815549	2.27006e+06	5.51221e+07	2.37147e+08	2.55464e+08	3.08471e+07	2.73023e+07	558085	2.17764e+07	3.71057e+08	6.01932e+06	2.60471e+07	748865	5.85059e+07	1.43104e+06	5.21985e+06	629472	7.02694e+06	4.37452e+08	4.86025e+08	1.09778e+08	1.143e+07	6.25662e+07	1.96425e+07	4.81309e+06	5.0814e+06	1.52527e+06
WT2L2	Wildype LPS	7.33469e+06	1.16692e+07	5.59919e+06	2.18981e+08	6.19673e+07	2.21702e+06	1.89284e+08	2.53868e+07	1.04858e+06	2.356e+07	1.95039e+08	2.35679e+09	4.3751e+06	1.73619e+06	1.38664e+08	316841	4.13351e+08	7.99191e+06	3.30571e+09	3.54637e+07	212966	922660	3.8414e+06	5.02294e+07	1.97866e+08	2.96959e+08	3.8939e+07	3.27357e+07	605875	2.62592e+07	4.82909e+08	8.50086e+06	3.06322e+07	974122	5.08824e+07	1.98723e+06	6.48439e+06	757578	7.6112e+06	4.62117e+08	6.67978e+08	9.78499e+07	1.11581e+07	1.20129e+08	1.78857e+07	7.00568e+06	7.51741e+06	1.26637e+06
WT2L3	Wildtype LPS	5.76481e+06	1.10393e+07	4.6454e+06	1.35975e+08	4.23812e+07	2.44475e+06	1.44289e+08	2.51181e+07	928838	2.13021e+07	1.73776e+08	9.03028e+08	3.53537e+06	1.5211e+06	1.08294e+08	217700	3.76355e+08	3.02185e+06	2.97515e+09	4.7751e+07	166045	704048	2.7407e+06	6.61228e+07	2.18457e+08	2.22672e+08	2.689e+07	2.39835e+07	382120	1.72504e+07	3.125e+08	5.67679e+06	1.89501e+07	782930	4.83586e+07	611218	5.61187e+06	306505	5.62214e+06	4.26087e+08	5.79889e+08	8.18358e+07	9.40897e+06	6.70189e+07	1.94368e+07	4.7103e+06	2.8736e+06	1.10191e+06
WT2L4	Wildtype LPS	6.12402e+06	1.18065e+07	5.32956e+06	1.82646e+08	5.35659e+07	2.55805e+06	1.99294e+08	2.38057e+07	1.05795e+06	1.98578e+07	1.95756e+08	1.57323e+09	3.02781e+06	1.61806e+06	1.17709e+08	173082	4.00778e+08	4.96026e+06	3.96381e+09	7.53973e+07	309123	928430	2.58414e+06	7.90304e+07	2.0348e+08	3.09953e+08	3.12277e+07	2.61371e+07	441588	1.86337e+07	5.0819e+08	5.97503e+06	2.18145e+07	966325	7.20186e+07	1.8764e+06	5.59372e+06	629488	6.7727e+06	4.37279e+08	6.44715e+08	1.06449e+08	1.13303e+07	6.42764e+07	2.02028e+07	4.76079e+06	5.42758e+06	915586
WT2L5	Wildtype LPS	5.50659e+06	1.08294e+07	5.30085e+06	1.49826e+08	4.62738e+07	2.2828e+06	1.63874e+08	2.82838e+07	942414	1.94717e+07	1.93053e+08	1.25653e+09	3.14423e+06	1.80419e+06	1.09448e+08	434038	3.71297e+08	5.48499e+06	3.03121e+09	8.15904e+07	177584	712239	2.87515e+06	5.28101e+07	2.04917e+08	2.69734e+08	2.80344e+07	2.53585e+07	677865	2.68724e+07	3.44784e+08	7.36378e+06	2.52437e+07	1.04584e+06	6.38019e+07	1.1115e+06	4.83538e+06	369684	6.58947e+06	4.1039e+08	5.46396e+08	7.85723e+07	9.75885e+06	5.76288e+07	1.7607e+07	3.92862e+06	3.46897e+06	951799
WT3C1	Wildtype Control	1.68159e+06	571220	3.7364e+06	2.19369e+08	8.91683e+07	1.94925e+06	7.26392e+07	7.89929e+06	1.54954e+06	4.23178e+07	1.64716e+08	2.10125e+09	1.19055e+06	2.40174e+06	1.44678e+08	122670	3.62139e+08	164659	2.92121e+09	3.94555e+07	847835	477655	256447	3.96475e+06	1.64347e+08	1.08717e+08	1.89844e+07	1.65184e+07	262485	2.17464e+07	5.00568e+08	4.83215e+06	6.38098e+06	562036	3.55734e+07	13978.7	4.55479e+06	576355	2.69177e+06	7.39333e+06	6.29625e+07	2.89842e+07	2.31054e+06	1.25754e+07	8.25161e+06	2.20322e+06	1.50542e+07	3.11956e+06
WT3C2	Wildtype Control	1.67075e+06	1.15826e+06	3.71966e+06	2.12604e+08	7.64708e+07	1.79441e+06	6.48095e+07	7.32534e+06	1.13808e+06	3.94824e+07	1.63061e+08	1.41632e+09	1.20684e+06	2.55439e+06	1.10629e+08	114138	3.40278e+08	124758	2.22227e+09	4.03348e+07	602062	305205	0	9.19995e+06	1.52888e+08	1.16454e+08	1.80228e+07	1.45871e+07	698920	1.88528e+07	3.74537e+08	4.59066e+06	5.12564e+06	823221	3.38089e+07	91383.7	4.83927e+06	592636	3.47318e+06	6.52513e+06	7.01895e+07	2.85662e+07	2.33897e+06	8.95919e+06	6.72394e+06	1.55606e+06	1.18212e+07	2.39938e+06
WT3C3	Wildtype Control	1.50961e+06	670978	3.18573e+06	2.58488e+08	9.1083e+07	1.96037e+06	7.12813e+07	6.53388e+06	1.50187e+06	4.39479e+07	1.68026e+08	1.50435e+09	1.43467e+06	2.16841e+06	1.23051e+08	114902	4.16529e+08	241954	2.69465e+09	3.38553e+07	781527	230877	346503	1.45722e+07	1.75168e+08	1.23812e+08	1.98676e+07	1.70046e+07	1.13045e+06	2.85588e+07	4.08107e+08	5.21798e+06	5.51946e+06	677723	3.22912e+07	95708.7	4.99236e+06	608213	2.42468e+06	6.76309e+06	7.57491e+07	3.23729e+07	2.56803e+06	1.16704e+07	6.99072e+06	2.20821e+06	1.23332e+07	3.36954e+06
WT3C4	Wildtype Control	2.85531e+06	841159	3.70195e+06	2.65988e+08	8.35781e+07	2.36202e+06	7.98708e+07	7.85342e+06	1.73809e+06	5.22772e+07	1.76727e+08	1.14814e+09	1.26442e+06	2.08954e+06	1.07525e+08	89299.2	4.68515e+08	497545	2.46961e+09	4.06267e+07	848208	356842	321627	2.56673e+07	1.96415e+08	1.27555e+08	2.27668e+07	1.8703e+07	835366	2.16973e+07	4.17636e+08	6.59973e+06	5.4247e+06	1.15086e+06	3.60942e+07	138909	5.94745e+06	528170	3.26867e+06	8.44407e+06	1.34853e+08	4.3116e+07	3.45637e+06	2.69514e+07	7.74229e+06	3.05528e+06	1.10926e+07	3.75421e+06
WT3C5	Wildtype Control	1.42337e+06	922177	2.93652e+06	2.31389e+08	8.91045e+07	1.61862e+06	6.29861e+07	5.96485e+06	1.75623e+06	3.63118e+07	1.6474e+08	1.56162e+09	1.32353e+06	2.20468e+06	1.05438e+08	86288.2	3.94771e+08	246553	2.38571e+09	4.49781e+07	953739	240179	128529	8.01926e+06	1.57932e+08	1.05607e+08	1.73681e+07	1.58258e+07	647888	2.21767e+07	3.75244e+08	4.59625e+06	5.44535e+06	623963	3.21903e+07	94530.3	4.99924e+06	633379	2.87873e+06	5.3394e+06	7.51155e+07	2.77523e+07	2.03009e+06	1.06232e+07	6.88696e+06	2.28132e+06	1.23591e+07	2.58288e+06
WT3L1	Wildtype LPS	8.10037e+06	1.12672e+07	6.17366e+06	2.6153e+08	7.80093e+07	2.65378e+06	1.9828e+08	2.51859e+07	1.3201e+06	1.74846e+07	2.21873e+08	3.09049e+09	3.80093e+06	2.57048e+06	1.48732e+08	328986	4.28574e+08	1.07769e+07	4.19028e+09	6.48617e+07	519526	954182	2.69256e+06	1.54522e+07	2.35555e+08	2.5267e+08	3.70513e+07	3.29142e+07	1.1142e+06	2.95383e+07	5.09462e+08	8.10449e+06	3.2809e+07	805150	6.32167e+07	1.45784e+06	5.99268e+06	650332	6.39901e+06	5.36009e+08	6.23783e+08	7.71222e+07	1.05487e+07	6.76557e+07	1.89845e+07	5.05535e+06	7.35257e+06	1.83722e+06
WT3L2	Wildtype LPS	1.20157e+07	1.94021e+07	1.33813e+07	4.1416e+08	1.43597e+08	4.76794e+06	3.24739e+08	4.66996e+07	2.28637e+06	2.91943e+07	3.60899e+08	5.48964e+09	6.53563e+06	3.85091e+06	2.32968e+08	1.33715e+06	6.97777e+08	3.06438e+07	6.26422e+09	1.47337e+08	897959	1.58095e+06	5.16638e+06	2.0385e+07	4.1596e+08	5.38871e+08	6.90022e+07	6.22285e+07	2.26969e+06	6.67675e+07	8.8692e+08	1.5823e+07	5.87594e+07	1.29073e+06	1.20544e+08	3.55965e+06	9.64652e+06	1.41994e+06	1.16588e+07	8.12016e+08	9.99386e+08	1.94295e+08	2.07849e+07	1.20846e+08	3.15757e+07	9.05093e+06	1.13004e+07	1.83827e+06
WT3L3	Wildtype LPS	7.00823e+06	1.23832e+07	5.87034e+06	2.27866e+08	7.47081e+07	2.50743e+06	1.60387e+08	2.57615e+07	1.2032e+06	1.8314e+07	2.06046e+08	2.03101e+09	3.52745e+06	2.43938e+06	1.42034e+08	586815	4.29087e+08	6.49693e+06	3.76697e+09	7.37396e+07	237051	886076	2.68317e+06	1.58077e+07	2.26744e+08	2.35381e+08	3.152e+07	2.81189e+07	1.16767e+06	3.46195e+07	3.69081e+08	6.7638e+06	3.37237e+07	504554	6.13679e+07	1.53582e+06	4.96133e+06	337033	5.78997e+06	5.11133e+08	5.90146e+08	7.6136e+07	9.35243e+06	6.82634e+07	1.59296e+07	3.99477e+06	4.56246e+06	1.31896e+06
WT3L4	Wildtype LPS	6.72078e+06	1.14102e+07	6.76117e+06	2.20935e+08	7.79057e+07	2.51076e+06	1.81285e+08	2.7643e+07	1.09928e+06	1.60827e+07	2.02791e+08	2.63339e+09	2.97513e+06	1.95149e+06	1.52698e+08	582892	4.0728e+08	8.84413e+06	3.67967e+09	8.62817e+07	277725	788353	2.50302e+06	1.53636e+07	2.33978e+08	2.67599e+08	3.38565e+07	3.03443e+07	1.37882e+06	3.70183e+07	4.20209e+08	9.42415e+06	2.6822e+07	585241	6.61098e+07	1.47613e+06	4.5074e+06	569040	5.79863e+06	4.84657e+08	5.73187e+08	6.529e+07	9.66167e+06	6.36597e+07	1.48003e+07	4.53581e+06	5.06262e+06	1.2443e+06
WT3L5	Wildtype LPS	1.11961e+07	2.08628e+07	1.04211e+07	3.98929e+08	1.32909e+08	4.53234e+06	2.65299e+08	4.64422e+07	2.03833e+06	2.84047e+07	3.12027e+08	4.38184e+09	5.68009e+06	4.54975e+06	2.69294e+08	981398	6.93893e+08	1.5924e+07	5.63908e+09	1.49281e+08	803581	1.9423e+06	4.87325e+06	2.55482e+07	3.91866e+08	4.25877e+08	5.51799e+07	5.15989e+07	1.91472e+06	5.5744e+07	7.18959e+08	1.17394e+07	5.61324e+07	936488	1.01484e+08	2.01504e+06	8.83995e+06	998407	9.89741e+06	7.98728e+08	9.61891e+08	1.69738e+08	1.68071e+07	1.10561e+08	3.02158e+07	8.20344e+06	8.87167e+06	2.13682e+06
WTC1	Wildtype Control	1.97015e+06	654384	4.24292e+06	2.64447e+08	9.17043e+07	2.27456e+06	7.20613e+07	8.54373e+06	1.97032e+06	3.96656e+07	1.68046e+08	1.73115e+09	1.17215e+06	2.56246e+06	1.00328e+08	150325	3.38956e+08	164521	2.69203e+09	3.58903e+07	930186	258167	165205	1.54146e+06	1.68814e+08	1.16744e+08	1.80105e+07	1.66851e+07	724979	2.18935e+07	4.30091e+08	3.95285e+06	7.32949e+06	616594	3.78581e+07	213002	3.75074e+06	1.04663e+06	2.65113e+06	7.507e+06	6.97387e+07	2.92471e+07	2.38305e+06	1.1345e+07	7.11594e+06	3.134e+06	1.55436e+07	3.16282e+06
WTC2	Wildtype Control	2.65062e+06	1.41212e+06	4.65684e+06	3.04336e+08	9.81236e+07	2.34045e+06	7.46331e+07	6.95907e+06	1.84111e+06	5.694e+07	1.77298e+08	1.65288e+09	1.82518e+06	2.66122e+06	9.96555e+07	104204	4.12076e+08	276370	2.55125e+09	2.44906e+07	733322	195231	826742	6.45393e+06	1.77162e+08	1.04535e+08	2.34805e+07	1.80839e+07	1.78074e+06	2.77947e+07	5.03013e+08	6.13798e+06	6.57558e+06	965350	2.80659e+07	19885.3	6.59181e+06	957876	3.41357e+06	9.77421e+06	1.40899e+08	3.50199e+07	2.68603e+06	2.9801e+07	6.26944e+06	7.18748e+06	1.49653e+07	4.12173e+06
WTC3	Wildtype Control	2.00068e+06	1.13375e+06	3.97585e+06	2.66157e+08	8.83464e+07	2.41324e+06	6.88845e+07	6.25602e+06	1.85798e+06	4.43905e+07	1.77581e+08	1.29443e+09	1.52612e+06	2.96305e+06	8.92524e+07	129072	3.91598e+08	390257	2.55262e+09	4.04651e+07	842662	286759	371004	5.05798e+06	1.86501e+08	1.10479e+08	2.16665e+07	1.88297e+07	1.01262e+06	2.72306e+07	4.13957e+08	4.04566e+06	5.98119e+06	624639	3.55247e+07	18440.5	5.34906e+06	685076	2.69086e+06	9.72252e+06	8.58865e+07	2.69059e+07	2.18293e+06	1.1104e+07	7.24751e+06	4.02199e+06	1.39219e+07	3.66881e+06
WTC4	Wildtype Control	1.80057e+06	606392	4.03711e+06	2.53633e+08	7.89792e+07	2.54063e+06	6.7739e+07	5.68995e+06	1.66968e+06	4.24307e+07	1.77967e+08	9.6936e+08	1.47426e+06	2.36108e+06	6.8491e+07	116912	3.52793e+08	174301	2.5189e+09	4.36576e+07	735644	451036	0	4.06827e+06	1.51381e+08	1.02103e+08	1.99343e+07	1.67773e+07	1.23522e+06	2.17924e+07	3.7193e+08	4.44655e+06	6.17161e+06	822514	3.23657e+07	162323	4.92761e+06	797429	2.62863e+06	8.83448e+06	9.09295e+07	2.3672e+07	2.36484e+06	1.06004e+07	6.7711e+06	3.08549e+06	9.3583e+06	3.42962e+06
WTC5	Wildtype Control	1.98785e+06	818758	4.34499e+06	2.37938e+08	7.77338e+07	2.1603e+06	6.80444e+07	5.49618e+06	1.46394e+06	3.5943e+07	1.71055e+08	1.3841e+09	1.33005e+06	2.06209e+06	5.69279e+07	201636	3.59584e+08	224584	2.37206e+09	4.61114e+07	792307	412571	0	4.4007e+06	1.46712e+08	9.57841e+07	1.80023e+07	1.49595e+07	1.06614e+06	2.74395e+07	3.97465e+08	4.3686e+06	6.13393e+06	933971	3.23627e+07	80989	4.64101e+06	614528	2.77637e+06	7.47425e+06	8.75663e+07	2.30175e+07	2.23537e+06	9.1339e+06	6.14006e+06	3.27729e+06	1.26324e+07	2.82495e+06
WTL1	Wildtype LPS	8.84111e+06	1.66162e+07	8.69831e+06	3.06034e+08	8.54753e+07	2.83037e+06	1.82261e+08	2.82561e+07	1.34983e+06	1.46594e+07	2.3239e+08	2.97257e+09	4.73332e+06	3.067e+06	1.33125e+08	726272	3.80476e+08	1.17428e+07	4.93781e+09	8.48037e+07	221463	1.16527e+06	3.69689e+06	1.18633e+07	2.55628e+08	2.50369e+08	4.09346e+07	3.85573e+07	1.39308e+06	4.31308e+07	5.82285e+08	6.83222e+06	2.4974e+07	817733	7.6052e+07	1.69485e+06	6.33817e+06	764193	8.81759e+06	5.864e+08	8.68079e+08	8.36632e+07	9.77624e+06	8.38075e+07	1.71492e+07	6.83995e+06	8.80454e+06	1.82697e+06
WTL2	Wildype LPS	7.89768e+06	1.30795e+07	9.65249e+06	3.51511e+08	8.07036e+07	1.5856e+06	1.86778e+08	1.89575e+07	1.34791e+06	1.11979e+07	2.06984e+08	3.7842e+09	2.96082e+06	1.80303e+06	1.1004e+08	408122	3.16018e+08	1.11423e+07	4.26581e+09	5.59207e+07	437716	864870	2.7437e+06	7.02695e+06	2.12862e+08	2.27508e+08	3.78527e+07	3.13034e+07	800297	3.28236e+07	5.50996e+08	6.97804e+06	1.66679e+07	518752	6.14886e+07	2.66685e+06	4.97035e+06	1.47115e+06	5.1533e+06	4.74316e+08	8.38482e+08	8.18684e+07	9.97802e+06	6.53496e+07	1.6174e+07	7.17857e+06	9.46265e+06	1.67126e+06
WTL3	Wildtype LPS	7.97629e+06	1.58491e+07	1.03053e+07	3.00771e+08	7.6681e+07	3.39201e+06	1.48023e+08	2.03413e+07	1.13033e+06	1.66454e+07	2.1272e+08	2.13595e+09	5.41113e+06	2.06982e+06	1.26595e+08	492967	3.67762e+08	6.04684e+06	4.12991e+09	7.01733e+07	276397	823222	3.4047e+06	1.3931e+07	2.32554e+08	2.01726e+08	3.35036e+07	2.97031e+07	1.06307e+06	3.18626e+07	4.08338e+08	5.6306e+06	1.72614e+07	543615	6.18863e+07	1.12388e+06	4.96504e+06	801950	5.84776e+06	5.91296e+08	8.43712e+08	7.98017e+07	8.07192e+06	7.69537e+07	1.47189e+07	5.87407e+06	5.53686e+06	2.4681e+06
WTL4	Wildtype LPS	7.90339e+06	1.34331e+07	8.20699e+06	2.89273e+08	9.06323e+07	2.75093e+06	1.62046e+08	2.05132e+07	1.22973e+06	1.38609e+07	2.06725e+08	2.65761e+09	3.42238e+06	2.67082e+06	1.59125e+08	290851	3.56924e+08	7.43185e+06	4.45082e+09	7.04839e+07	482202	763927	2.78551e+06	7.64893e+06	2.25941e+08	2.38846e+08	3.38062e+07	3.1459e+07	1.1261e+06	3.08086e+07	5.00272e+08	5.62375e+06	1.73316e+07	702911	5.55279e+07	1.32027e+06	4.65786e+06	853344	6.00847e+06	5.73485e+08	7.75392e+08	7.01048e+07	9.30033e+06	7.17565e+07	1.58418e+07	6.79174e+06	8.62875e+06	2.10081e+06
WTL5	Wildtype LPS	6.94314e+06	1.43248e+07	8.15532e+06	2.55663e+08	7.65418e+07	2.47067e+06	1.48704e+08	2.13877e+07	1.38572e+06	1.17493e+07	1.92155e+08	2.19992e+09	4.19715e+06	2.42643e+06	1.23341e+08	383239	3.31723e+08	5.50819e+06	3.58407e+09	7.03337e+07	265082	871014	2.77737e+06	1.44469e+07	2.00543e+08	1.96286e+08	3.27453e+07	2.75292e+07	1.0183e+06	2.71353e+07	3.9407e+08	5.88099e+06	1.68443e+07	636729	5.86734e+07	1.51446e+06	4.51624e+06	848611	5.12003e+06	4.73249e+08	7.25579e+08	6.63284e+07	7.50777e+06	6.10479e+07	1.32546e+07	5.81086e+06	5.49493e+06	1.61755e+06
		TIC-normalized ion intensity
Code	Sample	2-hydroxyglutarate	2-ketoglutarate	4-guanidinobutanoate	acetylcarnitine C2	acetylcholine	aconitate	alanine	arginine	asparagine	aspartate	beta-alanine	betaine	butyrylcarnitine C4	carnitinamide	carnitine	carnosine	choline	citrulline	creatine	creatinine	cytosine	dimethylarginine	fumarate	glucose	glutamate	glutamine	glutathione	glutathione_pos	glycerol 3-phosphate	glycerophosphoethanolamine	glycerophosphorylcholine	glycine	guanidinoacetate	hexanoylcarnitine C6	histidine	hydroxyproline	hypotaurine	hypoxanthine	isovalerylcarnitine C5	itaconate	lactate	leucine	lysine	malate	methionine	methylmalonate	myo-inositol	N-acetylaspartate
KD2C1	Keap1 KO Control	2.77036e+06	2.1696e+06	5.23305e+06	4.48381e+07	5.78144e+07	3.68511e+06	9.84393e+07	1.33805e+07	3.20396e+06	6.69287e+07	2.54477e+08	6.93444e+08	1.06991e+06	3.13951e+06	2.76476e+08	424251	8.00578e+08	7.41296e+06	5.04575e+09	9.01576e+07	655793	301383	626657	1.66722e+06	2.78131e+08	1.849e+08	9.03114e+07	8.31902e+07	2.80265e+06	2.9068e+07	5.96768e+08	9.15954e+06	8.89412e+06	669533	7.88071e+07	50503.5	1.00444e+07	1.14727e+06	2.68329e+06	1.41252e+07	4.02774e+07	3.31741e+07	3.57709e+06	2.6797e+07	4.82331e+06	3.62496e+06	2.07179e+07	5.05977e+06
KD2C2	Keap1 KO Control	3.29768e+06	1.82948e+06	4.93145e+06	7.62437e+07	5.44705e+07	2.66749e+06	1.06198e+08	9.02766e+06	2.83197e+06	6.58894e+07	2.68674e+08	6.44579e+08	615225	3.35035e+06	2.58746e+08	237334	7.69169e+08	553488	4.86377e+09	5.12089e+07	310559	300547	745494	834782	3.3167e+08	2.21841e+08	9.79284e+07	8.23334e+07	2.82346e+06	3.00828e+07	6.319e+08	9.78088e+06	6.35103e+06	695171	4.34944e+07	104434	1.04076e+07	923206	2.4261e+06	1.60688e+07	9.97972e+07	1.82098e+07	3.15542e+06	3.7774e+07	3.47855e+06	5.88826e+06	1.95041e+07	4.97988e+06
KD2C3	Keap1 KO Control	5.63124e+06	6.74428e+06	2.80483e+06	5.64016e+07	3.96401e+07	1.20865e+06	1.75388e+08	1.04231e+07	730180	5.78273e+07	2.55504e+08	7.26949e+08	2.1028e+06	2.05348e+06	2.50708e+08	169409	5.23238e+08	2.46651e+06	4.7473e+09	5.00183e+07	253787	353630	2.49103e+06	1.40399e+06	2.34536e+08	2.14565e+08	1.29129e+08	1.04303e+08	1.77385e+06	2.8086e+07	5.94389e+08	2.23581e+07	6.08141e+06	487000	4.25388e+07	317472	8.77828e+06	532413	3.22052e+06	3.41159e+08	1.96504e+08	8.47668e+06	3.69289e+06	5.06341e+07	1.84764e+06	1.39911e+07	1.0494e+07	2.21257e+06
KD2C4	Keap1 KO Control	3.70942e+06	2.46127e+06	5.57141e+06	4.17715e+07	4.6511e+07	3.59405e+06	9.99996e+07	9.14513e+06	2.55522e+06	7.57661e+07	2.71451e+08	3.13313e+08	1.14806e+06	3.2028e+06	2.47757e+08	307279	8.81616e+08	592021	5.08134e+09	4.68668e+07	563542	522032	880486	1.16024e+06	2.60035e+08	1.83609e+08	1.14526e+08	1.01131e+08	3.94403e+06	2.6156e+07	6.31799e+08	8.65693e+06	6.62677e+06	1.0194e+06	4.92274e+07	108819	1.20795e+07	875735	2.5119e+06	3.49823e+07	9.86538e+07	2.16119e+07	3.43347e+06	3.69195e+07	3.68232e+06	5.28904e+06	1.2195e+07	7.276e+06
KD2C5	Keap1 KO Control	3.13841e+06	2.02625e+06	4.63492e+06	6.22423e+07	5.38904e+07	1.52358e+06	9.58677e+07	7.99991e+06	2.38033e+06	7.43644e+07	2.42926e+08	6.73039e+08	866442	1.94831e+06	2.91782e+08	196371	8.54916e+08	555835	4.83376e+09	3.5056e+07	222608	210473	985931	1.92669e+06	2.57476e+08	1.87664e+08	9.67321e+07	7.70204e+07	2.91178e+06	2.93596e+07	6.7393e+08	8.10275e+06	5.20311e+06	1.02262e+06	3.68587e+07	0	9.63151e+06	855973	2.62683e+06	1.41578e+07	1.12735e+08	1.95798e+07	3.13684e+06	5.33342e+07	3.37848e+06	7.75681e+06	2.01159e+07	4.22082e+06
KD2L1	Keap1 KO LPS	8.32542e+06	9.26033e+06	4.42111e+06	7.18359e+07	4.01729e+07	742868	1.61424e+08	3.37361e+07	725307	3.25549e+07	2.15976e+08	1.11744e+09	1.76857e+06	2.17569e+06	1.90627e+08	200618	4.97733e+08	7.37222e+06	4.60424e+09	3.63067e+07	160866	1.23842e+06	1.8546e+06	736654	2.42763e+08	2.87274e+08	1.04815e+08	9.36076e+07	1.19872e+06	3.01742e+07	4.25842e+08	1.89979e+07	3.68874e+07	820028	4.8794e+07	704856	7.38465e+06	500130	3.82295e+06	4.72288e+08	1.80187e+08	8.41112e+06	1.54949e+07	6.38821e+07	1.91654e+06	5.52946e+06	5.50344e+06	1.15976e+06
KD2L2	Keap1 KO LPS	5.44804e+06	6.71576e+06	2.69474e+06	7.44427e+07	4.27579e+07	763284	1.79527e+08	3.47514e+07	526129	2.4482e+07	1.86211e+08	1.37167e+09	1.5571e+06	1.8064e+06	1.83637e+08	158889	4.39702e+08	8.3809e+06	4.77055e+09	3.75113e+07	67274.7	1.04188e+06	1.27081e+06	5.42591e+06	1.45759e+08	2.81922e+08	8.84593e+07	7.01438e+07	971259	2.38093e+07	4.6598e+08	1.73114e+07	3.44462e+07	514073	3.92384e+07	809108	6.69363e+06	343318	3.31275e+06	3.89317e+08	1.77221e+08	1.06879e+07	1.20393e+07	3.81018e+07	2.27443e+06	5.33569e+06	7.62878e+06	1.0485e+06
KD2L3	Keap1 KO LPS	7.64104e+06	1.06247e+07	3.92635e+06	7.02865e+07	4.43381e+07	952259	1.45496e+08	4.26517e+07	761369	3.71809e+07	2.22531e+08	7.2011e+08	2.16924e+06	2.35926e+06	2.10858e+08	241519	5.20363e+08	4.31438e+06	4.94747e+09	8.83724e+07	157073	1.67915e+06	1.21303e+06	1.8511e+06	2.45581e+08	2.25133e+08	1.1468e+08	9.87826e+07	831425	3.00484e+07	3.30045e+08	2.16345e+07	3.47195e+07	690077	5.27008e+07	507077	7.31986e+06	340868	4.50463e+06	5.18647e+08	1.89431e+08	1.01237e+07	1.6362e+07	4.52844e+07	2.38397e+06	4.58522e+06	4.62677e+06	1.47461e+06
KD2L4	Keap1 KO LPS	5.48043e+06	8.43731e+06	2.72797e+06	8.6892e+07	4.39403e+07	840347	1.57891e+08	3.79325e+07	537463	3.11659e+07	2.18434e+08	9.23266e+08	1.56591e+06	2.66665e+06	1.90139e+08	420924	5.03261e+08	6.13196e+06	4.91614e+09	1.03346e+08	360062	1.70036e+06	1.31661e+06	2.42246e+06	2.04542e+08	2.46965e+08	1.04046e+08	9.28124e+07	860274	3.44074e+07	3.44986e+08	1.77027e+07	3.96512e+07	845262	4.51603e+07	612267	7.55792e+06	719772	4.02563e+06	4.40994e+08	1.70217e+08	1.26975e+07	1.59453e+07	3.58336e+07	1.9887e+06	3.93984e+06	5.43664e+06	1.17762e+06
KD2L5	Keap1 KO LPS	6.41589e+06	9.03121e+06	4.28348e+06	7.72038e+07	3.24662e+07	925633	1.50702e+08	3.49606e+07	560262	3.2084e+07	2.10982e+08	8.35778e+08	1.78836e+06	1.84101e+06	1.51553e+08	333580	4.81686e+08	3.86163e+06	5.1714e+09	5.92921e+07	125948	1.29131e+06	887681	993818	1.77869e+08	2.38372e+08	9.75189e+07	8.27013e+07	737515	2.74017e+07	3.57546e+08	1.55079e+07	3.39894e+07	1.0924e+06	4.86038e+07	302205	7.49362e+06	691002	3.94567e+06	4.7449e+08	1.84252e+08	1.05326e+07	1.26586e+07	4.04705e+07	2.85236e+06	5.4089e+06	5.12302e+06	1.40207e+06
KD3C1	Keap1 KO Control	2.46185e+06	2.59135e+06	5.80035e+06	8.84214e+07	5.78449e+07	4.40133e+06	1.08921e+08	1.43163e+07	3.53781e+06	6.43616e+07	2.53322e+08	7.09425e+08	759309	3.60152e+06	1.91829e+08	484218	7.00812e+08	591477	4.64932e+09	6.77053e+07	1.23257e+06	665666	571360	7.84006e+06	3.11483e+08	1.74503e+08	9.95989e+07	8.78973e+07	3.64589e+06	3.2679e+07	9.33047e+08	1.09105e+07	1.04508e+07	621007	6.30702e+07	60735.3	9.61226e+06	851446	2.63691e+06	2.42813e+07	8.42875e+07	3.63293e+07	4.54508e+06	2.97937e+07	7.25748e+06	6.67122e+06	1.80842e+07	7.43772e+06
KD3C2	Keap1 KO Control	2.48215e+06	2.52919e+06	4.56594e+06	1.20837e+08	5.66328e+07	3.85523e+06	1.12623e+08	1.56543e+07	3.48077e+06	6.75418e+07	2.84426e+08	5.34611e+08	746341	3.84881e+06	2.33848e+08	389688	8.16025e+08	684667	4.39431e+09	7.00453e+07	1.05873e+06	941127	719316	1.05896e+07	3.15834e+08	2.41391e+08	1.02128e+08	9.87546e+07	3.02268e+06	3.44157e+07	8.41104e+08	1.09058e+07	1.21683e+07	978590	6.24686e+07	202920	9.02336e+06	1.28812e+06	2.31488e+06	2.75901e+07	1.0112e+08	3.26197e+07	5.18802e+06	2.88526e+07	7.08161e+06	7.8217e+06	1.73022e+07	7.50744e+06
KD3C3	Keap1 KO Control	3.00812e+06	2.05338e+06	5.3167e+06	1.00623e+08	5.38301e+07	3.39774e+06	1.18951e+08	1.1835e+07	3.12652e+06	6.99423e+07	2.67084e+08	5.11153e+08	965509	2.27446e+06	2.08492e+08	287181	7.82428e+08	456966	4.74996e+09	5.29586e+07	814542	598459	777891	1.20271e+07	2.9239e+08	1.7361e+08	1.03769e+08	8.94655e+07	3.75409e+06	3.3254e+07	8.06505e+08	9.51659e+06	8.72252e+06	740411	5.60522e+07	171659	1.0308e+07	880061	2.57584e+06	2.52455e+07	1.00164e+08	3.09341e+07	4.93016e+06	2.8709e+07	6.74532e+06	7.27578e+06	1.63878e+07	7.04826e+06
KD3C4	Keap1 KO Control	2.85052e+06	2.55497e+06	4.60356e+06	9.01465e+07	5.82278e+07	3.27234e+06	1.14984e+08	1.9704e+07	3.61355e+06	6.8943e+07	2.69275e+08	3.68379e+08	949359	3.24785e+06	2.47473e+08	276641	9.08635e+08	396114	4.49732e+09	8.09529e+07	1.06577e+06	857529	737572	1.62618e+07	2.97659e+08	1.98045e+08	1.05232e+08	8.82702e+07	3.99296e+06	3.64219e+07	7.49182e+08	9.12641e+06	1.1162e+07	1.00894e+06	6.72608e+07	0	1.03352e+07	617477	2.57607e+06	2.54766e+07	1.21462e+08	3.76307e+07	6.08479e+06	3.25453e+07	8.42965e+06	6.77033e+06	1.17995e+07	8.08001e+06
KD3C5	Keap1 KO Control	2.59337e+06	1.45149e+06	4.25971e+06	8.91774e+07	6.63157e+07	3.90191e+06	1.18177e+08	1.56995e+07	3.05235e+06	7.27593e+07	2.58678e+08	6.63502e+08	1.24319e+06	2.78969e+06	2.05088e+08	180275	8.7043e+08	392149	4.40274e+09	6.4872e+07	865902	507999	784032	2.40443e+07	2.53091e+08	1.93574e+08	9.97905e+07	7.90651e+07	3.7845e+06	3.30556e+07	7.96862e+08	9.94599e+06	7.79352e+06	1.21276e+06	5.37851e+07	488638	1.03263e+07	674295	2.78422e+06	2.50941e+07	1.56993e+08	4.31928e+07	6.07315e+06	2.88052e+07	9.1936e+06	8.03817e+06	2.07465e+07	7.26433e+06
KD3L1	Keap1 KO LPS	6.26633e+06	1.05269e+07	3.31789e+06	1.07777e+08	3.62154e+07	2.13728e+06	1.94148e+08	5.07909e+07	762229	2.4064e+07	2.33674e+08	1.28534e+09	1.64775e+06	2.0225e+06	1.2837e+08	417717	4.71134e+08	1.27598e+07	3.61393e+09	4.92574e+07	266420	1.90169e+06	2.49301e+06	2.70259e+07	1.83571e+08	3.74793e+08	1.08857e+08	8.63728e+07	1.65494e+06	3.99263e+07	4.98282e+08	2.31832e+07	5.546e+07	755763	6.01896e+07	2.04551e+06	6.61691e+06	349159	3.86102e+06	5.72601e+08	5.59602e+08	3.55561e+07	1.99689e+07	5.61376e+07	9.41552e+06	4.29626e+06	6.50572e+06	2.15069e+06
KD3L2	Keap1 KO LPS	7.95376e+06	1.1624e+07	3.45374e+06	1.45149e+08	4.23028e+07	1.71863e+06	1.87837e+08	4.97006e+07	686531	2.22106e+07	2.03924e+08	1.72243e+09	1.68788e+06	1.63806e+06	1.19747e+08	376428	4.61469e+08	1.92122e+07	3.36323e+09	3.10879e+07	257395	1.9245e+06	2.87384e+06	3.47589e+06	1.88061e+08	2.54564e+08	1.07149e+08	8.86976e+07	2.28399e+06	3.2432e+07	5.65878e+08	2.48732e+07	6.35396e+07	982390	5.03015e+07	1.87807e+06	5.95274e+06	496076	3.47339e+06	5.10024e+08	5.43073e+08	2.37244e+07	2.53032e+07	9.43976e+07	5.73765e+06	4.797e+06	7.57075e+06	1.36163e+06
KD3L3	Keap1 KO LPS	7.66366e+06	1.24481e+07	4.12019e+06	1.02677e+08	3.85171e+07	2.48774e+06	1.73686e+08	5.00809e+07	673901	2.54696e+07	2.24553e+08	1.0487e+09	1.64889e+06	1.86771e+06	1.50282e+08	377947	5.07156e+08	7.3493e+06	4.0012e+09	4.61884e+07	248369	2.17727e+06	2.33529e+06	8.71869e+06	1.7824e+08	2.85956e+08	1.08062e+08	8.97291e+07	1.22611e+06	3.53113e+07	5.45361e+08	2.06705e+07	6.11603e+07	1.04627e+06	6.03196e+07	899089	7.74683e+06	335128	3.53341e+06	5.93691e+08	4.48591e+08	2.34291e+07	2.64909e+07	5.40712e+07	6.12336e+06	4.03331e+06	4.94769e+06	1.59361e+06
KD3L4	Keap1 KO LPS	7.36012e+06	1.29646e+07	3.72058e+06	1.2206e+08	4.04648e+07	1.91481e+06	1.86433e+08	5.54633e+07	1.00278e+06	2.34451e+07	2.2948e+08	1.3014e+09	1.98655e+06	2.01144e+06	1.21502e+08	574682	5.19824e+08	1.38274e+07	3.61707e+09	4.76569e+07	369904	1.86653e+06	2.42043e+06	7.22464e+06	2.02163e+08	2.71209e+08	1.10838e+08	9.67921e+07	2.3481e+06	4.35158e+07	5.12547e+08	2.13508e+07	6.60672e+07	1.34474e+06	6.58807e+07	1.09498e+06	7.72737e+06	399958	4.37715e+06	5.79329e+08	5.06237e+08	3.23149e+07	2.49207e+07	5.78285e+07	6.1593e+06	4.05856e+06	5.60202e+06	2.44096e+06
KD3L5	Keap1 KO LPS	8.48929e+06	1.32349e+07	4.07823e+06	9.97236e+07	4.02998e+07	2.18966e+06	1.77196e+08	4.22847e+07	723511	2.33229e+07	2.03798e+08	1.24183e+09	2.15867e+06	1.85774e+06	1.48135e+08	452590	4.83032e+08	8.77235e+06	3.95636e+09	6.21148e+07	237503	1.70968e+06	2.54944e+06	3.88082e+06	1.80929e+08	2.38581e+08	1.07485e+08	9.28837e+07	2.12288e+06	4.02716e+07	5.27427e+08	1.98415e+07	4.05493e+07	892346	6.1047e+07	1.27276e+06	6.82057e+06	667835	4.03442e+06	6.12062e+08	4.2945e+08	2.61112e+07	1.81828e+07	5.68568e+07	6.64453e+06	3.84548e+06	4.16451e+06	2.59039e+06
KDC1	Keap1 KO Control	3.87945e+06	2.91133e+06	4.32649e+06	1.20247e+08	8.28438e+07	2.76733e+06	1.15737e+08	1.2485e+07	2.87618e+06	7.47105e+07	2.56576e+08	9.19242e+08	1.10334e+06	2.47177e+06	2.45414e+08	232911	7.94133e+08	586433	3.97568e+09	3.11438e+07	864185	666433	1.32571e+06	2.67415e+07	2.96761e+08	2.0785e+08	9.5184e+07	8.63681e+07	1.91624e+06	3.60816e+07	9.50627e+08	8.98545e+06	7.62855e+06	893281	4.41293e+07	24974.5	1.07151e+07	1.11923e+06	3.08885e+06	2.66533e+07	1.36565e+08	4.49137e+07	4.52011e+06	5.30502e+07	1.02024e+07	1.17777e+07	2.29407e+07	7.15001e+06
KDC2	Keap1 KO Control	2.51347e+06	2.24413e+06	5.76597e+06	1.13257e+08	6.48019e+07	4.7221e+06	1.21804e+08	1.02812e+07	2.96268e+06	6.87304e+07	2.90627e+08	6.64159e+08	763363	2.81798e+06	2.01369e+08	280695	7.60809e+08	442368	4.55555e+09	5.7026e+07	869152	593159	630110	2.92076e+07	2.38294e+08	2.39838e+08	1.02434e+08	8.00898e+07	2.31084e+06	3.1027e+07	7.5674e+08	8.86172e+06	7.37725e+06	640263	5.31042e+07	17975.6	9.74753e+06	1.11913e+06	2.61845e+06	2.2636e+07	1.27819e+08	4.10851e+07	5.0426e+06	2.70657e+07	8.93032e+06	9.29103e+06	2.05871e+07	7.52797e+06
KDC3	Keap1 KO Control	3.22748e+06	1.71088e+06	4.646e+06	9.8652e+07	6.89146e+07	3.41079e+06	1.13327e+08	1.55088e+07	2.53369e+06	6.30678e+07	2.72272e+08	4.54568e+08	958557	3.63411e+06	2.49329e+08	310042	8.21369e+08	529034	4.79387e+09	9.87902e+07	806563	812198	520352	1.69778e+07	2.41788e+08	2.32328e+08	9.56562e+07	7.6711e+07	3.03241e+06	2.82898e+07	7.79093e+08	8.69788e+06	7.2288e+06	825641	5.57495e+07	153130	1.0543e+07	584516	2.21387e+06	1.68965e+07	1.13426e+08	3.45451e+07	4.40042e+06	2.20901e+07	7.31862e+06	6.90344e+06	1.81121e+07	7.84127e+06
KDC4	Keap1 KO Control	2.99593e+06	1.75841e+06	4.38461e+06	1.11107e+08	5.8267e+07	4.15684e+06	1.2507e+08	1.57094e+07	3.11731e+06	7.35518e+07	2.80848e+08	3.53163e+08	1.03143e+06	3.13655e+06	2.21335e+08	453323	8.93258e+08	279358	4.51182e+09	4.92175e+07	863135	541857	844188	4.55432e+07	2.49897e+08	2.01706e+08	1.09301e+08	8.57916e+07	2.17512e+06	4.02348e+07	7.66822e+08	8.9185e+06	7.5752e+06	845849	4.97122e+07	25916.5	1.1649e+07	579149	2.76938e+06	2.03525e+07	1.68492e+08	5.10897e+07	6.55431e+06	3.06354e+07	1.04423e+07	9.05263e+06	1.42065e+07	9.66179e+06
KDC5	Keap1 KO Control	3.9508e+06	2.58914e+06	4.75351e+06	8.64788e+07	6.70214e+07	3.02606e+06	1.16757e+08	1.48749e+07	3.21739e+06	7.49794e+07	2.52587e+08	6.69187e+08	994286	2.36729e+06	2.16914e+08	495139	9.21885e+08	604758	4.34837e+09	5.69264e+07	963546	513093	1.52593e+06	2.67971e+07	2.57067e+08	2.12593e+08	1.01395e+08	7.89972e+07	3.43286e+06	3.61646e+07	8.23166e+08	1.15837e+07	7.5712e+06	1.2303e+06	4.69329e+07	33540.5	1.15213e+07	937205	2.89044e+06	2.03977e+07	1.49626e+08	4.92007e+07	4.46734e+06	4.54099e+07	8.03256e+06	9.04347e+06	1.98228e+07	7.59704e+06
KDL1	Keap1 KO LPS	9.92448e+06	1.39563e+07	4.76785e+06	1.09243e+08	4.2487e+07	2.02019e+06	1.75976e+08	3.73247e+07	478915	2.78126e+07	2.02502e+08	1.39454e+09	2.31534e+06	2.00388e+06	1.46216e+08	465682	4.48929e+08	5.96639e+06	3.66643e+09	3.57524e+07	187051	1.55862e+06	3.45527e+06	1.77977e+07	1.94347e+08	2.81708e+08	1.07553e+08	9.23581e+07	1.78051e+06	3.64149e+07	5.2628e+08	1.93967e+07	4.74645e+07	669410	5.17055e+07	1.16881e+06	7.88203e+06	288216	4.4235e+06	5.612e+08	5.63957e+08	3.85468e+07	2.11034e+07	9.12239e+07	7.7073e+06	6.93674e+06	6.29838e+06	1.76643e+06
KDL2	Keap1 KO LPS	8.47698e+06	1.19802e+07	3.70894e+06	1.17568e+08	4.46061e+07	2.00088e+06	1.97073e+08	3.41697e+07	740748	2.32757e+07	2.03219e+08	1.62837e+09	2.44317e+06	1.68042e+06	1.33507e+08	491322	4.08764e+08	8.34692e+06	3.60602e+09	4.5696e+07	219292	2.05469e+06	3.42791e+06	1.56818e+07	1.79124e+08	2.78029e+08	9.86683e+07	8.11243e+07	1.05569e+06	3.97685e+07	5.21684e+08	1.98866e+07	4.17031e+07	712268	4.92919e+07	1.31114e+06	7.32913e+06	283933	4.61524e+06	5.00255e+08	5.55667e+08	3.41343e+07	1.61989e+07	1.01312e+08	8.47025e+06	6.66247e+06	7.33681e+06	1.73856e+06
KDL3	Keap1 KO LPS	7.29945e+06	1.26693e+07	4.45551e+06	1.14882e+08	3.57081e+07	1.43019e+06	1.65466e+08	4.71893e+07	822939	2.63499e+07	2.23459e+08	9.43524e+08	2.23865e+06	2.62834e+06	1.45444e+08	625047	4.64306e+08	3.24933e+06	4.25329e+09	8.26621e+07	271747	1.85696e+06	2.22902e+06	2.16955e+07	2.07759e+08	2.57547e+08	1.00443e+08	8.83794e+07	1.39613e+06	4.28431e+07	3.77171e+08	1.58919e+07	5.16368e+07	522505	6.66686e+07	628991	6.92294e+06	343534	3.79662e+06	5.92033e+08	4.87786e+08	3.94584e+07	2.28922e+07	5.49185e+07	9.4325e+06	5.2166e+06	4.79273e+06	2.43985e+06
KDL4	Keap1 KO LPS	8.09953e+06	1.32087e+07	3.92549e+06	1.08938e+08	4.07288e+07	2.25199e+06	1.77304e+08	5.01158e+07	670301	2.44349e+07	2.12403e+08	1.14524e+09	2.49312e+06	1.86155e+06	1.39743e+08	272905	4.15799e+08	3.89348e+06	4.00885e+09	5.48904e+07	411474	1.61204e+06	2.76366e+06	1.60038e+07	2.06069e+08	2.88749e+08	1.04976e+08	8.22793e+07	1.70603e+06	3.08379e+07	4.77224e+08	1.72745e+07	4.36498e+07	557157	4.92721e+07	1.08409e+06	6.78513e+06	497158	3.91736e+06	5.92507e+08	5.60142e+08	3.4974e+07	2.18944e+07	6.48479e+07	8.06121e+06	6.54954e+06	5.4037e+06	2.11309e+06
KDL5	Keap1 KO LPS	6.9967e+06	1.23092e+07	4.06861e+06	9.76001e+07	3.79894e+07	2.21801e+06	1.73337e+08	4.70985e+07	764897	2.41925e+07	2.11649e+08	1.02959e+09	2.90844e+06	2.19789e+06	1.43201e+08	331853	5.19723e+08	4.56818e+06	4.05463e+09	5.89458e+07	258624	1.66741e+06	2.72806e+06	1.69637e+07	1.88409e+08	2.41301e+08	9.98651e+07	8.34344e+07	760709	3.14826e+07	4.60415e+08	1.78596e+07	5.51569e+07	592848	4.95695e+07	1.29043e+06	6.66215e+06	306242	4.17885e+06	5.55655e+08	6.28286e+08	3.60091e+07	1.89778e+07	5.7188e+07	9.40326e+06	5.52126e+06	5.55753e+06	2.16849e+06
NO2C1	Nrf2 KO Control	3.68756e+06	3.62848e+06	4.59458e+06	2.37495e+08	1.02304e+08	2.15239e+06	8.69036e+07	7.98649e+06	3.02504e+06	6.6633e+07	1.68362e+08	4.16023e+09	1.64911e+06	2.21608e+06	2.4323e+08	261913	4.79912e+08	467089	2.62553e+09	2.31108e+07	1.27891e+06	509400	1.8788e+06	2.30758e+07	2.37945e+08	1.63632e+08	9.92334e+06	9.72953e+06	1.87672e+06	2.82206e+07	3.51938e+08	5.73045e+06	8.62847e+06	379335	3.3863e+07	249307	5.35953e+06	356519	3.8313e+06	1.5061e+07	1.18519e+08	3.11578e+07	3.97691e+06	4.81741e+07	7.16584e+06	4.08991e+06	1.5723e+07	2.53105e+06
NO2C2	Nrf2 KO Control	2.56573e+06	3.11972e+06	4.39483e+06	2.33826e+08	1.19773e+08	2.2879e+06	8.67983e+07	7.32592e+06	2.14378e+06	6.19511e+07	1.65541e+08	3.98561e+09	1.32877e+06	2.69379e+06	2.32963e+08	146742	4.59118e+08	161550	2.99899e+09	4.5412e+07	1.25556e+06	398365	479782	1.54294e+07	2.56739e+08	1.36531e+08	9.26817e+06	1.01279e+07	1.55559e+06	2.11495e+07	3.16746e+08	5.85838e+06	6.69889e+06	802443	3.70894e+07	484947	4.59127e+06	317163	4.45161e+06	1.15529e+07	7.08687e+07	2.45443e+07	3.50484e+06	2.40879e+07	7.54615e+06	3.60004e+06	1.52989e+07	2.48213e+06
NO2C3	Nrf2 KO Control	2.33645e+06	3.31969e+06	5.23486e+06	2.39329e+08	1.08382e+08	2.43526e+06	8.57043e+07	9.74959e+06	2.51229e+06	6.76254e+07	1.79086e+08	3.71859e+09	1.62428e+06	2.21516e+06	2.59678e+08	277421	5.29599e+08	300820	3.05298e+09	5.21818e+07	1.51611e+06	453739	773522	1.3729e+07	2.3816e+08	1.3927e+08	1.02237e+07	1.10735e+07	2.19563e+06	2.76151e+07	3.32911e+08	5.56414e+06	7.27762e+06	727994	4.14765e+07	372291	4.96925e+06	337012	4.15071e+06	1.20488e+07	6.89472e+07	3.11015e+07	3.28654e+06	2.96323e+07	6.78405e+06	3.22587e+06	1.69381e+07	3.49851e+06
NO2C4	Nrf2 KO Control	4.27828e+06	3.26428e+06	6.05224e+06	2.67424e+08	1.18412e+08	2.36762e+06	8.63707e+07	1.05885e+07	2.38754e+06	7.75254e+07	1.88344e+08	3.35887e+09	1.66984e+06	2.71845e+06	2.80528e+08	203192	6.31265e+08	387861	2.96912e+09	2.84739e+07	1.68942e+06	484347	2.26608e+06	1.03641e+07	2.80467e+08	1.58402e+08	1.3367e+07	1.26064e+07	2.65943e+06	2.58782e+07	3.43406e+08	7.05068e+06	7.28484e+06	654408	3.55449e+07	272288	5.95861e+06	373890	4.23412e+06	1.37716e+07	1.19038e+08	2.91955e+07	3.31785e+06	6.56937e+07	6.14265e+06	5.06604e+06	1.26713e+07	3.4746e+06
NO2C5	Nrf2 KO Control	2.65507e+06	3.18579e+06	5.24447e+06	2.17925e+08	1.08209e+08	1.89046e+06	8.24254e+07	1.00048e+07	3.09354e+06	5.7258e+07	1.63986e+08	4.46494e+09	1.14556e+06	3.29233e+06	2.61527e+08	173986	4.8407e+08	278400	2.56368e+09	4.69066e+07	1.47447e+06	426213	708418	1.55481e+07	2.11863e+08	1.40946e+08	9.54518e+06	9.31396e+06	1.94072e+06	2.0166e+07	2.79634e+08	5.93257e+06	8.62575e+06	674690	3.85198e+07	272633	4.92703e+06	344119	3.76072e+06	1.16424e+07	8.1445e+07	3.18012e+07	3.89835e+06	2.79568e+07	5.4756e+06	3.06609e+06	1.7792e+07	2.85096e+06
NO2L1	Nrf2 KO LPS	5.75571e+06	6.82881e+06	7.4433e+06	2.93191e+08	6.53409e+07	2.38051e+06	1.2521e+08	1.75023e+07	2.10809e+06	1.05474e+07	1.43629e+08	3.03431e+09	1.7273e+06	1.61065e+06	1.02101e+08	612742	3.36639e+08	9.85868e+06	2.75924e+09	4.76538e+07	901740	1.4731e+06	2.14398e+06	4.76197e+06	1.52228e+08	1.8508e+08	9.61518e+06	9.37242e+06	1.21685e+06	2.1831e+07	3.19524e+08	5.76226e+06	1.73482e+07	552778	5.72884e+07	1.99022e+06	3.71501e+06	407559	1.86343e+06	3.75349e+08	1.04048e+09	5.74343e+07	9.08359e+06	5.31525e+07	1.3894e+07	2.55816e+06	7.18558e+06	791365
NO2L2	Nrf2 KO LPS	4.41251e+06	5.10023e+06	6.42198e+06	2.76076e+08	5.75349e+07	2.15906e+06	1.27296e+08	2.15653e+07	2.4497e+06	1.00767e+07	1.33865e+08	3.23643e+09	1.77394e+06	1.75269e+06	6.96901e+07	408915	3.14367e+08	1.1755e+07	2.5595e+09	4.4454e+07	844664	1.10467e+06	2.04865e+06	2.24128e+07	1.43823e+08	2.17695e+08	8.00548e+06	8.2617e+06	897859	1.65166e+07	3.25344e+08	5.64178e+06	1.51287e+07	241061	5.00327e+07	1.86491e+06	3.25411e+06	442073	1.20935e+06	2.86555e+08	1.20512e+09	7.39933e+07	1.11146e+07	4.5926e+07	1.21276e+07	1.95526e+06	8.923e+06	766483
NO2L3	Nrf2 KO LPS	8.32219e+06	9.38478e+06	6.60989e+06	2.98999e+08	5.20849e+07	2.206e+06	1.18356e+08	1.67704e+07	2.04288e+06	1.06309e+07	1.55812e+08	2.88154e+09	2.08735e+06	1.60568e+06	8.50148e+07	340484	3.38505e+08	7.4525e+06	2.66261e+09	2.8547e+07	649884	888571	3.08317e+06	2.04444e+07	1.63373e+08	2.47231e+08	8.35488e+06	8.14806e+06	1.48247e+06	1.61851e+07	2.81484e+08	5.6866e+06	1.38463e+07	420894	4.18739e+07	1.43212e+06	3.89712e+06	439963	2.64554e+06	3.97959e+08	1.20925e+09	7.55414e+07	1.08357e+07	7.63328e+07	1.48817e+07	3.8183e+06	6.21763e+06	784864
NO2L4	Nrf2 KO LPS	5.11419e+06	6.76665e+06	7.41806e+06	2.92037e+08	4.79698e+07	2.09829e+06	1.2445e+08	1.95061e+07	2.12772e+06	9.16597e+06	1.42865e+08	3.10514e+09	1.57202e+06	1.28466e+06	6.62686e+07	506972	3.33126e+08	9.13501e+06	2.73899e+09	4.88595e+07	1.07059e+06	1.23246e+06	2.41389e+06	1.69886e+07	1.40548e+08	1.98475e+08	7.7467e+06	7.4633e+06	998468	2.00646e+07	2.89992e+08	5.79642e+06	1.70459e+07	381598	5.32555e+07	1.48065e+06	3.44853e+06	480426	2.13014e+06	3.66052e+08	1.11288e+09	6.85855e+07	1.10752e+07	4.63447e+07	1.31157e+07	2.74024e+06	7.69201e+06	737644
NO2L5	Nrf2 KO LPS	6.96293e+06	7.50902e+06	5.54425e+06	2.72603e+08	5.71004e+07	2.24134e+06	1.27823e+08	1.94884e+07	1.68146e+06	1.26676e+07	1.36775e+08	2.84698e+09	1.81885e+06	1.40379e+06	7.51135e+07	405398	3.56881e+08	9.90315e+06	2.46855e+09	2.65553e+07	691824	1.04487e+06	3.36957e+06	1.23121e+07	1.56529e+08	1.82468e+08	9.2743e+06	8.51792e+06	1.42567e+06	1.91023e+07	3.04267e+08	5.87596e+06	1.06102e+07	441748	4.07472e+07	1.74007e+06	4.23029e+06	358689	1.5965e+06	3.8287e+08	1.53006e+09	7.02234e+07	1.23235e+07	8.66289e+07	1.15844e+07	2.64186e+06	7.19304e+06	704882
NO3C1	Nrf2 KO Control	2.84353e+06	3.0562e+06	4.89064e+06	1.72818e+08	8.64273e+07	1.6864e+06	8.52445e+07	8.02034e+06	2.62494e+06	6.28669e+07	1.82555e+08	4.52488e+09	1.40756e+06	2.53291e+06	2.37273e+08	196563	5.10689e+08	215936	2.62286e+09	3.27541e+07	1.13688e+06	392751	833032	1.90299e+07	1.97017e+08	1.56093e+08	7.90446e+06	8.72104e+06	2.12021e+06	1.99604e+07	2.74137e+08	6.05279e+06	8.84202e+06	513394	3.70025e+07	166985	5.25113e+06	452019	2.98671e+06	9.87983e+06	6.42799e+07	2.97154e+07	3.19218e+06	2.87039e+07	5.78211e+06	3.07427e+06	1.71801e+07	1.85957e+06
NO3C2	Nrf2 KO Control	2.89719e+06	3.11136e+06	3.7095e+06	2.01841e+08	1.04227e+08	1.59061e+06	8.78481e+07	1.05819e+07	2.54102e+06	6.77731e+07	1.77817e+08	4.06028e+09	1.43869e+06	2.7733e+06	2.97991e+08	196001	5.88913e+08	241989	2.73109e+09	4.15179e+07	1.69138e+06	515136	577314	2.13835e+07	2.47422e+08	1.47615e+08	9.46857e+06	9.48877e+06	1.81432e+06	1.97858e+07	2.84055e+08	6.21798e+06	9.31747e+06	640520	3.30361e+07	334126	6.18419e+06	527945	3.55781e+06	1.0031e+07	7.83036e+07	3.47497e+07	3.71927e+06	2.76774e+07	6.55384e+06	3.31653e+06	1.3858e+07	2.13406e+06
NO3C3	Nrf2 KO Control	3.17894e+06	3.00458e+06	4.80884e+06	1.9675e+08	1.08718e+08	1.71653e+06	8.94554e+07	1.11169e+07	3.18602e+06	8.29431e+07	1.66635e+08	4.0079e+09	1.27196e+06	1.93651e+06	2.94902e+08	189440	6.45021e+08	242541	2.47745e+09	2.69962e+07	1.63776e+06	529186	2.46583e+06	3.99923e+07	2.64249e+08	1.75479e+08	1.055e+07	8.88625e+06	2.68668e+06	2.28807e+07	2.99056e+08	5.52626e+06	7.83377e+06	383791	3.47234e+07	193290	6.23008e+06	365995	4.4433e+06	9.20203e+06	1.19591e+08	4.72842e+07	3.92752e+06	6.34931e+07	7.80633e+06	4.79852e+06	1.49335e+07	2.62175e+06
NO3C4	Nrf2 KO Control	3.00256e+06	3.31889e+06	4.57181e+06	1.92805e+08	1.11623e+08	1.82043e+06	9.3591e+07	1.07261e+07	3.12861e+06	8.06806e+07	1.90006e+08	3.5728e+09	1.56079e+06	2.19214e+06	3.20828e+08	306295	6.69887e+08	929558	2.74538e+09	3.42243e+07	1.44287e+06	453199	1.81217e+06	2.09549e+07	2.40974e+08	1.42825e+08	1.2169e+07	1.06408e+07	3.93072e+06	2.82264e+07	2.75247e+08	6.52024e+06	8.33501e+06	838173	3.4269e+07	448152	7.48038e+06	405418	3.66419e+06	1.0033e+07	2.18895e+08	4.22163e+07	4.46673e+06	6.02225e+07	7.49512e+06	3.29348e+06	1.27679e+07	3.02172e+06
NO3C5	Nrf2 KO Control	1.95195e+06	2.98466e+06	4.96825e+06	1.72592e+08	8.57085e+07	1.31298e+06	9.33289e+07	1.07524e+07	2.46086e+06	6.73016e+07	1.59274e+08	4.42883e+09	1.29243e+06	1.80121e+06	2.4296e+08	200996	5.55637e+08	349650	2.50397e+09	3.67678e+07	1.44436e+06	618671	868465	4.14142e+07	2.30576e+08	1.34031e+08	8.06993e+06	8.09592e+06	2.49799e+06	1.85874e+07	2.69624e+08	5.91851e+06	7.74387e+06	605534	3.64399e+07	529891	4.60198e+06	268918	3.45396e+06	9.19384e+06	1.24064e+08	5.13034e+07	4.20264e+06	2.96267e+07	8.57341e+06	2.9225e+06	1.83701e+07	2.09473e+06
NO3L1	Nrf2 KO LPS	5.15243e+06	6.07821e+06	7.5965e+06	2.69952e+08	5.17072e+07	2.46709e+06	1.47011e+08	2.13588e+07	2.50793e+06	1.53386e+07	1.63458e+08	2.92503e+09	1.80129e+06	1.8314e+06	7.8296e+07	424496	3.72768e+08	1.23263e+07	2.62137e+09	5.27775e+07	1.07065e+06	1.3663e+06	2.2046e+06	1.72478e+07	1.90071e+08	2.9099e+08	8.64523e+06	8.84721e+06	1.19953e+06	1.7728e+07	3.67705e+08	6.682e+06	2.1847e+07	412980	7.0106e+07	2.23001e+06	4.47907e+06	432643	1.91296e+06	3.64229e+08	9.44387e+08	7.11302e+07	1.40206e+07	4.88493e+07	1.44707e+07	2.68755e+06	9.40053e+06	679132
NO3L2	Nrf2 KO LPS	4.75684e+06	3.91457e+06	5.09429e+06	2.46584e+08	5.7154e+07	2.11169e+06	1.53915e+08	2.45331e+07	3.52691e+06	1.73092e+07	1.3729e+08	3.0254e+09	1.47728e+06	1.98395e+06	8.48421e+07	367771	3.4552e+08	1.69493e+07	2.64756e+09	5.25819e+07	1.35195e+06	1.51809e+06	1.67127e+06	2.37215e+07	1.81861e+08	2.53076e+08	8.2596e+06	8.14118e+06	967861	1.73844e+07	4.04675e+08	7.29274e+06	2.38669e+07	355699	6.15194e+07	2.16916e+06	3.32574e+06	547632	1.40547e+06	3.2493e+08	9.72131e+08	8.15601e+07	1.21435e+07	4.30064e+07	1.61295e+07	2.61075e+06	1.10036e+07	1.01119e+06
NO3L3	Nrf2 KO LPS	5.99834e+06	7.1651e+06	7.29907e+06	2.57894e+08	6.21348e+07	2.98157e+06	1.4502e+08	2.23339e+07	2.66006e+06	1.41232e+07	1.60514e+08	2.52278e+09	2.20423e+06	1.86687e+06	1.00245e+08	453174	4.19586e+08	7.99465e+06	2.92426e+09	4.41386e+07	575160	1.24602e+06	2.42089e+06	1.27997e+07	1.48475e+08	2.11836e+08	8.80244e+06	7.92197e+06	1.42741e+06	1.90924e+07	3.52877e+08	6.38426e+06	2.5301e+07	626593	5.36949e+07	2.03e+06	4.71065e+06	243708	2.96094e+06	4.47406e+08	1.0276e+09	6.88575e+07	1.28501e+07	5.18547e+07	1.36362e+07	2.29068e+06	8.84283e+06	794010
NO3L4	Nrf2 KO LPS	5.26786e+06	6.25494e+06	5.56899e+06	2.5352e+08	6.37398e+07	3.31453e+06	1.54315e+08	2.32104e+07	2.65435e+06	1.55866e+07	1.56809e+08	2.65656e+09	1.50576e+06	1.69837e+06	7.26579e+07	263329	4.30128e+08	1.12556e+07	2.61122e+09	4.20722e+07	980493	1.3598e+06	1.79047e+06	3.45404e+07	1.58446e+08	2.49137e+08	7.57986e+06	7.47404e+06	922585	1.73361e+07	3.49943e+08	6.76433e+06	2.4243e+07	479389	5.35167e+07	1.66061e+06	4.50825e+06	556211	2.1859e+06	3.78694e+08	1.21642e+09	9.59746e+07	1.25391e+07	4.69367e+07	1.61897e+07	2.7094e+06	9.90158e+06	674788
NO3L5	Nrf2 KO LPS	5.26662e+06	5.64736e+06	5.79904e+06	2.43841e+08	5.7535e+07	2.76561e+06	1.61077e+08	2.16084e+07	3.08527e+06	1.62822e+07	1.70667e+08	2.65183e+09	1.76621e+06	1.5339e+06	1.0069e+08	559568	4.24534e+08	1.28539e+07	2.56221e+09	6.03138e+07	901951	1.11656e+06	2.00699e+06	3.32347e+07	1.75778e+08	3.05942e+08	7.69873e+06	7.75131e+06	882218	2.40537e+07	3.62542e+08	7.14264e+06	2.25186e+07	403910	5.58059e+07	2.00671e+06	4.41866e+06	373173	1.8535e+06	3.7319e+08	1.15308e+09	8.53553e+07	1.07131e+07	4.49253e+07	1.486e+07	2.63607e+06	9.3646e+06	850934
NOC1	Nrf2 KO Control	3.40976e+06	3.3728e+06	5.49479e+06	1.87867e+08	1.05736e+08	2.32995e+06	9.70082e+07	7.69445e+06	1.77235e+06	7.58942e+07	2.09845e+08	3.30405e+09	1.91568e+06	2.56122e+06	3.74169e+08	194377	4.96149e+08	276540	3.2554e+09	3.71506e+07	1.07478e+06	390644	765464	4.60685e+06	2.73391e+08	1.71972e+08	7.09719e+06	8.38253e+06	1.38636e+06	2.26371e+07	3.12513e+08	6.81735e+06	1.25942e+07	568348	4.00022e+07	608175	5.11543e+06	393953	4.50838e+06	2.41477e+07	6.70918e+07	2.80852e+07	2.80662e+06	2.51321e+07	6.22247e+06	4.40659e+06	1.78975e+07	1.90729e+06
NOC2	Nrf2 KO Control	3.86301e+06	4.18785e+06	6.11422e+06	1.89072e+08	9.95847e+07	2.59452e+06	9.70733e+07	8.02539e+06	2.45825e+06	7.86032e+07	2.05002e+08	3.09257e+09	1.63219e+06	2.58206e+06	3.04396e+08	235024	5.29346e+08	373195	3.40105e+09	6.29554e+07	1.41761e+06	550147	748290	6.55489e+06	2.76345e+08	1.80028e+08	8.76165e+06	9.59842e+06	2.01759e+06	1.82169e+07	3.29445e+08	6.81884e+06	1.13972e+07	841103	4.62007e+07	335915	5.97293e+06	606717	4.28242e+06	1.39394e+07	7.1189e+07	3.17498e+07	2.77462e+06	2.82432e+07	5.88104e+06	2.63888e+06	1.63048e+07	3.13778e+06
NOC3	Nrf2 KO Control	3.0506e+06	2.69477e+06	6.86492e+06	2.04895e+08	9.09123e+07	2.58196e+06	9.78777e+07	1.09224e+07	2.0296e+06	7.00888e+07	2.02884e+08	2.956e+09	1.91817e+06	4.49693e+06	3.27258e+08	91396	5.22231e+08	347567	3.47674e+09	9.50849e+07	1.60931e+06	298741	759119	4.13031e+06	3.22173e+08	1.67366e+08	7.049e+06	9.27567e+06	1.53065e+06	1.51388e+07	2.67502e+08	6.81464e+06	1.07058e+07	721738	5.19012e+07	408861	6.12721e+06	698801	4.34567e+06	1.12519e+07	6.55968e+07	3.2291e+07	3.30415e+06	2.73971e+07	7.51598e+06	2.55445e+06	1.48225e+07	2.28178e+06
NOC4	Nrf2 KO Control	5.31994e+06	4.00039e+06	5.95155e+06	2.24624e+08	1.1365e+08	3.14661e+06	1.0435e+08	1.09343e+07	2.81282e+06	1.00732e+08	2.26993e+08	2.38637e+09	2.00076e+06	2.64073e+06	3.58272e+08	198446	6.64878e+08	1.17026e+06	3.39517e+09	3.71647e+07	1.72351e+06	407614	1.52043e+06	1.76833e+07	2.79451e+08	2.15795e+08	1.08029e+07	1.05612e+07	2.15252e+06	2.16148e+07	3.29395e+08	7.48054e+06	9.56243e+06	1.57489e+06	4.24526e+07	301739	8.39356e+06	733010	5.38598e+06	1.48088e+07	1.25385e+08	3.92646e+07	4.14341e+06	6.28435e+07	6.5218e+06	3.13061e+06	1.27175e+07	3.74149e+06
NOC5	Nrf2 KO Control	2.88392e+06	3.43318e+06	6.78951e+06	1.61519e+08	9.92716e+07	2.95852e+06	1.01102e+08	1.23475e+07	2.55618e+06	7.67783e+07	1.94857e+08	3.08711e+09	1.52693e+06	3.53013e+06	2.80431e+08	314084	5.27657e+08	621038	3.33661e+09	7.24135e+07	2.17392e+06	462544	1.41253e+06	2.89653e+07	3.16547e+08	1.74109e+08	9.01647e+06	1.01169e+07	1.81697e+06	1.92464e+07	2.96362e+08	8.52406e+06	1.23767e+07	672052	5.23177e+07	108645	6.05128e+06	789782	4.13682e+06	1.41918e+07	1.00865e+08	6.78627e+07	4.61277e+06	3.31554e+07	1.19626e+07	2.75241e+06	1.71943e+07	2.6468e+06
NOL1	Nrf2 KO LPS	7.53375e+06	9.13037e+06	5.48558e+06	2.26241e+08	5.40445e+07	1.89694e+06	1.60614e+08	1.82341e+07	2.41561e+06	1.39023e+07	1.71547e+08	2.48784e+09	1.6892e+06	2.0533e+06	8.72123e+07	474720	3.99472e+08	9.87718e+06	3.41821e+09	4.68368e+07	739976	938327	1.87599e+06	7.77565e+06	2.28697e+08	2.74772e+08	8.42918e+06	9.56297e+06	806919	2.08923e+07	4.56184e+08	7.40117e+06	3.14108e+07	817432	5.73889e+07	1.25674e+06	4.95742e+06	405333	3.68635e+06	4.32927e+08	4.29941e+08	4.93288e+07	8.70337e+06	4.71205e+07	1.17025e+07	2.86613e+06	5.78482e+06	1.00742e+06
NOL2	Nrf2 KO LPS	5.9259e+06	7.07861e+06	5.03516e+06	2.57933e+08	6.49945e+07	2.06422e+06	1.56785e+08	2.20341e+07	2.65116e+06	1.52449e+07	1.66317e+08	2.95735e+09	2.02519e+06	1.74095e+06	8.25557e+07	449018	4.24576e+08	1.12497e+07	2.8122e+09	4.50948e+07	940250	1.0136e+06	1.72676e+06	1.66505e+07	2.26663e+08	2.82274e+08	8.83658e+06	8.40017e+06	798881	2.05498e+07	4.61011e+08	7.38335e+06	3.27419e+07	639582	5.38635e+07	1.7165e+06	4.54433e+06	577721	2.73701e+06	3.95152e+08	5.55091e+08	6.01289e+07	1.0666e+07	4.49155e+07	1.48208e+07	3.90999e+06	7.50942e+06	895264
NOL3	Nrf2 KO LPS	9.33975e+06	1.40975e+07	5.08107e+06	2.2996e+08	6.5627e+07	2.99485e+06	1.46146e+08	1.82736e+07	1.66294e+06	1.78623e+07	1.86559e+08	2.11858e+09	2.54222e+06	2.45534e+06	1.24526e+08	261615	5.0573e+08	6.47323e+06	3.37485e+09	4.09675e+07	745884	832898	2.28458e+06	1.59611e+07	2.25888e+08	1.9796e+08	8.23884e+06	8.89717e+06	1.33575e+06	2.14772e+07	3.80105e+08	6.22304e+06	2.78896e+07	764515	4.40353e+07	1.06928e+06	5.69245e+06	406200	5.98063e+06	5.53611e+08	5.7409e+08	5.3443e+07	1.0697e+07	6.51133e+07	1.22355e+07	3.60523e+06	4.41131e+06	887518
NOL4	Nrf2 KO LPS	6.83716e+06	1.07276e+07	6.21748e+06	2.28063e+08	7.02153e+07	1.87621e+06	1.54332e+08	2.38538e+07	2.43104e+06	1.52533e+07	1.74801e+08	2.21623e+09	2.41157e+06	2.15636e+06	1.03416e+08	453531	4.46659e+08	9.47178e+06	3.42323e+09	5.53362e+07	975582	1.16885e+06	2.03925e+06	7.42194e+06	2.44984e+08	2.56889e+08	8.61281e+06	9.0604e+06	898398	2.30772e+07	4.57987e+08	7.3709e+06	3.41375e+07	712587	6.05188e+07	1.00526e+06	5.20728e+06	492698	4.51785e+06	4.50264e+08	5.08508e+08	5.63463e+07	8.27846e+06	5.19119e+07	1.24846e+07	3.51964e+06	5.65357e+06	1.32884e+06
NOL5	Nrf2 KO LPS	8.84146e+06	1.26575e+07	5.52437e+06	2.23371e+08	5.97259e+07	2.29151e+06	1.65349e+08	2.34427e+07	1.67946e+06	1.56608e+07	1.8879e+08	2.10186e+09	2.55485e+06	2.22688e+06	1.06776e+08	225626	5.0265e+08	8.04628e+06	3.23197e+09	5.89049e+07	994916	1.01942e+06	2.11272e+06	1.21908e+07	2.55086e+08	2.51662e+08	8.13947e+06	8.34009e+06	1.23433e+06	1.96311e+07	4.2564e+08	7.59522e+06	3.11993e+07	699546	6.16916e+07	1.81072e+06	5.01362e+06	718566	4.52976e+06	5.22953e+08	6.11732e+08	6.04723e+07	1.20858e+07	5.40914e+07	1.32946e+07	4.25525e+06	4.69146e+06	961985
WT2C1	Wildtype Control	2.53587e+06	1.61878e+06	6.4163e+06	1.89486e+08	9.22709e+07	2.54621e+06	1.3392e+08	1.5039e+07	1.77297e+06	7.04399e+07	2.52642e+08	1.93383e+09	2.16967e+06	3.22172e+06	2.90904e+08	205435	5.14084e+08	562705	3.68263e+09	9.18279e+07	984561	620765	0	6.28271e+07	2.50946e+08	3.1509e+08	2.45294e+07	2.59103e+07	414331	2.84328e+07	4.1781e+08	7.99716e+06	9.16083e+06	732340	7.64997e+07	753338	8.85782e+06	549752	4.99204e+06	6.12714e+06	1.71962e+08	8.30296e+07	5.22158e+06	1.73741e+07	1.76238e+07	4.07317e+06	2.60184e+07	3.58997e+06
WT2C2	Wildtype Control	2.85953e+06	2.48733e+06	5.44745e+06	1.99183e+08	8.06051e+07	2.80328e+06	1.48382e+08	1.37763e+07	1.91419e+06	8.99607e+07	2.7631e+08	1.57209e+09	2.66168e+06	3.38128e+06	2.78487e+08	257816	5.33025e+08	777369	3.77708e+09	6.25313e+07	889153	355990	309467	7.62144e+07	2.89864e+08	2.36379e+08	3.23808e+07	2.66373e+07	616324	2.85259e+07	4.5119e+08	8.58279e+06	8.43248e+06	1.57349e+06	5.73146e+07	762386	1.09395e+07	613575	6.07598e+06	6.45399e+06	2.18455e+08	8.53586e+07	5.12985e+06	3.6198e+07	1.83684e+07	5.53642e+06	2.1269e+07	4.22647e+06
WT2C3	Wildtype Control	2.21167e+06	998746	5.8629e+06	2.61664e+08	9.44889e+07	3.38353e+06	1.37887e+08	1.47146e+07	2.14026e+06	7.68857e+07	2.7275e+08	1.42242e+09	2.04576e+06	3.04312e+06	2.61092e+08	266219	5.42797e+08	507479	3.9205e+09	8.5e+07	963737	378015	156860	6.81653e+07	3.0145e+08	2.76356e+08	2.69885e+07	2.58911e+07	329995	2.59132e+07	4.39645e+08	7.87941e+06	8.93212e+06	1.09476e+06	7.07552e+07	99185.1	8.0626e+06	649145	4.48688e+06	5.79719e+06	2.04691e+08	8.35823e+07	4.7769e+06	1.48699e+07	1.62409e+07	3.24048e+06	1.82865e+07	3.23551e+06
WT2C4	Wildtype Control	2.03309e+06	1.38532e+06	5.79342e+06	2.74488e+08	9.20574e+07	4.37654e+06	1.42409e+08	1.45619e+07	2.06377e+06	8.45398e+07	2.88142e+08	1.09163e+09	2.1999e+06	3.36049e+06	2.05773e+08	234998	6.07002e+08	843359	4.03465e+09	7.39148e+07	1.04638e+06	349304	300876	7.72196e+07	3.29599e+08	3.08776e+08	2.77993e+07	3.01201e+07	987289	2.93927e+07	4.21979e+08	1.15636e+07	9.38638e+06	869049	6.90543e+07	393544	9.79014e+06	1.22568e+06	4.617e+06	6.20464e+06	2.06802e+08	8.24049e+07	5.75627e+06	1.75572e+07	1.95297e+07	4.16385e+06	1.61047e+07	3.9648e+06
WT2C5	Wildtype Control	3.00423e+06	849487	4.68212e+06	3.15142e+08	1.00311e+08	3.70114e+06	1.36812e+08	1.22662e+07	2.53132e+06	7.53333e+07	2.588e+08	1.966e+09	1.74657e+06	2.70172e+06	1.63646e+08	48710.7	5.67024e+08	343209	3.56619e+09	7.95868e+07	1.19176e+06	552905	154369	7.12875e+07	2.19277e+08	2.24661e+08	2.97373e+07	2.36535e+07	1.26694e+06	2.46006e+07	4.86414e+08	8.37539e+06	8.54652e+06	997881	5.44625e+07	249014	9.08693e+06	916608	4.13878e+06	6.56999e+06	1.90358e+08	7.81484e+07	4.98272e+06	1.5035e+07	1.7119e+07	4.84783e+06	2.24629e+07	3.4339e+06
WT2L1	Wildtype LPS	6.73542e+06	1.10111e+07	4.47863e+06	2.15659e+08	5.67743e+07	2.3841e+06	1.7465e+08	3.41163e+07	839031	2.33103e+07	1.95131e+08	1.73683e+09	3.73521e+06	2.73168e+06	1.41542e+08	394187	3.95433e+08	5.28488e+06	3.59105e+09	6.94807e+07	279066	878566	2.44547e+06	5.93814e+07	2.55471e+08	2.75204e+08	3.32306e+07	2.9412e+07	601208	2.3459e+07	3.99729e+08	6.48443e+06	2.80598e+07	806730	6.30267e+07	1.54161e+06	5.62319e+06	678111	7.56991e+06	4.71253e+08	5.2358e+08	1.1826e+08	1.23131e+07	6.74007e+07	2.11603e+07	5.185e+06	5.47404e+06	1.64313e+06
WT2L2	Wildype LPS	6.96407e+06	1.10796e+07	5.31626e+06	2.07916e+08	5.88361e+07	2.105e+06	1.79719e+08	2.4104e+07	995596	2.23695e+07	1.85183e+08	2.2377e+09	4.15402e+06	1.64846e+06	1.31657e+08	300831	3.92464e+08	7.58808e+06	3.13867e+09	3.36717e+07	202205	876038	3.64729e+06	4.76913e+07	1.87867e+08	2.81953e+08	3.69714e+07	3.10816e+07	575260	2.49323e+07	4.58508e+08	8.0713e+06	2.90844e+07	924899	4.83113e+07	1.88682e+06	6.15673e+06	719297	7.22661e+06	4.38766e+08	6.34224e+08	9.29055e+07	1.05943e+07	1.14059e+08	1.69819e+07	6.65168e+06	7.13755e+06	1.20238e+06
WT2L3	Wildtype LPS	7.17608e+06	1.37418e+07	5.78263e+06	1.69263e+08	5.27565e+07	3.04325e+06	1.79613e+08	3.12672e+07	1.15622e+06	2.6517e+07	2.16318e+08	1.1241e+09	4.40086e+06	1.89347e+06	1.34805e+08	270995	4.68489e+08	3.76162e+06	3.70349e+09	5.94409e+07	206695	876405	3.41165e+06	8.23102e+07	2.71937e+08	2.77184e+08	3.34728e+07	2.98549e+07	475667	2.14734e+07	3.89002e+08	7.06651e+06	2.35893e+07	974597	6.01972e+07	760849	6.9857e+06	381540	6.99849e+06	5.30396e+08	7.21851e+08	1.0187e+08	1.17124e+07	8.34257e+07	2.41951e+07	5.86342e+06	3.57708e+06	1.37166e+06
WT2L4	Wildtype LPS	5.89652e+06	1.13679e+07	5.13157e+06	1.75861e+08	5.15759e+07	2.46302e+06	1.91891e+08	2.29213e+07	1.01865e+06	1.912e+07	1.88484e+08	1.51478e+09	2.91533e+06	1.55795e+06	1.13336e+08	166652	3.85889e+08	4.77598e+06	3.81655e+09	7.25963e+07	297639	893939	2.48814e+06	7.60944e+07	1.95921e+08	2.98438e+08	3.00676e+07	2.51661e+07	425183	1.79415e+07	4.89311e+08	5.75306e+06	2.10041e+07	930426	6.93431e+07	1.80669e+06	5.38591e+06	606102	6.5211e+06	4.21034e+08	6.20764e+08	1.02495e+08	1.09094e+07	6.18885e+07	1.94523e+07	4.58393e+06	5.22594e+06	881572
WT2L5	Wildtype LPS	6.47932e+06	1.27424e+07	6.23723e+06	1.76292e+08	5.4448e+07	2.68605e+06	1.92822e+08	3.328e+07	1.10889e+06	2.29113e+07	2.27155e+08	1.47849e+09	3.69964e+06	2.12289e+06	1.28782e+08	510710	4.36886e+08	6.45391e+06	3.56667e+09	9.60032e+07	208954	838054	3.38304e+06	6.21389e+07	2.41115e+08	3.17381e+08	3.29866e+07	2.9838e+07	797608	3.16193e+07	4.05689e+08	8.66457e+06	2.97029e+07	1.23059e+06	7.50724e+07	1.30784e+06	5.68954e+06	434988	7.75349e+06	4.82884e+08	6.42916e+08	9.24519e+07	1.14827e+07	6.78088e+07	2.07172e+07	4.62261e+06	4.08176e+06	1.11993e+06
WT3C1	Wildtype Control	2.13177e+06	724146	4.7367e+06	2.78097e+08	1.1304e+08	2.4711e+06	9.2086e+07	1.00141e+07	1.96438e+06	5.3647e+07	2.08813e+08	2.66379e+09	1.50928e+06	3.04473e+06	1.8341e+08	155511	4.59089e+08	208741	3.70327e+09	5.00184e+07	1.07481e+06	605532	325103	5.02618e+06	2.08345e+08	1.37822e+08	2.40669e+07	2.09407e+07	332757	2.75682e+07	6.34578e+08	6.1258e+06	8.08928e+06	712503	4.5097e+07	17721.1	5.77419e+06	730655	3.41241e+06	9.37265e+06	7.98187e+07	3.67437e+07	2.92911e+06	1.5942e+07	1.04607e+07	2.79306e+06	1.90844e+07	3.95472e+06
WT3C2	Wildtype Control	2.65629e+06	1.8415e+06	5.91381e+06	3.38015e+08	1.21579e+08	2.8529e+06	1.03039e+08	1.16464e+07	1.8094e+06	6.27721e+07	2.59248e+08	2.25177e+09	1.91873e+06	4.06117e+06	1.75886e+08	181465	5.41e+08	198349	3.53315e+09	6.41274e+07	957205	485239	0	1.46268e+07	2.43073e+08	1.85148e+08	2.86541e+07	2.31918e+07	1.1112e+06	2.99736e+07	5.95468e+08	7.29859e+06	8.14914e+06	1.30882e+06	5.3752e+07	145289	7.69385e+06	942219	5.52194e+06	1.03742e+07	1.11593e+08	4.54168e+07	3.71868e+06	1.4244e+07	1.06902e+07	2.47395e+06	1.87943e+07	3.81473e+06
WT3C3	Wildtype Control	2.1169e+06	940896	4.46727e+06	3.62471e+08	1.27724e+08	2.74897e+06	9.9956e+07	9.1623e+06	2.10604e+06	6.16271e+07	2.35619e+08	2.10952e+09	2.01181e+06	3.04071e+06	1.72552e+08	161124	5.84089e+08	339286	3.77864e+09	4.74745e+07	1.09592e+06	323753	485893	2.04342e+07	2.45634e+08	1.73618e+08	2.78599e+07	2.38452e+07	1.58521e+06	4.00473e+07	5.72279e+08	7.31704e+06	7.7398e+06	950355	4.52811e+07	134210	7.00067e+06	852882	3.40007e+06	9.48371e+06	1.06221e+08	4.53958e+07	3.60108e+06	1.63652e+07	9.80291e+06	3.09652e+06	1.72945e+07	4.72503e+06
WT3C4	Wildtype Control	4.13762e+06	1.21892e+06	5.36448e+06	3.85441e+08	1.21113e+08	3.42279e+06	1.1574e+08	1.13803e+07	2.51865e+06	7.57546e+07	2.56094e+08	1.66377e+09	1.83227e+06	3.02794e+06	1.55814e+08	129403	6.78924e+08	720990	3.5787e+09	5.8872e+07	1.22913e+06	517097	466068	3.71944e+07	2.84625e+08	1.84839e+08	3.29913e+07	2.71025e+07	1.21053e+06	3.14415e+07	6.05194e+08	9.56364e+06	7.8609e+06	1.66771e+06	5.2304e+07	201293	8.61842e+06	765369	4.73662e+06	1.22363e+07	1.95414e+08	6.24791e+07	5.00861e+06	3.90552e+07	1.12193e+07	4.4274e+06	1.60743e+07	5.44021e+06
WT3C5	Wildtype Control	2.14364e+06	1.38882e+06	4.42247e+06	3.48478e+08	1.34194e+08	2.43768e+06	9.48587e+07	8.98322e+06	2.64493e+06	5.46865e+07	2.48103e+08	2.35184e+09	1.99328e+06	3.3203e+06	1.58792e+08	129952	5.94535e+08	371315	3.59293e+09	6.77381e+07	1.43635e+06	361715	193568	1.20772e+07	2.37849e+08	1.59046e+08	2.61567e+07	2.38341e+07	975736	3.33987e+07	5.65126e+08	6.92207e+06	8.20084e+06	939704	4.84793e+07	142365	7.52898e+06	953884	4.33544e+06	8.04127e+06	1.13126e+08	4.17956e+07	3.05737e+06	1.59988e+07	1.03719e+07	3.43573e+06	1.8613e+07	3.88988e+06
WT3L1	Wildtype LPS	6.61829e+06	9.2057e+06	5.0441e+06	2.13679e+08	6.37364e+07	2.16823e+06	1.62002e+08	2.05778e+07	1.07857e+06	1.42855e+07	1.81278e+08	2.52504e+09	3.1055e+06	2.10017e+06	1.21519e+08	268793	3.50161e+08	8.80508e+06	3.42361e+09	5.29943e+07	424472	779601	2.19992e+06	1.2625e+07	1.92457e+08	2.06441e+08	3.02722e+07	2.68921e+07	910339	2.41339e+07	4.16249e+08	6.62166e+06	2.68061e+07	657836	5.16503e+07	1.1911e+06	4.89623e+06	531344	5.22822e+06	4.37938e+08	5.09653e+08	6.30116e+07	8.6187e+06	5.52771e+07	1.5511e+07	4.1304e+06	6.00731e+06	1.50107e+06
WT3L2	Wildtype LPS	5.97823e+06	9.65322e+06	6.65769e+06	2.0606e+08	7.14447e+07	2.37222e+06	1.61569e+08	2.32347e+07	1.13755e+06	1.45252e+07	1.7956e+08	2.73129e+09	3.25171e+06	1.91596e+06	1.1591e+08	665279	3.47169e+08	1.52464e+07	3.11668e+09	7.33056e+07	446767	786580	2.57046e+06	1.01423e+07	2.06955e+08	2.68108e+08	3.43311e+07	3.09609e+07	1.12925e+06	3.32193e+07	4.41275e+08	7.87253e+06	2.92349e+07	642186	5.99749e+07	1.77106e+06	4.79949e+06	706470	5.80067e+06	4.04007e+08	4.97231e+08	9.66687e+07	1.03412e+07	6.01252e+07	1.57101e+07	4.50317e+06	5.62238e+06	914606
WT3L3	Wildtype LPS	6.74028e+06	1.19097e+07	5.64589e+06	2.19154e+08	7.18517e+07	2.41156e+06	1.54255e+08	2.47765e+07	1.15719e+06	1.76138e+07	1.98168e+08	1.95335e+09	3.39258e+06	2.34612e+06	1.36604e+08	564379	4.12681e+08	6.24853e+06	3.62294e+09	7.09203e+07	227988	852198	2.58058e+06	1.52033e+07	2.18075e+08	2.26381e+08	3.03148e+07	2.70438e+07	1.12303e+06	3.32958e+07	3.5497e+08	6.50519e+06	3.24343e+07	485263	5.90216e+07	1.4771e+06	4.77164e+06	324147	5.56859e+06	4.91591e+08	5.67582e+08	7.32251e+07	8.99485e+06	6.56534e+07	1.53206e+07	3.84204e+06	4.38802e+06	1.26853e+06
WT3L4	Wildtype LPS	6.14558e+06	1.04336e+07	6.18252e+06	2.02026e+08	7.12381e+07	2.29587e+06	1.65769e+08	2.52772e+07	1.0052e+06	1.47063e+07	1.85435e+08	2.40801e+09	2.72051e+06	1.78447e+06	1.39629e+08	533005	3.72423e+08	8.0872e+06	3.36474e+09	7.88972e+07	253956	720882	2.2888e+06	1.40487e+07	2.13953e+08	2.44696e+08	3.09589e+07	2.77473e+07	1.26081e+06	3.38501e+07	3.84245e+08	8.61758e+06	2.45264e+07	535153	6.04518e+07	1.34979e+06	4.12163e+06	520339	5.30236e+06	4.43178e+08	5.2413e+08	5.97021e+07	8.83478e+06	5.82113e+07	1.35336e+07	4.14761e+06	4.62933e+06	1.13781e+06
WT3L5	Wildtype LPS	6.30993e+06	1.1758e+07	5.87318e+06	2.2483e+08	7.49054e+07	2.55435e+06	1.49518e+08	2.61741e+07	1.14877e+06	1.60085e+07	1.75854e+08	2.46953e+09	3.20121e+06	2.56417e+06	1.5177e+08	553101	3.91067e+08	8.97454e+06	3.1781e+09	8.41326e+07	452885	1.09465e+06	2.74648e+06	1.43985e+07	2.20849e+08	2.40018e+08	3.10985e+07	2.90803e+07	1.07911e+06	3.14164e+07	4.05194e+08	6.61611e+06	3.16353e+07	527790	5.7195e+07	1.13565e+06	4.98205e+06	562687	5.57802e+06	4.50151e+08	5.42107e+08	9.56617e+07	9.47223e+06	6.23105e+07	1.70291e+07	4.62333e+06	4.99993e+06	1.20428e+06
WTC1	Wildtype Control	2.74554e+06	911928	5.91279e+06	3.68525e+08	1.27796e+08	3.16975e+06	1.00422e+08	1.19063e+07	2.74577e+06	5.52767e+07	2.34183e+08	2.41248e+09	1.63347e+06	3.57096e+06	1.39814e+08	209488	4.72358e+08	229271	3.75153e+09	5.00156e+07	1.29628e+06	359773	230224	2.14813e+06	2.35253e+08	1.6269e+08	2.50988e+07	2.32518e+07	1.01031e+06	3.05101e+07	5.9936e+08	5.50856e+06	1.02141e+07	859265	5.27578e+07	296832	5.22691e+06	1.45855e+06	3.69452e+06	1.04615e+07	9.71855e+07	4.07577e+07	3.32093e+06	1.58099e+07	9.91653e+06	4.36744e+06	2.1661e+07	4.4076e+06
WTC2	Wildtype Control	3.55152e+06	1.89207e+06	6.2396e+06	4.07774e+08	1.31474e+08	3.13592e+06	9.99994e+07	9.32431e+06	2.46686e+06	7.62928e+07	2.37557e+08	2.21466e+09	2.44553e+06	3.56572e+06	1.33526e+08	139621	5.52133e+08	370303	3.41837e+09	3.28144e+07	982563	261587	1.10773e+06	8.64749e+06	2.37376e+08	1.40065e+08	3.1461e+07	2.42303e+07	2.38598e+06	3.72416e+07	6.73977e+08	8.22416e+06	8.81049e+06	1.29345e+06	3.7605e+07	26643.9	8.83224e+06	1.28344e+06	4.57378e+06	1.30963e+07	1.88788e+08	4.69224e+07	3.59895e+06	3.99298e+07	8.40029e+06	9.63036e+06	2.00517e+07	5.52263e+06
WTC3	Wildtype Control	2.95395e+06	1.67395e+06	5.87022e+06	3.92972e+08	1.30441e+08	3.56309e+06	1.01706e+08	9.23684e+06	2.74325e+06	6.55412e+07	2.62193e+08	1.91119e+09	2.25327e+06	4.37485e+06	1.31779e+08	190571	5.78183e+08	576203	3.76886e+09	5.97456e+07	1.24417e+06	423391	547777	7.46796e+06	2.75364e+08	1.63119e+08	3.19899e+07	2.78015e+07	1.49511e+06	4.02052e+07	6.11196e+08	5.9733e+06	8.83106e+06	922261	5.24512e+07	27226.9	7.89773e+06	1.0115e+06	3.97298e+06	1.4355e+07	1.26809e+08	3.97258e+07	3.22303e+06	1.63947e+07	1.07007e+07	5.93834e+06	2.05552e+07	5.41689e+06
WTC4	Wildtype Control	2.90819e+06	979413	6.52053e+06	4.09655e+08	1.27563e+08	4.10349e+06	1.09409e+08	9.19011e+06	2.69678e+06	6.85318e+07	2.87444e+08	1.56566e+09	2.38114e+06	3.81349e+06	1.10623e+08	188830	5.69813e+08	281522	4.0684e+09	7.05134e+07	1.18817e+06	728490	0	6.57085e+06	2.44502e+08	1.64912e+08	3.21968e+07	2.70978e+07	1.99506e+06	3.51979e+07	6.00722e+08	7.18184e+06	9.96806e+06	1.32848e+06	5.22754e+07	262176	7.95881e+06	1.28797e+06	4.24562e+06	1.4269e+07	1.46865e+08	3.82338e+07	3.81957e+06	1.71213e+07	1.09363e+07	4.98352e+06	1.5115e+07	5.53935e+06
WTC5	Wildtype Control	3.12884e+06	1.28871e+06	6.83894e+06	3.7451e+08	1.22352e+08	3.40028e+06	1.07101e+08	8.65089e+06	2.30422e+06	5.65737e+07	2.69237e+08	2.17855e+09	2.09348e+06	3.2457e+06	8.96035e+07	317372	5.65979e+08	353492	3.73358e+09	7.25787e+07	1.24708e+06	649380	0	6.92663e+06	2.30923e+08	1.50763e+08	2.83353e+07	2.35461e+07	1.6781e+06	4.31894e+07	6.25604e+08	6.87611e+06	9.65471e+06	1.47006e+06	5.09384e+07	127475	7.30487e+06	967258	4.36996e+06	1.17643e+07	1.37828e+08	3.62291e+07	3.51843e+06	1.43766e+07	9.66435e+06	5.15841e+06	1.98833e+07	4.44643e+06
WTL1	Wildtype LPS	6.63196e+06	1.24643e+07	6.52484e+06	2.29565e+08	6.41174e+07	2.12314e+06	1.36719e+08	2.11957e+07	1.01255e+06	1.09964e+07	1.74322e+08	2.2298e+09	3.5506e+06	2.30064e+06	9.98604e+07	544796	2.85406e+08	8.80859e+06	3.70398e+09	6.36136e+07	166126	874104	2.77314e+06	8.899e+06	1.91753e+08	1.87809e+08	3.07061e+07	2.89229e+07	1.04499e+06	3.23536e+07	4.36788e+08	5.12503e+06	1.87337e+07	613403	5.70487e+07	1.27135e+06	4.75444e+06	573242	6.61432e+06	4.39874e+08	6.5117e+08	6.2758e+07	7.33342e+06	6.28663e+07	1.28641e+07	5.13083e+06	6.60452e+06	1.37046e+06
WTL2	Wildype LPS	6.11345e+06	1.01246e+07	7.47182e+06	2.72098e+08	6.24712e+07	1.22739e+06	1.44582e+08	1.46747e+07	1.04339e+06	8.66806e+06	1.60223e+08	2.92928e+09	2.29192e+06	1.39569e+06	8.51803e+07	315920	2.44624e+08	8.62502e+06	3.30208e+09	4.32872e+07	338828	669481	2.12385e+06	5.43943e+06	1.64773e+08	1.76109e+08	2.93011e+07	2.42314e+07	619496	2.54081e+07	4.26516e+08	5.40158e+06	1.29023e+07	401556	4.75972e+07	2.06436e+06	3.84746e+06	1.13879e+06	3.98908e+06	3.67159e+08	6.49054e+08	6.33728e+07	7.72381e+06	5.05859e+07	1.252e+07	5.5568e+06	7.32487e+06	1.29369e+06
WTL3	Wildtype LPS	7.09343e+06	1.40948e+07	9.16465e+06	2.6748e+08	6.81935e+07	3.01657e+06	1.31639e+08	1.80898e+07	1.00522e+06	1.4803e+07	1.89175e+08	1.89953e+09	4.8122e+06	1.84072e+06	1.12582e+08	438403	3.27056e+08	5.37754e+06	3.67279e+09	6.24062e+07	245804	732103	3.02785e+06	1.2389e+07	2.06813e+08	1.79398e+08	2.97952e+07	2.64154e+07	945402	2.83359e+07	3.63141e+08	5.00738e+06	1.53509e+07	483445	5.50364e+07	999483	4.41548e+06	713186	5.2005e+06	5.25848e+08	7.50325e+08	7.09688e+07	7.17848e+06	6.84361e+07	1.30897e+07	5.2239e+06	4.92401e+06	2.19492e+06
WTL4	Wildtype LPS	6.57361e+06	1.11729e+07	6.82613e+06	2.40601e+08	7.53831e+07	2.28807e+06	1.34781e+08	1.70618e+07	1.02283e+06	1.15287e+07	1.71942e+08	2.21046e+09	2.84655e+06	2.22144e+06	1.32352e+08	241914	2.9687e+08	6.18141e+06	3.70195e+09	5.86247e+07	401070	635393	2.31684e+06	6.36197e+06	1.87925e+08	1.98659e+08	2.81181e+07	2.61659e+07	936633	2.56249e+07	4.16099e+08	4.67754e+06	1.44155e+07	584644	4.61851e+07	1.09813e+06	3.87416e+06	709766	4.99752e+06	4.76994e+08	6.44929e+08	5.83094e+07	7.73551e+06	5.96832e+07	1.31764e+07	5.649e+06	7.17693e+06	1.74734e+06
WTL5	Wildtype LPS	6.79462e+06	1.40184e+07	7.98088e+06	2.50195e+08	7.49046e+07	2.41783e+06	1.45523e+08	2.09302e+07	1.35608e+06	1.1498e+07	1.88045e+08	2.15287e+09	4.10737e+06	2.37453e+06	1.20702e+08	375041	3.24628e+08	5.39037e+06	3.5074e+09	6.88293e+07	259412	852383	2.71796e+06	1.41379e+07	1.96253e+08	1.92087e+08	3.20449e+07	2.69403e+07	996518	2.65549e+07	3.85641e+08	5.75519e+06	1.6484e+07	623110	5.74184e+07	1.48206e+06	4.41964e+06	830459	5.01051e+06	4.63126e+08	7.10059e+08	6.49096e+07	7.34718e+06	5.97421e+07	1.29711e+07	5.68656e+06	5.37739e+06	1.58295e+06
[truncated: 32 more columns]
