# Supplementary material for: Nrf2 activation reprograms macrophage intermediary metabolism and suppresses the type I interferon response
Source: iScience. 2022 Jan 30;25(2):103827. doi: 10.1016/j.isci.2022.103827 (PMC8844662; doi:10.1016/j.isci.2022.103827)
Supplement: Table S9. TMT channel mapping, Related to STAR Methods [file mmc10.xlsx]

## Sheet: Sheet1
TMT channel mapping
Tag	Condition
126C	KEAP1 KO Ctl
127N	KEAP1 KO LPS
127C	KEAP1 KO L+O
128N	NRF2 KO Ctl
128C	NRF2 KO LPS
129N	NRF2 KO L+O
129C	WT Ctl
130N	WT LPS
130C	WT L+O
Replicate mapping
Biorep 1	PT6928 1-16
Biorep 2	PT6928 17-32
Biored 3	PT6928 33-48
